# Supplementary material for: Blackjack mutations improve the on-target activities of increased fidelity variants of SpCas9 with 5′G-extended sgRNAs
Source: Nat Commun. 2020 Mar 6;11:1223. doi: 10.1038/s41467-020-15021-5 (PMC7060260; doi:10.1038/s41467-020-15021-5)
Supplement: Supplementary file 3 — Supplementary Data 1 [file 41467_2020_15021_MOESM3_ESM.xlsx]

## Sheet: Target sites
SpCas9 sgRNAs
Modified sgRNAs targeting the identical EGFP sites, are named with the same number, but with an extension in the name (e.g. B, C, -no 5' G)
Same nomenclature as in Kulcsar et al., Genome Biology 2017
EGFP target sites and sgRNA coding plasmids
	Prep Name	Name	Spacer length (nt)	Spacer Sequence	Target sequence with PAM	References	Sense/Antisense
	8323	EGFP site 1	20	GGGCACGGGCAGCTTGCCGG	GGGCACGGGCAGCTTGCCGGtgg		a
	1581	EGFP site 2	20	GAGCTGGACGGCGACGTAAA	GAGCTGGACGGCGACGTAAAcgg		s
	1582	EGFP site 3	20	GGTGGTGCAGATGAACTTCA	GGTGGTGCAGATGAACTTCAggg		s
	1584	EGFP site 4	20	GGAGCGCACCATCTTCTTCA	GGAGCGCACCATCTTCTTCAagg		s
	1585	EGFP site 5	20	GTCGCCCTCGAACTTCACCT	GTCGCCCTCGAACTTCACCTcgg		a
	1586	EGFP site 6	20	GCGCGATCACATGGTCCTGC	GCGCGATCACATGGTCCTGCtgg		s
	1587	EGFP site 7	20	GTCCATGCCGAGAGTGATCC	GTCCATGCCGAGAGTGATCCcgg		a
	1588	EGFP site 8	20	GCCGTCGTCCTTGAAGAAGA	GCCGTCGTCCTTGAAGAAGAtgg		a
	1589	EGFP site 9	20	GAAGTTCGAGGGCGACACCC	GAAGTTCGAGGGCGACACCCtgg		s
	1590	EGFP site 10	20	GTCTTTGCTCAGGGCGGACT	GTCTTTGCTCAGGGCGGACTggg		a
	1591	EGFP site 11	20	GGTCTTTGCTCAGGGCGGAC	GGTCTTTGCTCAGGGCGGACtgg		a
	1592	EGFP site 12	20	GTGCTCAGGTAGTGGTTGTC	GTGCTCAGGTAGTGGTTGTCggg		a
	1593	EGFP site 13	20	GCTGAAGGGCATCGACTTCA	GCTGAAGGGCATCGACTTCAagg		s
	13012	EGFP site 14	20	GTACCAGCACTAGCCTCCTG	GTACCAGCACTAGCCTCCTGagg		a
	13020	EGFP site 15	20	GGCATCGCCCTCGCCCTCGC	GGCATCGCCCTCGCCCTCGCcgg		a
	13021	EGFP site 16	20	GGCGAGGGCGATGCCACCTA	GGCGAGGGCGATGCCACCTAcgg		s
	1633	EGFP site 17	20	GCTGAAGCACTGCACGCCGT	GCTGAAGCACTGCACGCCGTagg		a
	1634	EGFP site 18	20	GTGAACCGCATCGAGCTGAA	GTGAACCGCATCGAGCTGAAggg		s
	1635	EGFP site 19	20	GTCAGGGTGGTCACGAGGGT	GTCAGGGTGGTCACGAGGGTggg		a
	1636	EGFP site 20	20	GACGTAGCCTTCGGGCATGG	GACGTAGCCTTCGGGCATGGcgg		a
	1637	EGFP site 21	20	GGCATCGACTTCAAGGAGGA	GGCATCGACTTCAAGGAGGAcgg		s
	1638	EGFP site 22	20	GGTGTTCTGCTGGTAGTGGT	GGTGTTCTGCTGGTAGTGGTcgg		a
	1639	EGFP site 23	20	GTGGTCACGAGGGTGGGCCA	GTGGTCACGAGGGTGGGCCAggg		a
	1557	EGFP site 24	20	GTCGTGCTGCTTCATGTGGT	GTCGTGCTGCTTCATGTGGTcgg		a
	8623	EGFP site 25	20	GGTCCGAGAGTCTGTAGCCA	GGTCCGAGAGTCTGTAGCCAtgg		a
	8624	EGFP site 26	20	GCTGACGGTCAGGAGCCAGG	GCTGACGGTCAGGAGCCAGGagg		a
	8625	EGFP site 27	20	GGCAGAGCAGGCTGACGGTC	GGCAGAGCAGGCTGACGGTCagg		a
	8626	EGFP site 28	20	GAGCAGGCAGAGCAGGCTGA	GAGCAGGCAGAGCAGGCTGAcgg		a
	8627	EGFP site 29	20	GAGGCCAGAGCAGGCAGAGC	GAGGCCAGAGCAGGCAGAGCagg		a
	8628	EGFP site 30	20	GCTCTGCCTGCTCTGGCCTC	GCTCTGCCTGCTCTGGCCTCagg		s
	8629	EGFP site 31	20	GGGCGAGGAGCTGTTCACCG	GGGCGAGGAGCTGTTCACCGggg		s
	8630	EGFP site 32	20	GACCAGGATGGGCACCACCC	GACCAGGATGGGCACCACCCcgg		a
	8631	EGFP site 33	20	GGTGCCCATCCTGGTCGAGC	GGTGCCCATCCTGGTCGAGCtgg		s
	8632	EGFP site 34	20	GCCGTCCAGCTCGACCAGGA	GCCGTCCAGCTCGACCAGGAtgg		a
	8633	EGFP site 35	20	GGCCACAAGTTCAGCGTGTC	GGCCACAAGTTCAGCGTGTCcgg		s
	8634	EGFP site 36	20	GGTGGTCACGAGGGTGGGCC	GGTGGTCACGAGGGTGGGCCagg		a
	8635	EGFP site 37	20	GGTCAGGGTGGTCACGAGGG	GGTCAGGGTGGTCACGAGGGtgg		a
	8636	EGFP site 38	20	GTAGGTCAGGGTGGTCACGA	GTAGGTCAGGGTGGTCACGAggg		a
	8637	EGFP site 39	20	GCACTGCACGCCGTAGGTCA	GCACTGCACGCCGTAGGTCAggg		a
	8638	EGFP site 40	20	GCTTCATGTGGTCGGGGTAG	GCTTCATGTGGTCGGGGTAGcgg		a
	8639	EGFP site 41	20	GCGCTCCTGGACGTAGCCTT	GCGCTCCTGGACGTAGCCTTcgg		a
	8640	EGFP site 42	20	GGTGAACCGCATCGAGCTGA	GGTGAACCGCATCGAGCTGAagg		s
	8641	EGFP site 43	20	GAAGGGCATCGACTTCAAGG	GAAGGGCATCGACTTCAAGGagg		s
	8642	EGFP site 44	20	GATGCCGTTCTTCTGCTTGT	GATGCCGTTCTTCTGCTTGTcgg		a
	8643	EGFP site 45	20	GCACGGGGCCGTCGCCGATG	GCACGGGGCCGTCGCCGATGggg		a
	8644	EGFP site 46	20	GGTTGTCGGGCAGCAGCACG	GGTTGTCGGGCAGCAGCACGggg		a
	8645	EGFP site 47	20	GTGGTTGTCGGGCAGCAGCA	GTGGTTGTCGGGCAGCAGCAcgg		a
	8646	EGFP site 48	20	GGTGCTCAGGTAGTGGTTGT	GGTGCTCAGGTAGTGGTTGTcgg		a
	8647	EGFP site 49	20	GTTGGGGTCTTTGCTCAGGG	GTTGGGGTCTTTGCTCAGGGcgg		a
	8648	EGFP site 50	20	GCCGAGAGTGATCCCGGCGG	GCCGAGAGTGATCCCGGCGGcgg		a
20th position not G	1550	EGFP site 51-no 5' G	20	CGATGCCCTTCAGCTCGATG	CGATGCCCTTCAGCTCGATGcgg		a
	1551	EGFP site 52-no 5' G	20	CAACATCCTGGGGCACAAGC	CAACATCCTGGGGCACAAGCtgg		s
	1552	EGFP site 53-no 5' G	20	CAGCTCGATGCGGTTCACCA	CAGCTCGATGCGGTTCACCAggg		a
	1553	EGFP site 54-no 5' G	20	CAAGGAGGACGGCAACATCC	CAAGGAGGACGGCAACATCCtgg		s
	1554	EGFP site 55-no 5' G	20	TCAGCTCGATGCGGTTCACC	TCAGCTCGATGCGGTTCACCagg		a
	1555	EGFP site 56-no 5' G	20	AAGGAGGACGGCAACATCCT	AAGGAGGACGGCAACATCCTggg		s
	1556	EGFP site 57-no 5' G	20	AGGAGGACGGCAACATCCTG	AGGAGGACGGCAACATCCTGggg		s
	1558	EGFP site 58-no 5' G	20	CATGCCCGAAGGCTACGTCC	CATGCCCGAAGGCTACGTCCagg		s
	1560	EGFP site 59-no 5' G	20	CGTGCTGCTTCATGTGGTCG	CGTGCTGCTTCATGTGGTCGggg		a
Series B: 21st position G mismatches	1631	EGFP site 1B	21	gGGGCACGGGCAGCTTGCCGG	GGGCACGGGCAGCTTGCCGGtgg		a
	1621	EGFP site 2B	21	gGAGCTGGACGGCGACGTAAA	GAGCTGGACGGCGACGTAAAcgg		s
	1622	EGFP site 3B	21	gGGTGGTGCAGATGAACTTCA	GGTGGTGCAGATGAACTTCAggg		s
	1623	EGFP site 4B	21	gGGAGCGCACCATCTTCTTCA	GGAGCGCACCATCTTCTTCAagg		s
	1624	EGFP site 5B	21	gGTCGCCCTCGAACTTCACCT	GTCGCCCTCGAACTTCACCTcgg		a
	8757	EGFP site 6B	21	gGCGCGATCACATGGTCCTGC	GCGCGATCACATGGTCCTGCtgg		s
	8758	EGFP site 7B	21	gGTCCATGCCGAGAGTGATCC	GTCCATGCCGAGAGTGATCCcgg		a
	1625	EGFP site 8B	21	gGCCGTCGTCCTTGAAGAAGA	GCCGTCGTCCTTGAAGAAGAtgg		a
	1626	EGFP site 9B	21	gGAAGTTCGAGGGCGACACCC	GAAGTTCGAGGGCGACACCCtgg		s
	8760	EGFP site 13B	21	gGCTGAAGGGCATCGACTTCA	GCTGAAGGGCATCGACTTCAagg		s
	1627	EGFP site 14B	21	gGTACCAGCACTAGCCTCCTG	GTACCAGCACTAGCCTCCTGagg		a
	1628	EGFP site 15B	21	gGGCATCGCCCTCGCCCTCGC	GGCATCGCCCTCGCCCTCGCcgg		a
	1632	EGFP site 24B	21	gGTCGTGCTGCTTCATGTGGT	GTCGTGCTGCTTCATGTGGTcgg		a
	8761	EGFP site 25B	21	gGGTCCGAGAGTCTGTAGCCA	GGTCCGAGAGTCTGTAGCCAtgg		a
	8763	EGFP site 27B	21	gGGCAGAGCAGGCTGACGGTC	GGCAGAGCAGGCTGACGGTCagg		a
	8661	EGFP site 28B	21	gGAGCAGGCAGAGCAGGCTGA	GAGCAGGCAGAGCAGGCTGAcgg		a
	8662	EGFP site 29B	21	gGAGGCCAGAGCAGGCAGAGC	GAGGCCAGAGCAGGCAGAGCagg		a
	8663	EGFP site 30B	21	gGCTCTGCCTGCTCTGGCCTC	GCTCTGCCTGCTCTGGCCTCagg		s
	8649	EGFP site 31B	21	gGGGCGAGGAGCTGTTCACCG	GGGCGAGGAGCTGTTCACCGggg		s
	8650	EGFP site 32B	21	gGACCAGGATGGGCACCACCC	GACCAGGATGGGCACCACCCcgg		a
	8651	EGFP site 33B	21	gGGTGCCCATCCTGGTCGAGC	GGTGCCCATCCTGGTCGAGCtgg		s
	8652	EGFP site 34B	21	gGCCGTCCAGCTCGACCAGGA	GCCGTCCAGCTCGACCAGGAtgg		a
	8764	EGFP site 35B	21	gGGCCACAAGTTCAGCGTGTC	GGCCACAAGTTCAGCGTGTCcgg		s
	8653	EGFP site 37B	21	gGGTCAGGGTGGTCACGAGGG	GGTCAGGGTGGTCACGAGGGtgg		a
	8654	EGFP site 38B	21	gGTAGGTCAGGGTGGTCACGA	GTAGGTCAGGGTGGTCACGAggg		a
	8655	EGFP site 39B	21	gGCACTGCACGCCGTAGGTCA	GCACTGCACGCCGTAGGTCAggg		a
	8656	EGFP site 40B	21	gGCTTCATGTGGTCGGGGTAG	GCTTCATGTGGTCGGGGTAGcgg		a
	8766	EGFP site 41B	21	gGCGCTCCTGGACGTAGCCTT	GCGCTCCTGGACGTAGCCTTcgg		a
	8767	EGFP site 42B	21	gGGTGAACCGCATCGAGCTGA	GGTGAACCGCATCGAGCTGAagg		s
	8664	EGFP site 43B	21	gGAAGGGCATCGACTTCAAGG	GAAGGGCATCGACTTCAAGGagg		s
	8768	EGFP site 44B	21	gGATGCCGTTCTTCTGCTTGT	GATGCCGTTCTTCTGCTTGTcgg		a
	8659	EGFP site 45B	21	gGCACGGGGCCGTCGCCGATG	GCACGGGGCCGTCGCCGATGggg		a
	8665	EGFP site 46B	21	gGGTTGTCGGGCAGCAGCACG	GGTTGTCGGGCAGCAGCACGggg		a
	8666	EGFP site 47B	21	gGTGGTTGTCGGGCAGCAGCA	GTGGTTGTCGGGCAGCAGCAcgg		a
	8660	EGFP site 49B	21	gGTTGGGGTCTTTGCTCAGGG	GTTGGGGTCTTTGCTCAGGGcgg		a
	8770	EGFP site 50B	21	gGCCGAGAGTGATCCCGGCGG	GCCGAGAGTGATCCCGGCGGcgg		a
Series C: 21st position G matches	1611	EGFP site 10C	21	gGTCTTTGCTCAGGGCGGACT	gGTCTTTGCTCAGGGCGGACTggg		a
	8759	EGFP site 11C	21	gGGTCTTTGCTCAGGGCGGAC	GGTCTTTGCTCAGGGCGGACtgg		a
	1612	EGFP site 12C	21	gGTGCTCAGGTAGTGGTTGTC	gGTGCTCAGGTAGTGGTTGTCggg		a
	1609	EGFP site 16C	21	gGGCGAGGGCGATGCCACCTA	gGGCGAGGGCGATGCCACCTAcgg		s
	1613	EGFP site 17C	21	gGCTGAAGCACTGCACGCCGT	gGCTGAAGCACTGCACGCCGTagg		a
	1614	EGFP site 18C	21	gGTGAACCGCATCGAGCTGAA	gGTGAACCGCATCGAGCTGAAggg		s
	1615	EGFP site 19C	21	gGTCAGGGTGGTCACGAGGGT	gGTCAGGGTGGTCACGAGGGTggg		a
	1616	EGFP site 20C	21	gGACGTAGCCTTCGGGCATGG	gGACGTAGCCTTCGGGCATGGcgg		a
	1617	EGFP site 21C	21	gGGCATCGACTTCAAGGAGGA	gGGCATCGACTTCAAGGAGGAcgg		s
	1618	EGFP site 22C	21	gGGTGTTCTGCTGGTAGTGGT	gGGTGTTCTGCTGGTAGTGGTcgg		a
	1619	EGFP site 23C	21	gGTGGTCACGAGGGTGGGCCA	gGTGGTCACGAGGGTGGGCCAggg		a
	8762	EGFP site 26C	21	gGCTGACGGTCAGGAGCCAGG	GCTGACGGTCAGGAGCCAGGagg		a
	8765	EGFP site 36C	21	gGGTGGTCACGAGGGTGGGCC	GGTGGTCACGAGGGTGGGCCagg		a
	8769	EGFP site 48C	21	gGGTGCTCAGGTAGTGGTTGT	GGTGCTCAGGTAGTGGTTGTcgg		a
Comparison of 21G-sgRNAs, ribosyme flanked-sgRNAs, tRNA flanked-sgRNAs
	Prep Name	Name	Spacer length (nt)	21G-sgRNAs (Spacer sequence)	Target sequence with PAM	References	Sense/Antisense	Prep Name	Name	Ribosyme flanked-sgRNAs (Ribosyme-Spacer sequence)	Prep Name	Name	tRNA flanked-sgRNAs (Spacer sequence)
	8826	EGFP site 51B	21	gCGATGCCCTTCAGCTCGATG	CGATGCCCTTCAGCTCGATGcgg		a	8847	EGFP site 51R	GCATCGCTGATGAGTCCGTGAGGACGAAACGAGTAAGCTCGTCCGATGCCCTTCAGCTCGATG	8868	EGFP site 51	CGATGCCCTTCAGCTCGATG
	8827	EGFP site 52C	21	gCAACATCCTGGGGCACAAGC	CAACATCCTGGGGCACAAGCtgg		s	8848	EGFP site 52R	ATGTTGCTGATGAGTCCGTGAGGACGAAACGAGTAAGCTCGTCCAACATCCTGGGGCACAAGC	8869	EGFP site 52	CAACATCCTGGGGCACAAGC
	8828	EGFP site 53B	21	gCAGCTCGATGCGGTTCACCA	CAGCTCGATGCGGTTCACCAggg		a	8849	EGFP site 53R	GAGCTGCTGATGAGTCCGTGAGGACGAAACGAGTAAGCTCGTCCAGCTCGATGCGGTTCACCA	8870	EGFP site 53	CAGCTCGATGCGGTTCACCA
	8844	EGFP site 55B	21	gTCAGCTCGATGCGGTTCACC	TCAGCTCGATGCGGTTCACCagg		a	8865	EGFP site 55R	AGCTGACTGATGAGTCCGTGAGGACGAAACGAGTAAGCTCGTCTCAGCTCGATGCGGTTCACC	8886	EGFP site 55	TCAGCTCGATGCGGTTCACC
	8829	EGFP site 59B	21	gCGTGCTGCTTCATGTGGTCG	CGTGCTGCTTCATGTGGTCGggg		a	8850	EGFP site 59R	AGCACGCTGATGAGTCCGTGAGGACGAAACGAGTAAGCTCGTCCGTGCTGCTTCATGTGGTCG	8871	EGFP site 59	CGTGCTGCTTCATGTGGTCG
	8830	EGFP site 60C	21	gCCGTCCAGCTCGACCAGGAT	CCGTCCAGCTCGACCAGGATggg		a	8851	EGFP site 60R	GGACGGCTGATGAGTCCGTGAGGACGAAACGAGTAAGCTCGTCCCGTCCAGCTCGACCAGGAT	8872	EGFP site 60	CCGTCCAGCTCGACCAGGAT
	8831	EGFP site 61C	21	gCAACTACAAGACCCGCGCCG	CAACTACAAGACCCGCGCCGagg		s	8852	EGFP site 61R	TAGTTGCTGATGAGTCCGTGAGGACGAAACGAGTAAGCTCGTCCAACTACAAGACCCGCGCCG	8873	EGFP site 61	CAACTACAAGACCCGCGCCG
	8833	EGFP site 62B	21	gAAGGGCGAGGAGCTGTTCAC	AAGGGCGAGGAGCTGTTCACcgg		s	8854	EGFP site 62R	GCCCTTCTGATGAGTCCGTGAGGACGAAACGAGTAAGCTCGTCAAGGGCGAGGAGCTGTTCAC	8875	EGFP site 62	AAGGGCGAGGAGCTGTTCAC
	8834	EGFP site 63B	21	gAAGTTCAGCGTGTCCGGCGA	AAGTTCAGCGTGTCCGGCGAggg		s	8855	EGFP site 63R	GAACTTCTGATGAGTCCGTGAGGACGAAACGAGTAAGCTCGTCAAGTTCAGCGTGTCCGGCGA	8876	EGFP site 63	AAGTTCAGCGTGTCCGGCGA
	8835	EGFP site 64B	21	gAGCGTGTCCGGCGAGGGCGA	AGCGTGTCCGGCGAGGGCGAggg		s	8856	EGFP site 64R	CACGCTCTGATGAGTCCGTGAGGACGAAACGAGTAAGCTCGTCAGCGTGTCCGGCGAGGGCGA	8877	EGFP site 64	AGCGTGTCCGGCGAGGGCGA
	8836	EGFP site 65B	21	gACGAGGGTGGGCCAGGGCAC	ACGAGGGTGGGCCAGGGCACggg		a	8857	EGFP site 65R	CCTCGTCTGATGAGTCCGTGAGGACGAAACGAGTAAGCTCGTCACGAGGGTGGGCCAGGGCAC	8878	EGFP site 65	ACGAGGGTGGGCCAGGGCAC
	8837	EGFP site 66B	21	gAGAAGTCGTGCTGCTTCATG	AGAAGTCGTGCTGCTTCATGtgg		a	8858	EGFP site 66R	ACTTCTCTGATGAGTCCGTGAGGACGAAACGAGTAAGCTCGTCAGAAGTCGTGCTGCTTCATG	8879	EGFP site 66	AGAAGTCGTGCTGCTTCATG
	8838	EGFP site 67B	21	gACCATCTTCTTCAAGGACGA	ACCATCTTCTTCAAGGACGAcgg		s	8859	EGFP site 67R	GATGGTCTGATGAGTCCGTGAGGACGAAACGAGTAAGCTCGTCACCATCTTCTTCAAGGACGA	8880	EGFP site 67	ACCATCTTCTTCAAGGACGA
	8839	EGFP site 68B	21	gAAGGAGGACGGCAACATCCT	AAGGAGGACGGCAACATCCTggg		s	8860	EGFP site 68R	CTCCTTCTGATGAGTCCGTGAGGACGAAACGAGTAAGCTCGTCAAGGAGGACGGCAACATCCT	8881	EGFP site 68	AAGGAGGACGGCAACATCCT
	8840	EGFP site 69B	21	gTCAGCTCGATGCGGTTCACC	TCAGCTCGATGCGGTTCACCagg		a	8861	EGFP site 69R	AGCTGACTGATGAGTCCGTGAGGACGAAACGAGTAAGCTCGTCTCAGCTCGATGCGGTTCACC	8882	EGFP site 69	TCAGCTCGATGCGGTTCACC
	8841	EGFP site 70C	21	gTCGTGCTGCTTCATGTGGTC	TCGTGCTGCTTCATGTGGTCggg		a	8862	EGFP site 70R	GCACGACTGATGAGTCCGTGAGGACGAAACGAGTAAGCTCGTCTCGTGCTGCTTCATGTGGTC	8883	EGFP site 70	TCGTGCTGCTTCATGTGGTC
	8842	EGFP site 71B	21	gTTCAAGTCCGCCATGCCCGA	TTCAAGTCCGCCATGCCCGAagg		s	8863	EGFP site 71R	CTTGAACTGATGAGTCCGTGAGGACGAAACGAGTAAGCTCGTCTTCAAGTCCGCCATGCCCGA	8884	EGFP site 71	TTCAAGTCCGCCATGCCCGA
	8843	EGFP site 72B	21	gTGAAGAAGATGGTGCGCTCC	TGAAGAAGATGGTGCGCTCCtgg		a	8864	EGFP site 72R	TCTTCACTGATGAGTCCGTGAGGACGAAACGAGTAAGCTCGTCTGAAGAAGATGGTGCGCTCC	8885	EGFP site 72	TGAAGAAGATGGTGCGCTCC
	8845	EGFP site 73B	21	gTGTACTCCAGCTTGTGCCCC	TGTACTCCAGCTTGTGCCCCagg		a	8866	EGFP site 73R	AGTACACTGATGAGTCCGTGAGGACGAAACGAGTAAGCTCGTCTGTACTCCAGCTTGTGCCCC	8887	EGFP site 73	TGTACTCCAGCTTGTGCCCC
	8846	EGFP site 74B	21	gTGCCGTCCTCGATGTTGTGG	TGCCGTCCTCGATGTTGTGGcgg		a	8867	EGFP site 74R	ACGGCACTGATGAGTCCGTGAGGACGAAACGAGTAAGCTCGTCTGCCGTCCTCGATGTTGTGG	8888	EGFP site 74	TGCCGTCCTCGATGTTGTGG
	8832	EGFP site 75B	21	gCCGCGCCGAGGTGAAGTTCG	CCGCGCCGAGGTGAAGTTCGagg		s	8853	EGFP site 75R	GCGCGGCTGATGAGTCCGTGAGGACGAAACGAGTAAGCTCGTCCCGCGCCGAGGTGAAGTTCG	8874	EGFP site 75	CCGCGCCGAGGTGAAGTTCG
Endogenous gene target sites and sgRNA coding plasmids
	Prep Name	Name	Spacer length (nt)	Spacer Sequence	Sequence with PAM
	3853	FANCF site 1	20	GCGATCCAGGTGCTGCAGAA	GCGATCCAGGTGCTGCAGAAggg		a
	9199	FANCF site 2	20	GCTGCAGAAGGGATTCCATG	GCTGCAGAAGGGATTCCATGagg	from Kleinstiver et al., Nature 2016	a
	3829	FANCF site 3	21	gTAGGGCCTTCGCGCACCTCA	TAGGGCCTTCGCGCACCTCAtgg		s
	3830	FANCF site 4	21	gCCAAGGTGAAAGCGGAAGTA	CCAAGGTGAAAGCGGAAGTAggg		s
	3831	FANCF site 5	21	gTCCAAGGTGAAAGCGGAAGT	TCCAAGGTGAAAGCGGAAGTagg		s
	3832	FANCF site 6	21	gCGCCGTCTCCAAGGTGAAAG	CGCCGTCTCCAAGGTGAAAGcgg		s
	3835	FANCF site 7	21	gCCTGCTCTCTCTGCGCCTGC	CCTGCTCTCTCTGCGCCTGCtgg		s
	3836	FANCF site 8	21	gCCAGCAGGCGCAGAGAGAGC	CCAGCAGGCGCAGAGAGAGCagg		a
	3837	FANCF site 9	21	gCAGGACGTCACAGTGACCGA	CAGGACGTCACAGTGACCGAggg		a
	3838	FANCF site 10	21	gTTAGCGAACTTCCAGGCCCT	TTAGCGAACTTCCAGGCCCTcgg		s
	3839	FANCF site 11	21	gCGTCACAGTGACCGAGGGCC	CGTCACAGTGACCGAGGGCCtgg		a
	3840	FANCF site 12	21	gTCCGGGATTAGCGAACTTCC	TCCGGGATTAGCGAACTTCCagg		s
	3842	VEGFA site 1	21	gCTTCATGTACAGAGAGCCCA	CTTCATGTACAGAGAGCCCAggg		a
	3843	VEGFA site3	21	gAACAGCTACATATTTGGGAC	AACAGCTACATATTTGGGACtgg		a
	3855	VEGFA site4	20	GTCCCAAATATGTAGCTGTT	GTCCCAAATATGTAGCTGTTtgg		s
	3845	VEGFA site5	21	gCAAATATGTAGCTGTTTGGG	CAAATATGTAGCTGTTTGGGagg		s
	3846	VEGFA site6	21	gTTTGGGAGGTCAGAAATAGG	TTTGGGAGGTCAGAAATAGGggg		s
	3856	VEGFA site7	20	GGGTGGGGGGAGTTTGCTCC	GGGTGGGGGGAGTTTGCTCCtgg		a
	3848	VEGFA site8	21	gCTTTGCTAGGAATATTGAAG	CTTTGCTAGGAATATTGAAGggg		a
	3857	VEGFA site9	20	GGCAGGGGAAGGCGGAGAGC	GGCAGGGGAAGGCGGAGAGCcgg		a
	3850	VEGFA site10	21	gTCTCCCCACCCGTCCCTGTC	TCTCCCCACCCGTCCCTGTCcgg		s
	3858	VEGFA site11	20	GAGAGCCGGACAGGGACGGG	GAGAGCCGGACAGGGACGGGtgg		a
	3859	VEGFA site12	20	GGACAGGGACGGGTGGGGAG	GGACAGGGACGGGTGGGGAGagg		a
	8779	mouseSprn site 1B	21	gTTCTGCCCAGTAGGATGAAC	TTCTGCCCAGTAGGATGAACtgg		s
	8780	mouseSprn site 2B	21	gACTGGACTGCTGCCACGTGC	ACTGGACTGCTGCCACGTGCtgg		s
	8781	mouseSprn site 3B	21	gCTGGACTGCTGCCACGTGCT	CTGGACTGCTGCCACGTGCTggg		s
	8782	mouseSprn site 4B	21	gCACGTGCTGGGCTCTGCTGC	CACGTGCTGGGCTCTGCTGCtgg		s
	8783	mouseSprn site 5B	21	gCAGCAGCAGAGCCCAGCACG	CAGCAGCAGAGCCCAGCACGtgg		a
	8792	HEK site 4	20	GGCACTGCGGCTGGAGGTGG	GGCACTGCGGCTGGAGGTGGggg	from Casini et al., Nature Biotechnology 2018	s
	9200	VEGFA site 2	20	GACCCCCTCCACCCCGCCTC	GACCCCCTCCACCCCGCCTCcgg	from Kleinstiver et al., Nature 2016	a
	8818	ZSCAN2	20	GTGCGGCAAGAGCTTCAGCC	GTGCGGCAAGAGCTTCAGCCggg	from Kleinstiver et al., Nature 2016	s
	8819	ZSCAN2-21G	21	gGTGCGGCAAGAGCTTCAGCC	GTGCGGCAAGAGCTTCAGCCggg		s
	8820	EMX1 site 2	20	GTCACCTCCAATGACTAGGG	GTCACCTCCAATGACTAGGGtgg	from Kleinstiver et al., Nature 2016	s
	8821	EMX1 site 2-21G	21	gGTCACCTCCAATGACTAGGG	GTCACCTCCAATGACTAGGGtgg		s
	8822	DNMT1 site 4	20	GGAGTGAGGGAAACGGCCCC	GGAGTGAGGGAAACGGCCCCagg	from Chen et al., Nature 2017	s
	8823	DNMT1 site 4-21G	21	gGGAGTGAGGGAAACGGCCCC	GGAGTGAGGGAAACGGCCCCagg		s

## Sheet: Mismatching sgRNAs
Mismatching sgRNAs		B: mix of C, G and T; D: mix of A, G and T; H: mix of A, C and T; V: mix of A, C and G
Same nomenclature as in Kulcsar et al., Genome Biology 2017
On target site Prep Name	On target site	Prep Names	Code of sgRNAs	Mixed mismatched spacers	Spacer length (nt)	Mix of spacer sequences
8323	EGFP site 1	8325,8335-36	1MM1	1-G19H	20	GHGCACGGGCAGCTTGCCGG
		8326,8337-38	1MM2	1-C17D	20	GGGDACGGGCAGCTTGCCGG
		8344-8346	1MM3	1-C15D	20	GGGCADGGGCAGCTTGCCGG
1581	EGFP site 2	8371-8373	2MM1	2-A19B	20	GBGCTGGACGGCGACGTAAA
		8374-8376	2MM2	2-C17D	20	GAGDTGGACGGCGACGTAAA
		8377-8379	2MM3	2-G15H	20	GAGCTHGACGGCGACGTAAA
1582	EGFP site 3	8380-8382	3MM1	3-T18V	20	GGVGGTGCAGATGAACTTCA
		8383-8385	3MM2	3-G16H	20	GGTGHTGCAGATGAACTTCA
		8386-8388	3MM3	3-G14H	20	GGTGGTHCAGATGAACTTCA
1584	EGFP site 4	8389-8391	4MM1	4-A18B	20	GGBGCGCACCATCTTCTTCA
		8392-8394	4MM2	4-C16D	20	GGAGDGCACCATCTTCTTCA
		8395-8397	4MM3	4-C14D	20	GGAGCGDACCATCTTCTTCA
1585	EGFP site 5	8398-99,8430	5MM1	5-T19V	20	GVCGCCCTCGAACTTCACCT
		8440,50,60	5MM2	5-G17H	20	GTCHCCCTCGAACTTCACCT
		8470,80,90	5MM3	5-C15D	20	GTCGCDCTCGAACTTCACCT
1586	EGFP site 6	8500-8502	6MM1	6-C19D	20	GDGCGATCACATGGTCCTGC
		8503-8505	6MM2	6-C17D	20	GCGDGATCACATGGTCCTGC
		8506-8508	6MM3	6-A15B	20	GCGCGBTCACATGGTCCTGC
1587	EGFP site 7	8509-8511	7MM1	7-T19V	20	GVCCATGCCGAGAGTGATCC
		8512-8514	7MM2	7-C17D	20	GTCDATGCCGAGAGTGATCC
		8515-8517	7MM3	7-T15V	20	GTCCAVGCCGAGAGTGATCC
1588	EGFP site 8	8518-8520	8MM1	8-C18D	20	GCDGTCGTCCTTGAAGAAGA
		8521-8523	8MM2	8-T16V	20	GCCGVCGTCCTTGAAGAAGA
		8524-8526	8MM3	8-G14H	20	GCCGTCHTCCTTGAAGAAGA
1589	EGFP site 9	8527-8529	9MM1	9-A18B	20	GABGTTCGAGGGCGACACCC
		8530-8532	9MM2	9-T16V	20	GAAGVTCGAGGGCGACACCC
		8533-8535	9MM3	9-C14D	20	GAAGTTDGAGGGCGACACCC
1590	EGFP site 10	8536-8538	10MM1	10-T19V	20	GVCTTTGCTCAGGGCGGACT
		8539-8541	10MM2	10-T17V	20	GTCVTTGCTCAGGGCGGACT
		8542-8544	10MM3	10-T15V	20	GTCTTVGCTCAGGGCGGACT
1591	EGFP site 11	8545-8547	11MM1	11-T18V	20	GGVCTTTGCTCAGGGCGGAC
		8548-8550	11MM2	11-T16V	20	GGTCVTTGCTCAGGGCGGAC
		8551-8553	11MM3	11-T14V	20	GGTCTTVGCTCAGGGCGGAC
1592	EGFP site 12	8554-8556	12MM1	12-G18H	20	GTHCTCAGGTAGTGGTTGTC
		8557-8559	12MM2	12-T16V	20	GTGCVCAGGTAGTGGTTGTC
		8560-8562	12MM3	12-A14B	20	GTGCTCBGGTAGTGGTTGTC
13020	EGFP site 15	8572-8574	15MM1	15-C18D	20	GGDATCGCCCTCGCCCTCGC
		8575-8577	15MM2	15-T16V	20	GGCAVCGCCCTCGCCCTCGC
		8578-8580	15MM3	15-G14H	20	GGCATCHCCCTCGCCCTCGC
13021	EGFP site 16	8581-8583	16MM1	16-C18D	20	GGDGAGGGCGATGCCACCTA
		8584-8586	16MM2	16-A16B	20	GGCGBGGGCGATGCCACCTA
		8587-8589	16MM3	16-G14H	20	GGCGAGHGCGATGCCACCTA
1557	EGFP site 24	8471-8473	24MM1	24-T19V	20	GVCGTGCTGCTTCATGTGGT
		8474-8476	24MM2	24-G17H	20	GTCHTGCTGCTTCATGTGGT
		8477-8479	24MM3	24-G15H	20	GTCGTHCTGCTTCATGTGGT
8641	EGFP site 43	8676-8678	43MM1	43-A18B	20	GABGGGCATCGACTTCAAGG
		8679-8681	43MM2	43-G16H	20	GAGGHGCATCGACTTCAAGG
		8682-8684	43MM3	43-C14D	20	GAGGGGDATCGACTTCAAGG

## Sheet: Cas9 plasmids
									mammalian expression plasmids		bacterial expression plasmids
nuclease description	Sub #1	Sub #2	Sub #3	Sub #4	Sub #5	Sub #6	Sub #7	Blackjack (B) mutation/deletion/insertion	plasmid #	Addgene ID	plasmid #	Addgene ID
dSpCas9	D10A	H840A						-	1537	#92112
WT SpCas9								-	8731	#126753	9214
eSpCas9	K848A	K1003A	R1060A					-	8749	#126754	9215	#126769
SpCas9-HF1	N497A	R661A	Q695A	Q926A				-	8720	#126755	9216	#126770
HypaSpCas9	N692A	M694A	Q695A	H698A				-	8801	#126756
evoSpCas9	M495V	Y515N	K526E	R661Q				-	8735	#126758
HeFSpCas9	N497A	R661A	Q695A	K848A	Q926A	K1003A	R1060A	-	8750	#126759	9217	#126771
HF-B1	N497A	R661A	Q695A	Q926A				E1007G; Y1013G	8717
HF-B2	N497A	R661A	Q695A	Q926A				K1003-G-Δ LESEFVYGDY-K1014	8727
HF-B3	N497A	R661A	Q695A	Q926A				K1003-Δ LESEFVYGDYKVY-D1017	8724
HF-B4	N497A	R661A	Q695A	Q926A				K1003-G-Δ LESEFVYGDYKVY-D1017	8725
HF-B5	N497A	R661A	Q695A	Q926A				K1003-GK-Δ LESEFVYGDYKVY-D1017	8726
HF-B6	N497A	R661A	Q695A	Q926A				L1004-Δ ESEFVYGDY-K1014	8718
HF-B7	N497A	R661A	Q695A	Q926A				L1004-G-Δ ESEFVYGDY-K1014	8721
HF-B8	N497A	R661A	Q695A	Q926A				L1004-P-Δ ESEFVYGDY-K1014	8730
B-SpCas9-HF1 (HF-B9)	N497A	R661A	Q695A	Q926A				L1004-GG-Δ ESEFVYGDY-K1014	8719	#126762
HF-B10	N497A	R661A	Q695A	Q926A				L1004-GP-Δ ESEFVYGDY-K1014	8729
HF-B11	N497A	R661A	Q695A	Q926A				L1004-GGG-Δ ESEFVYGDY-K1014	8741
HF-B12	N497A	R661A	Q695A	Q926A				L1004-GGGG-Δ ESEFVYGDY-K1014	8742
HF-B13	N497A	R661A	Q695A	Q926A				L1004-GG-Δ ESEFVYGDYK-V1015	8738
HF-B14	N497A	R661A	Q695A	Q926A				L1004-GG-Δ ESEFVYGDYKV-Y1016	8739
HF-B15	N497A	R661A	Q695A	Q926A				L1004-GG-Δ ESEFVYGDYKVY-D1017	8740
HF-B16	N497A	R661A	Q695A	Q926A				L1004-GG-Δ EFVYGDY-K1014	8756
HF-B17	N497A	R661A	Q695A	Q926A				L1004-GG-Δ EFVYGDYKVY-D1017	8728
HF-B18	N497A	R661A	Q695A	Q926A				S1006-Δ EFVYGDY-K1014	8722
HF-B19	N497A	R661A	Q695A	Q926A				S1006-G-Δ EFVYGDY-K1014	8723
B-WT SpCas9								L1004-GG-Δ ESEFVYGDY-K1014	8751	#126760
B-eSpCas9	K848A	K1003A	R1060A					L1004-GG-Δ ESEFVYGDY-K1014	8752	#126761	6181	#126772
B-HypaSpCas9	N692A	M694A	Q695A	H698A				L1004-GG-Δ ESEFVYGDY-K1014	8802	#126763
B-evoSpCas9	M495V	Y515N	K526E	R661Q				L1004-GG-Δ ESEFVYGDY-K1014	8755	#126765	6182	#126773
B-HeFSpCas9	N497A	R661A	Q695A	K848A	Q926A	K1003A	R1060A	L1004-GG-Δ ESEFVYGDY-K1014	8753	#126766
e+1		K1003A	R1060A					L1004-GG-Δ ESEFVYGDY-K1014	8771
eSpCas9-plus (e+2)	K848A		R1060A					L1004-GG-Δ ESEFVYGDY-K1014	8772	#126767	6183	#126774
e+3	K848A	K1003A						L1004-GG-Δ ESEFVYGDY-K1014	8774
e+4	K848A							L1004-GG-Δ ESEFVYGDY-K1014	8788
HF+1		R661A	Q695A	Q926A				L1004-GG-Δ ESEFVYGDY-K1014	8775
SpCas9-HF1-plus (HF+2)	N497A		Q695A	Q926A				L1004-GG-Δ ESEFVYGDY-K1014	8776	#126768	6184	#126775
HF+3	N497A	R661A		Q926A				L1004-GG-Δ ESEFVYGDY-K1014	8777
HF+4	N497A	R661A	Q695A					L1004-GG-Δ ESEFVYGDY-K1014	8778
HF+5	N497A			Q926A				L1004-GG-Δ ESEFVYGDY-K1014	8785
HF+6	N497A		Q695A					L1004-GG-Δ ESEFVYGDY-K1014	8786
HF+7	N497A	R661A						L1004-GG-Δ ESEFVYGDY-K1014	8787
Sniper SpCas9	F539S	M763I	K890N					-	5243	#126777
HiFi SpCas9	R691A							-	8803	#126778

## Sheet: PCR primers
PCR primers
List of primers used for cloning eSpCas9-plus and SpCas9-HF1-plus candidates
HF+primer_rev	gaagCCGCCGTACTTCTTAGGaTC
HF+primer_for	GAGGAAAACGAGGACATTCTGGAAGAT
A661Rfor	CGGCTGGGGCAGGCTGAGCCGGAAGCTGATCAA
A661Rrev	CGGCTCAGCCTGCCCCAGCCGGTGTATC
A695Qfor	aaacttcatgcagCTGATCCACGACGACAGCCTGA
A695Qrev	CGTGGATCAGctgCATGAAGTTTCTGTTGGCGAAGCCGT
A926Qrev	GCTTTGTGATctgCCGGGTTTCCACCAGCTGT
A926Qfor	GGAAACCCGGcaGATCACAAAGCACGTGGCACA
List of primers used to amplify sequence of interest for deep sequencing
Name of deep sequencing first-step PCR primers	Sequence	Primer pair
i5-FANCF2-ONtarget-FWD	TCGTCGGCAGCGTCAGATGTGTATAAGAGACAGGGTGCTGACGTAGGTAGTGC	1
i7-FANCF2-ONtarget-REV	GTCTCGTGGGCTCGGAGATGTGTATAAGAGACAGGTCACAGTATGTCTCTGGCGT
i5-FANCF2-ONtarget-FWD2	TCGTCGGCAGCGTCAGATGTGTATAAGAGACAGGGGCCGGGAAAGAGTTGCTG	2
i7-FANCF2-ONtarget-REV2	GTCTCGTGGGCTCGGAGATGTGTATAAGAGACAGGCCCTACATCTGCTCTCCCTCC
i5-VEGFA3-ONtarget-FWD2	TCGTCGGCAGCGTCAGATGTGTATAAGAGACAGTCCAGATGGCACATTGTCAG	3
i7-FVEGFA3-ONtarget-REV2	GTCTCGTGGGCTCGGAGATGTGTATAAGAGACAGAGGGAGCAGGAAAGTGAGGT
i5-VEGFA3-ONtarget-REV2	TCGTCGGCAGCGTCAGATGTGTATAAGAGACAGAGGGAGCAGGAAAGTGAGGT	4
i7-FVEGFA3-ONtarget-FWD2	GTCTCGTGGGCTCGGAGATGTGTATAAGAGACAGTCCAGATGGCACATTGTCAG
List of primers used for cloning bacterial expression plasmids
9214-SpCas9_bact_exp-for	AAAAAAACTAGTGAAAACCTGTATTTCCAGGGAGCAGCCTCGatggactataaggaccacgacg
9214-SpCas9_bact_exp-rev	AAAAAAGCGGCCGcaacagatggctggcaacta
List of primers used to amplify sgRNA sequences for in vitro transcription
Name of primers	Sequence	Template prep name
T7-+G-Site51	AAAAAATAATACGACTCACTATAgCGATGCCCTTCAGCTCGATG	1550
T7-+G-Site52	AAAAAATAATACGACTCACTATAgCAACATCCTGGGGCACAAGC	1551
T7-+G-Site53	AAAAAATAATACGACTCACTATAgCAGCTCGATGCGGTTCACCA	1552
T7-+G-Site54	AAAAAATAATACGACTCACTATAgCAAGGAGGACGGCAACATCC	1553
T7-+G-Site55	AAAAAATAATACGACTCACTATAgTCAGCTCGATGCGGTTCACC	1554
T7-+G-Site56	AAAAAATAATACGACTCACTATAgAAGGAGGACGGCAACATCCT	1555
T7-+G-Site57	AAAAAATAATACGACTCACTATAgAGGAGGACGGCAACATCCTG	1556
T7-+G-Site58	AAAAAATAATACGACTCACTATAgCATGCCCGAAGGCTACGTCC	1558
T7-+G-Site59	AAAAAATAATACGACTCACTATAgCGTGCTGCTTCATGTGGTCG	1560
T7-+2G-Site51	AAAAAATAATACGACTCACTATAggCGATGCCCTTCAGCTCGATG	1550
T7-+2G-Site52	AAAAAATAATACGACTCACTATAggCAACATCCTGGGGCACAAGC	1551
T7-+2G-Site53	AAAAAATAATACGACTCACTATAggCAGCTCGATGCGGTTCACCA	1552
T7-+2G-Site54	AAAAAATAATACGACTCACTATAggCAAGGAGGACGGCAACATCC	1553
T7-+2G-Site55	AAAAAATAATACGACTCACTATAggTCAGCTCGATGCGGTTCACC	1554
T7-+2G-Site56	AAAAAATAATACGACTCACTATAggAAGGAGGACGGCAACATCCT	1555
T7-+2G-Site57	AAAAAATAATACGACTCACTATAggAGGAGGACGGCAACATCCTG	1556
T7-+2G-Site58	AAAAAATAATACGACTCACTATAggCATGCCCGAAGGCTACGTCC	1558
T7-+2G-Site59	AAAAAATAATACGACTCACTATAggCGTGCTGCTTCATGTGGTCG	1560
T7-Site-1	AAAAAATAATACGACTCACTATAgggcacgggcagcttgccgg	8323
T7-Site3	AAAAAATAATACGACTCACTATAGGTGGTGCAGATGAACTTCA	1582
T7-Site4	AAAAAATAATACGACTCACTATAggagcgcaccatcttcttca	1584
T7-Site16	AAAAAATAATACGACTCACTATAggcgagggcgatgccaccta	13021
T7-Site21	AAAAAATAATACGACTCACTATAGGCATCGACTTCAAGGAGGA	1637
T7-Site22	AAAAAATAATACGACTCACTATAGGTGTTCTGCTGGTAGTGGT	1638
T7-Site31	AAAAAATAATACGACTCACTATAGGGCGAGGAGCTGTTCACCG	8629
T7-Site33	AAAAAATAATACGACTCACTATAGGTGCCCATCCTGGTCGAGC	8631
T7-Site37	AAAAAATAATACGACTCACTATAGGTCAGGGTGGTCACGAGGG	8635
T7-Site46	AAAAAATAATACGACTCACTATAGGTTGTCGGGCAGCAGCACG	8644
T7-Site48	AAAAAATAATACGACTCACTATAGGTGCTCAGGTAGTGGTTGT	8646
T7-+G-Site1	AAAAAATAATACGACTCACTATAgGGGCACGGGCAGCTTGCCGG	8323
T7-+G-Site3	AAAAAATAATACGACTCACTATAgGGTGGTGCAGATGAACTTCA	1582
T7-+G-Site4	AAAAAATAATACGACTCACTATAgGGAGCGCACCATCTTCTTCA	1584
T7-+G-Site16	AAAAAATAATACGACTCACTATAgGGCGAGGGCGATGCCACCTA	13021
T7-+G-Site21	AAAAAATAATACGACTCACTATAgGGCATCGACTTCAAGGAGGA	1637
T7-+G-Site22	AAAAAATAATACGACTCACTATAgGGTGTTCTGCTGGTAGTGGT	1638
T7-+G-Site31	AAAAAATAATACGACTCACTATAgGGGCGAGGAGCTGTTCACCG	8629
T7-+G-Site33	AAAAAATAATACGACTCACTATAgGGTGCCCATCCTGGTCGAGC	8631
T7-+G-Site37	AAAAAATAATACGACTCACTATAgGGTCAGGGTGGTCACGAGGG	8635
T7-+G-Site46	AAAAAATAATACGACTCACTATAgGGTTGTCGGGCAGCAGCACG	8644
T7-+G-Site48	AAAAAATAATACGACTCACTATAgGGTGCTCAGGTAGTGGTTGT	8646
T7-Site5	AAAAAATAATACGACTCACTATAgtcgccctcgaacttcacct	1585
T7-Site13	AAAAAATAATACGACTCACTATAGCTGAAGGGCATCGACTTCA	1593
T7-Site17	AAAAAATAATACGACTCACTATAGCTGAAGCACTGCACGCCGT	1633
T7-Site18	AAAAAATAATACGACTCACTATAGTGAACCGCATCGAGCTGAA	1634
T7-Site20	AAAAAATAATACGACTCACTATAGACGTAGCCTTCGGGCATGG	1636
T7-Site23	AAAAAATAATACGACTCACTATAGTGGTCACGAGGGTGGGCCA	1639
T7-Site38	AAAAAATAATACGACTCACTATAGTAGGTCAGGGTGGTCACGA	8636
T7-Site39	AAAAAATAATACGACTCACTATAGCACTGCACGCCGTAGGTCA	8637
T7-Site44	AAAAAATAATACGACTCACTATAGATGCCGTTCTTCTGCTTGT	8642
T7-Site45	AAAAAATAATACGACTCACTATAGCACGGGGCCGTCGCCGATG	8643
T7-Site47	AAAAAATAATACGACTCACTATAGTGGTTGTCGGGCAGCAGCA	8645
T7-+G-Site5	AAAAAATAATACGACTCACTATAGgtcgccctcgaacttcacct	1585
T7-+G-Site13	AAAAAATAATACGACTCACTATAgGCTGAAGGGCATCGACTTCA	1593
T7-+G-Site17	AAAAAATAATACGACTCACTATAgGCTGAAGCACTGCACGCCGT	1633
T7-+G-Site18	AAAAAATAATACGACTCACTATAgGTGAACCGCATCGAGCTGAA	1634
T7-+G-Site20	AAAAAATAATACGACTCACTATAgGACGTAGCCTTCGGGCATGG	1636
T7-+G-Site23	AAAAAATAATACGACTCACTATAgGTGGTCACGAGGGTGGGCCA	1639
T7-+G-Site38	AAAAAATAATACGACTCACTATAgGTAGGTCAGGGTGGTCACGA	8636
T7-+G-Site39	AAAAAATAATACGACTCACTATAgGCACTGCACGCCGTAGGTCA	8637
T7-+G-Site44	AAAAAATAATACGACTCACTATAgGATGCCGTTCTTCTGCTTGT	8642
T7-+G-Site45	AAAAAATAATACGACTCACTATAgGCACGGGGCCGTCGCCGATG	8643
T7-+G-Site47	AAAAAATAATACGACTCACTATAgGTGGTTGTCGGGCAGCAGCA	8645
T7-+G-Site43	AAAAAATAATACGACTCACTATAgGAAGGGCATCGACTTCAAGG	8641
T7-+G-VEGFAsite2	AAAAAATAATACGACTCACTATAgGACCCCCTCCACCCCGCCTC	9200
T7-+G-FANCFsite2	AAAAAATAATACGACTCACTATAgGCTGCAGAAGGGATTCCATG	9199
T7-reverse primer	AAAAAAGCACCGACTCGGTGCC
List of primers used to amplify sequence of interest for TIDE
Name of primers	Sequence	References
FANCF site 2-for	GGGCCGGGAAAGAGTTGCTG	from Kleinstiver et al., Nature 2016
FANCF site 2-rev	GCCCTACATCTGCTCTCCCTCC	from Kleinstiver et al., Nature 2016
VEGFA site 2-for	CGAGGAAGAGAGAGACGGGGTC	from Chen et al., Nature 2017
VEGFA site 2-rev	CTCCAATGCACCCAAGACAGCAG	from Chen et al., Nature 2017
HEK site 4-for	AGAGAAGTTGGAGTGAAGGCAGAG	from Casini et al., Nature Biotechnology 2018
HEK site 4-rev	GTCAGACGTCCAAAACCAGACTCC	from Casini et al., Nature Biotechnology 2018
ZSCAN2-for	AGTGTGGGGTGTGTGGGAAG	from Kleinstiver et al., Nature 2016
ZSCAN2-rev	ACGGGACTTGACTCAGACCACT	from Kleinstiver et al., Nature 2016
EMX1 site 2-for	GGAGCAGCTGGTCAGAGGGG	from Kleinstiver et al., Nature 2016
EMX1 site 2-rev	CCATAGGGAAGGGGGACACTGG	from Kleinstiver et al., Nature 2016
DNMT1 site 4-for	CCAGAATGCACAAAGTACTGCAC	from Chen et al., Nature 2017
DNMT1 site 4-rev	GCCAAAGCCCGAGAGAGTGCC	from Chen et al., Nature 2017

## Sheet: B mutant cloning oligos
Primer name (coming from prep name [plasmid #] on Cas9 plasmids tab)	Sequence
8717for	CGCgTACCTGAACGCCGTCGTGGGAACCGCCCTGATCAAAAAGTACCCTaaGCTGGAAAGCGgGTTCGTGTACGGCGACggCAAGGTGTACGAt
8717rev	gtacaTCGTACACCTTGccGTCGCCGTACACGAACcCGCTTTCCAGCttAGGGTACTTTTTGATCAGGGCGGTTCCCACGACGGCGTTCAGGTA
8727for	CGCgTACCTGAACGCCGTCGTGGGAACCGCCCTGATCAAAAAGTACCCTaaGggtAAGGTGTACGAt
8727rev	gtacaTCGTACACCTTaccCttAGGGTACTTTTTGATCAGGGCGGTTCCCACGACGGCGTTCAGGTA
8724for	CGCgTACCTGAACGCCGTCGTGGGAACCGCCCTGATCAAAAAGTACCCTaaGGAt
8724rev	gtacaTCCttAGGGTACTTTTTGATCAGGGCGGTTCCCACGACGGCGTTCAGGTA
8725for	CGCgTACCTGAACGCCGTCGTGGGAACCGCCCTGATCAAAAAGTACCCTaaGggtGAt
8725rev	gtacaTCaccCttAGGGTACTTTTTGATCAGGGCGGTTCCCACGACGGCGTTCAGGTA
8726for	CGCgTACCTGAACGCCGTCGTGGGAACCGCCCTGATCAAAAAGTACCCTaaGggtaaaGAt
8726rev	gtacaTCtttaccCttAGGGTACTTTTTGATCAGGGCGGTTCCCACGACGGCGTTCAGGTA
8718for	CGCgTACCTGAACGCCGTCGTGGGAACCGCCCTGATCAAAAAGTACCCTaaGCTGAAGGTGTACGAt
8718rev	gtacaTCGTACACCTTCAGCttAGGGTACTTTTTGATCAGGGCGGTTCCCACGACGGCGTTCAGGTA
8721for	CGCgTACCTGAACGCCGTCGTGGGAACCGCCCTGATCAAAAAGTACCCTaaGCTGggtAAGGTGTACGAt
8721rev	gtacaTCGTACACCTTaccCAGCttAGGGTACTTTTTGATCAGGGCGGTTCCCACGACGGCGTTCAGGTA
8730for	CGCgTACCTGAACGCCGTCGTGGGAACCGCCCTGATCAAAAAGTACCCTaaGCTGcctAAGGTGTACGAt
8730rev	gtacaTCGTACACCTTaggCAGCttAGGGTACTTTTTGATCAGGGCGGTTCCCACGACGGCGTTCAGGTA
8719for	CGCgTACCTGAACGCCGTCGTGGGAACCGCCCTGATCAAAAAGTACCCTaaGCTGggtggcAAGGTGTACGAt
8719rev	gtacaTCGTACACCTTgccaccCAGCttAGGGTACTTTTTGATCAGGGCGGTTCCCACGACGGCGTTCAGGTA
8729for	CGCgTACCTGAACGCCGTCGTGGGAACCGCCCTGATCAAAAAGTACCCTaaGCTGggtcctAAGGTGTACGAt
8729rev	gtacaTCGTACACCTTaggaccCAGCttAGGGTACTTTTTGATCAGGGCGGTTCCCACGACGGCGTTCAGGTA
8741for	CGCgTACCTGAACGCCGTCGTGGGAACCGCCCTGATCAAAAAGTACCCTaaGCTGggtggcggaAAGGTGTACGAt
8741rev	gtacaTCGTACACCTTtccgccaccCAGCttAGGGTACTTTTTGATCAGGGCGGTTCCCACGACGGCGTTCAGGTA
8742for	CGCgTACCTGAACGCCGTCGTGGGAACCGCCCTGATCAAAAAGTACCCTaaGCTGggtggcggaggtAAGGTGTACGAt
8742rev	gtacaTCGTACACCTTacctccgccaccCAGCttAGGGTACTTTTTGATCAGGGCGGTTCCCACGACGGCGTTCAGGTA
8738for	CGCgTACCTGAACGCCGTCGTGGGAACCGCCCTGATCAAAAAGTACCCTaaGCTGggtggcGTGTACGAt
8738rev	gtacaTCGTACACgccaccCAGCttAGGGTACTTTTTGATCAGGGCGGTTCCCACGACGGCGTTCAGGTA
8739for	CGCgTACCTGAACGCCGTCGTGGGAACCGCCCTGATCAAAAAGTACCCTaaGCTGggtggcTACGAt
8739rev	gtacaTCGTAgccaccCAGCttAGGGTACTTTTTGATCAGGGCGGTTCCCACGACGGCGTTCAGGTA
8740for	CGCgTACCTGAACGCCGTCGTGGGAACCGCCCTGATCAAAAAGTACCCTaaGCTGggtggcGAt
8740rev	gtacaTCgccaccCAGCttAGGGTACTTTTTGATCAGGGCGGTTCCCACGACGGCGTTCAGGTA
8756for	CGCgTACCTGAACGCCGTCGTGGGAACCGCCCTGATCAAAAAGTACCCTaaGCTGtctAGCAAGGTGTACGAt
8756rev	gtacaTCGTACACCTTGCTagaCAGCttAGGGTACTTTTTGATCAGGGCGGTTCCCACGACGGCGTTCAGGTA
8728for	CGCgTACCTGAACGCCGTCGTGGGAACCGCCCTGATCAAAAAGTACCCTaaGCTGtctAGCGAt
8728rev	gtacaTCGCTagaCAGCttAGGGTACTTTTTGATCAGGGCGGTTCCCACGACGGCGTTCAGGTA
8722for	CGCgTACCTGAACGCCGTCGTGGGAACCGCCCTGATCAAAAAGTACCCTaaGCTGGAAAGCAAGGTGTACGAt
8722rev	gtacaTCGTACACCTTGCTTTCCAGCttAGGGTACTTTTTGATCAGGGCGGTTCCCACGACGGCGTTCAGGTA
8723for	CGCgTACCTGAACGCCGTCGTGGGAACCGCCCTGATCAAAAAGTACCCTaaGCTGGAAAGCggtAAGGTGTACGAt
8723rev	gtacaTCGTACACCTTaccGCTTTCCAGCttAGGGTACTTTTTGATCAGGGCGGTTCCCACGACGGCGTTCAGGTA
8752for	CGCgTACCTGAACGCCGTCGTGGGAACCGCCCTGATCAAAAAGTACCCTgcGCTGggtggcAAGGTGTACGAt
8752rev	gtacaTCGTACACCTTgccaccCAGCgcAGGGTACTTTTTGATCAGGGCGGTTCCCACGACGGCGTTCAGGTA
