# Supplementary material for: Blackjack mutations improve the on-target activities of increased fidelity variants of SpCas9 with 5′G-extended sgRNAs
Source: Nat Commun. 2020 Mar 6;11:1223. doi: 10.1038/s41467-020-15021-5 (PMC7060260; doi:10.1038/s41467-020-15021-5)
Supplement: Supplementary file 4 — Supplementary Data 2 [file 41467_2020_15021_MOESM4_ESM.xlsx]

## Sheet: Deepseq reads
Deep sequencing reads
amplicon	SpCas9 variant	target site	sample no.	replicate	i5 index	i7 index	indel (%)	total number of indels	total number of reads	Transfection efficiency (%)
FANCF i5-FWD	WT SpCas9	FANCF target 1	1	1	NGS_i5_S502	NGS_i7_N704	0.708961	17746	25031	N/A
				2	NGS_i5_S502	NGS_i7_N705	0.690319	16986	24606	79.99
				3	NGS_i5_S502	NGS_i7_N706	0.620454	11806	19028	74.07
FANCF i5-FWD	eSpCas9	FANCF target 1	2	1	NGS_i5_S502	NGS_i7_N707	0.540151	13917	25765	71.85
				2	NGS_i5_S502	NGS_i7_N710	0.602388	11705	19431	N/A
				3	NGS_i5_S502	NGS_i7_N711	0.642884	12101	18823	N/A
FANCF i5-FWD	eSpCas9-plus	FANCF target 1	3	1	NGS_i5_S502	NGS_i7_N712	0.674562	14269	21153	84.55
				2	NGS_i5_S502	NGS_i7_N714	0.684521	14492	21171	N/A
				3	NGS_i5_S502	NGS_i7_N715	0.546521	15977	29234	N/A
FANCF i5-FWD	B-eSpCas9	FANCF target 1	4	1	NGS_i5_S503	NGS_i7_N701	0.536187	14491	27026	N/A
				2	NGS_i5_S503	NGS_i7_N702	0.611324	13399	21918	N/A
				3	NGS_i5_S503	NGS_i7_N703	0.633929	15814	24946	N/A
FANCF i5-FWD	SpCas9-HF1	FANCF target 1	5	1	NGS_i5_S503	NGS_i7_N704	0.253415	5955	23499	N/A
				2	NGS_i5_S503	NGS_i7_N705	0.269969	5357	19843	N/A
				3	NGS_i5_S503	NGS_i7_N706	0.209877	4233	20169	75.7
FANCF i5-FWD	SpCas9-HF1-plus	FANCF target 1	6	1	NGS_i5_S503	NGS_i7_N707	0.236654	6796	28717	74.03
				2	NGS_i5_S503	NGS_i7_N710	0.327359	5918	18078	81.11
				3	NGS_i5_S503	NGS_i7_N711	0.340087	6110	17966	80.96
FANCF i5-FWD	WT SpCas9	FANCF target 2	7	1	NGS_i5_S503	NGS_i7_N712	0.699807	13796	19714	75.74
				2	NGS_i5_S503	NGS_i7_N714	0.698541	22259	31865	75.47
				3	NGS_i5_S503	NGS_i7_N715	0.566902	12863	22690	68.75
FANCF i5-FWD	eSpCas9	FANCF target 2	8	1	NGS_i5_S505	NGS_i7_N701	0.614809	18558	30185	74.85
				2	NGS_i5_S505	NGS_i7_N702	0.658381	14620	22206	81.74
				3	NGS_i5_S505	NGS_i7_N703	0.70201	19035	27115	77.37
FANCF i5-FWD	eSpCas9-plus	FANCF target 2	9	1	NGS_i5_S505	NGS_i7_N704	0.721034	10455	14500	85.61
				2	NGS_i5_S505	NGS_i7_N705	0.709178	20352	28698	84.36
				3	NGS_i5_S505	NGS_i7_N706	0.623275	14450	23184	75.17
FANCF i5-FWD	B-eSpCas9	FANCF target 2	10	1	NGS_i5_S505	NGS_i7_N707	0.593662	15624	26318	74.99
				2	NGS_i5_S505	NGS_i7_N710	0.692713	17358	25058	79.86
				3	NGS_i5_S505	NGS_i7_N711	0.686111	16549	24120	81.18
FANCF i5-FWD	SpCas9-HF1	FANCF target 2	11	1	NGS_i5_S505	NGS_i7_N712	0.621978	16618	26718	81.72
				2	NGS_i5_S505	NGS_i7_N714	0.663501	19420	29269	84.68
				3	NGS_i5_S505	NGS_i7_N715	0.609267	16633	27300	78.59
FANCF i5-FWD	SpCas9-HF1-plus	FANCF target 2	12	1	NGS_i5_S506	NGS_i7_N701	0.500487	12321	24618	70.23
				2	NGS_i5_S506	NGS_i7_N702	0.536113	11201	20893	74.84
				3	NGS_i5_S506	NGS_i7_N703	0.528581	12687	24002	69.64
FANCF i5-FWD	WT SpCas9	FANCF target 3	13	1	NGS_i5_S506	NGS_i7_N704	0.45644	13643	29890	70.46
				2	NGS_i5_S506	NGS_i7_N705	0.473676	14989	31644	76.83
				3	NGS_i5_S506	NGS_i7_N706	0.39351	8780	22312	67.33
FANCF i5-FWD	eSpCas9	FANCF target 3	14	1	NGS_i5_S506	NGS_i7_N707	0.0240221	721	30014	71.06
				2	NGS_i5_S506	NGS_i7_N710	0.0281396	646	22957	75.75
				3	NGS_i5_S506	NGS_i7_N711	0.0235801	558	23664	75.57
FANCF i5-FWD	eSpCas9-plus	FANCF target 3	15	1	NGS_i5_S506	NGS_i7_N712	0.471062	12054	25589	75.53
				2	NGS_i5_S506	NGS_i7_N714	0.482052	13402	27802	78.62
				3	NGS_i5_S506	NGS_i7_N715	0.456638	13374	29288	73.37
FANCF i5-FWD	B-eSpCas9	FANCF target 3	16	1	NGS_i5_S507	NGS_i7_N701	0.378654	8575	22646	66.44
				2	NGS_i5_S507	NGS_i7_N702	0.427649	9466	22135	76.51
				3	NGS_i5_S507	NGS_i7_N703	0.466516	13180	28252	79.95
FANCF i5-FWD	SpCas9-HF1	FANCF target 3	17	1	NGS_i5_S507	NGS_i7_N704	0.0111406	109	9784	85.03
				2	NGS_i5_S507	NGS_i7_N705	0.0119751	308	25720	82.6
				3	NGS_i5_S507	NGS_i7_N706	0.0112306	235	20925	N/A
FANCF i5-FWD	SpCas9-HF1-plus	FANCF target 3	18	1	NGS_i5_S507	NGS_i7_N707	0.393371	15214	38676	68.11
				2	NGS_i5_S507	NGS_i7_N710	0.424498	10154	23920	76.38
				3	NGS_i5_S507	NGS_i7_N711	0.38801	10796	27824	72.19
FANCF i5-FWD	WT SpCas9	FANCF target 4	19	1	NGS_i5_S507	NGS_i7_N712	0.553357	14374	25976	73.1
				2	NGS_i5_S507	NGS_i7_N714	0.693816	17582	25341	84.38
				3	NGS_i5_S507	NGS_i7_N715	0.616483	14242	23102	75.13
FANCF i5-FWD	eSpCas9	FANCF target 4	20	1	NGS_i5_S508	NGS_i7_N701	0.0498269	849	17039	68.85
				2	NGS_i5_S508	NGS_i7_N702	0.0575108	1170	20344	80.8
				3	NGS_i5_S508	NGS_i7_N703	0.0628539	1443	22958	76.47
FANCF i5-FWD	eSpCas9-plus	FANCF target 4	21	1	NGS_i5_S508	NGS_i7_N704	0.661342	18011	27234	86.38
				2	NGS_i5_S508	NGS_i7_N705	0.605686	19451	32114	84.6
				3	NGS_i5_S508	NGS_i7_N706	0.547098	8869	16211	77.68
FANCF i5-FWD	B-eSpCas9	FANCF target 4	22	1	NGS_i5_S508	NGS_i7_N707	0.462912	12937	27947	68.28
				2	NGS_i5_S508	NGS_i7_N710	0.475362	9589	20172	76.39
				3	NGS_i5_S508	NGS_i7_N711	0.531142	12894	24276	77.4
FANCF i5-FWD	SpCas9-HF1	FANCF target 4	23	1	NGS_i5_S508	NGS_i7_N712	0.00567387	150	26437	79.01
				2	NGS_i5_S508	NGS_i7_N714	0.00543159	157	28905	82.46
				3	NGS_i5_S508	NGS_i7_N715	0.00738274	204	27632	78.73
FANCF i5-FWD	SpCas9-HF1-plus	FANCF target 4	24	1	NGS_i5_S510	NGS_i7_N701	0.207019	5781	27925	72.34
				2	NGS_i5_S510	NGS_i7_N702	0.281485	5876	20875	78.45
				3	NGS_i5_S510	NGS_i7_N703	0.289273	5865	20275	79.15
FANCF i5-FWD	WT SpCas9	FANCF target 5	25	1	NGS_i5_S510	NGS_i7_N704	0.55605	13482	24246	80.75
				2	NGS_i5_S510	NGS_i7_N705	0.585379	12331	21065	81.78
				3	NGS_i5_S510	NGS_i7_N706	0.551458	10229	18549	77.42
FANCF i5-FWD	eSpCas9	FANCF target 5	26	1	NGS_i5_S510	NGS_i7_N707	0.009331	224	24006	70.76
				2	NGS_i5_S510	NGS_i7_N710	0.0140744	275	19539	75.69
				3	NGS_i5_S510	NGS_i7_N711	0.0129948	303	23317	77.67
FANCF i5-FWD	eSpCas9-plus	FANCF target 5	27	1	NGS_i5_S510	NGS_i7_N712	0.481152	13045	27112	78.77
				2	NGS_i5_S510	NGS_i7_N714	0.447457	9721	21725	79.66
				3	NGS_i5_S510	NGS_i7_N715	0.396475	9358	23603	70.17
FANCF i5-FWD	B-eSpCas9	FANCF target 5	28	1	NGS_i5_S511	NGS_i7_N701	0.355205	8851	24918	66.2
				2	NGS_i5_S511	NGS_i7_N702	0.361662	6911	19109	70.22
				3	NGS_i5_S511	NGS_i7_N703	0.374679	11243	30007	71.47
FANCF i5-FWD	SpCas9-HF1	FANCF target 5	29	1	NGS_i5_S511	NGS_i7_N704	0.0105947	295	27844	75.44
				2	NGS_i5_S511	NGS_i7_N705	0.00330965	68	20546	75.46
				3	NGS_i5_S511	NGS_i7_N706	0.00379754	70	18433	65.76
FANCF i5-FWD	SpCas9-HF1-plus	FANCF target 5	30	1	NGS_i5_S511	NGS_i7_N707	0.0604443	1483	24535	66.56
				2	NGS_i5_S511	NGS_i7_N710	0.0720461	1400	19432	74.94
				3	NGS_i5_S511	NGS_i7_N711	0.0760682	1547	20337	74
FANCF i5-FWD	WT SpCas9	FANCF target 6	31	1	NGS_i5_S511	NGS_i7_N712	0.504493	8196	16246	81.66
				2	NGS_i5_S511	NGS_i7_N714	0.452394	10686	23621	74.57
				3	NGS_i5_S511	NGS_i7_N715	0.408308	10144	24844	71.85
FANCF i5-FWD	eSpCas9	FANCF target 6	32	1	NGS_i5_S513	NGS_i7_N701	0.00557008	130	23339	66.68
				2	NGS_i5_S513	NGS_i7_N702	0.00516351	117	22659	75.1
				3	NGS_i5_S513	NGS_i7_N703	0.00530168	134	25275	73.65
FANCF i5-FWD	eSpCas9-plus	FANCF target 6	33	1	NGS_i5_S513	NGS_i7_N704	0.0435131	1142	26245	84.23
				2	NGS_i5_S513	NGS_i7_N705	0.033072	869	26276	79.63
				3	NGS_i5_S513	NGS_i7_N706	0.0358216	584	16303	77.75
FANCF i5-FWD	B-eSpCas9	FANCF target 6	34	1	NGS_i5_S513	NGS_i7_N707	0.010007	259	25882	71.09
				2	NGS_i5_S513	NGS_i7_N710	0.0126113	221	17524	78.14
				3	NGS_i5_S513	NGS_i7_N711	0.0150876	279	18492	74.05
FANCF i5-FWD	SpCas9-HF1	FANCF target 6	35	1	NGS_i5_S513	NGS_i7_N712	0.000446664	11	24627	73.24
				2	NGS_i5_S513	NGS_i7_N714	0.0012824	28	21834	84.05
				3	NGS_i5_S513	NGS_i7_N715	0.000687348	15	21823	81.15
FANCF i5-FWD	SpCas9-HF1-plus	FANCF target 6	36	1	NGS_i5_S515	NGS_i7_N701	0.00530591	211	39767	70.63
				2	NGS_i5_S515	NGS_i7_N702	0.00914108	212	23192	80.9
				3	NGS_i5_S515	NGS_i7_N703	0.0107746	317	29421	83.5
FANCF i5-FWD2	WT SpCas9	FANCF target 7	37	1	NGS_i5_S502	NGS_i7_N701	0.611526	12702	20771	85.84
				2	NGS_i5_S502	NGS_i7_N702	0.585771	11272	19243	83.7
				3	NGS_i5_S502	NGS_i7_N703	0.538976	10392	19281	80.4
FANCF i5-FWD2	eSpCas9	FANCF target 7	38	1	NGS_i5_S502	NGS_i7_N704	0.0162016	335	20677	67.6
				2	NGS_i5_S502	NGS_i7_N705	0.0257726	708	27471	79.83
				3	NGS_i5_S502	NGS_i7_N706	0.0187803	275	14643	75.05
FANCF i5-FWD2	eSpCas9-plus	FANCF target 7	39	1	NGS_i5_S502	NGS_i7_N707	0.361306	7005	19388	78.79
				2	NGS_i5_S502	NGS_i7_N710	0.428844	6964	16239	82.67
				3	NGS_i5_S502	NGS_i7_N711	0.399763	6080	15209	82.1
FANCF i5-FWD2	B-eSpCas9	FANCF target 7	40	1	NGS_i5_S502	NGS_i7_N712	0.229184	3848	16790	70.34
				2	NGS_i5_S502	NGS_i7_N714	0.301479	5748	19066	77.07
				3	NGS_i5_S502	NGS_i7_N715	0.222734	6194	27809	70.44
FANCF i5-FWD2	SpCas9-HF1	FANCF target 7	41	1	NGS_i5_S503	NGS_i7_N701	0.022497	413	18358	83.47
				2	NGS_i5_S503	NGS_i7_N702	0.0261715	649	24798	83.54
				3	NGS_i5_S503	NGS_i7_N703	0.0251855	533	21163	79.25
FANCF i5-FWD2	SpCas9-HF1-plus	FANCF target 7	42	1	NGS_i5_S503	NGS_i7_N704	0.336753	7287	21639	69.55
				2	NGS_i5_S503	NGS_i7_N705	0.42917	7677	17888	78.29
				3	NGS_i5_S503	NGS_i7_N706	0.381419	5920	15521	78.38
FANCF i5-FWD2	WT SpCas9	FANCF target 8	43	1	NGS_i5_S503	NGS_i7_N707	0.426109	10507	24658	74.87
				2	NGS_i5_S503	NGS_i7_N710	0.41414	7580	18303	76.03
				3	NGS_i5_S503	NGS_i7_N711	0.33619	5453	16220	67.53
FANCF i5-FWD2	eSpCas9	FANCF target 8	44	1	NGS_i5_S503	NGS_i7_N712	0.309481	5337	17245	63.43
				2	NGS_i5_S503	NGS_i7_N714	0.375641	7834	20855	74.09
				3	NGS_i5_S503	NGS_i7_N715	0.365949	8086	22096	69.05
FANCF i5-FWD2	eSpCas9-plus	FANCF target 8	45	1	NGS_i5_S505	NGS_i7_N701	0.400829	10155	25335	71.72
				2	NGS_i5_S505	NGS_i7_N702	0.383779	7377	19222	73.01
				3	NGS_i5_S505	NGS_i7_N703	0.36471	9787	26835	70.24
FANCF i5-FWD2	B-eSpCas9	FANCF target 8	46	1	NGS_i5_S505	NGS_i7_N704	0.411484	7410	18008	68.32
				2	NGS_i5_S505	NGS_i7_N705	0.447251	9454	21138	69.97
				3	NGS_i5_S505	NGS_i7_N706	0.381395	5912	15501	64.36
FANCF i5-FWD2	SpCas9-HF1	FANCF target 8	47	1	NGS_i5_S505	NGS_i7_N707	0.576963	11541	20003	78.72
				2	NGS_i5_S505	NGS_i7_N710	0.395809	9237	23337	72.51
				3	NGS_i5_S505	NGS_i7_N711	0.327138	8097	24751	64.1
FANCF i5-FWD2	SpCas9-HF1-plus	FANCF target 8	48	1	NGS_i5_S505	NGS_i7_N712	0.407324	7797	19142	67.38
				2	NGS_i5_S505	NGS_i7_N714	0.410558	11324	27582	71.08
				3	NGS_i5_S505	NGS_i7_N715	0.347796	7647	21987	62.5
FANCF i5-FWD2	WT SpCas9	FANCF target 9	49	1	NGS_i5_S506	NGS_i7_N701	0.649636	14622	22508	81.6
				2	NGS_i5_S506	NGS_i7_N702	0.536731	10258	19112	70.2
				3	NGS_i5_S506	NGS_i7_N703	0.516847	9817	18994	72.79
FANCF i5-FWD2	eSpCas9	FANCF target 9	50	1	NGS_i5_S506	NGS_i7_N704	0.211436	4955	23435	59.68
				2	NGS_i5_S506	NGS_i7_N705	0.0843582	2195	26020	61.55
				3	NGS_i5_S506	NGS_i7_N706	0.0919814	1427	15514	35.86
FANCF i5-FWD2	eSpCas9-plus	FANCF target 9	51	1	NGS_i5_S506	NGS_i7_N707	0.538035	12406	23058	74.59
				2	NGS_i5_S506	NGS_i7_N710	0.523271	9995	19101	75.61
				3	NGS_i5_S506	NGS_i7_N711	0.51067	11032	21603	72.68
FANCF i5-FWD2	B-eSpCas9	FANCF target 9	52	1	NGS_i5_S506	NGS_i7_N712	0.503634	10186	20225	68.2
				2	NGS_i5_S506	NGS_i7_N714	0.473539	9413	19878	72.28
				3	NGS_i5_S506	NGS_i7_N715	0.463691	9642	20794	69.28
FANCF i5-FWD2	SpCas9-HF1	FANCF target 9	53	1	NGS_i5_S507	NGS_i7_N701	0.552815	11922	21566	81.78
				2	NGS_i5_S507	NGS_i7_N702	0.583529	8205	14061	84.52
				3	NGS_i5_S507	NGS_i7_N703	0.527683	13734	26027	78.71
FANCF i5-FWD2	SpCas9-HF1-plus	FANCF target 9	54	1	NGS_i5_S507	NGS_i7_N704	0.46342	1989	4292	68.58
				2	NGS_i5_S507	NGS_i7_N705	0.549057	12899	23493	75.73
				3	NGS_i5_S507	NGS_i7_N706	0.443749	7017	15813	68.69
FANCF i5-FWD2	WT SpCas9	FANCF target 10	55	1	NGS_i5_S507	NGS_i7_N707	0.406475	7069	17391	58.7
				2	NGS_i5_S507	NGS_i7_N710	0.456719	10468	22920	63.71
				3	NGS_i5_S507	NGS_i7_N711	0.515686	11490	22281	68.11
FANCF i5-FWD2	eSpCas9	FANCF target 10	56	1	NGS_i5_S507	NGS_i7_N712	0.319015	6402	20068	54.54
				2	NGS_i5_S507	NGS_i7_N714	0.305237	6913	22648	55.1
				3	NGS_i5_S507	NGS_i7_N715	0.344157	6550	19032	60.2
FANCF i5-FWD2	eSpCas9-plus	FANCF target 10	57	1	NGS_i5_S508	NGS_i7_N701	0.337624	5403	16003	57.35
				2	NGS_i5_S508	NGS_i7_N702	0.426587	8231	19295	62.69
				3	NGS_i5_S508	NGS_i7_N703	0.48386	11752	24288	66.68
FANCF i5-FWD2	B-eSpCas9	FANCF target 10	58	1	NGS_i5_S508	NGS_i7_N704	0.458102	11628	25383	61.05
				2	NGS_i5_S508	NGS_i7_N705	0.404928	9926	24513	64.88
				3	NGS_i5_S508	NGS_i7_N706	0.441494	7082	16041	64.05
FANCF i5-FWD2	SpCas9-HF1	FANCF target 10	59	1	NGS_i5_S508	NGS_i7_N707	0.206794	5570	26935	67.52
				2	NGS_i5_S508	NGS_i7_N710	0.19721	3973	20146	64.09
				3	NGS_i5_S508	NGS_i7_N711	0.182271	3736	20497	59.85
FANCF i5-FWD2	SpCas9-HF1-plus	FANCF target 10	60	1	NGS_i5_S508	NGS_i7_N712	0.410351	9594	23380	58.52
				2	NGS_i5_S508	NGS_i7_N714	0.448413	10283	22932	60.75
				3	NGS_i5_S508	NGS_i7_N715	0.403674	9712	24059	58.38
FANCF i5-FWD2	WT SpCas9	FANCF target 11	61	1	NGS_i5_S510	NGS_i7_N701	0.41973	9420	22443	72.27
				2	NGS_i5_S510	NGS_i7_N702	0.395499	8031	20306	70.79
				3	NGS_i5_S510	NGS_i7_N703	0.370737	6849	18474	62.03
FANCF i5-FWD2	eSpCas9	FANCF target 11	62	1	NGS_i5_S510	NGS_i7_N704	0.047487	1096	23080	71.16
				2	NGS_i5_S510	NGS_i7_N705	0.0479522	795	16579	73.75
				3	NGS_i5_S510	NGS_i7_N706	0.0435871	644	14775	71.02
FANCF i5-FWD2	eSpCas9-plus	FANCF target 11	63	1	NGS_i5_S510	NGS_i7_N707	0.453912	9642	21242	72.33
				2	NGS_i5_S510	NGS_i7_N710	0.516869	10494	20303	78.31
				3	NGS_i5_S510	NGS_i7_N711	0.389204	7282	18710	60.78
FANCF i5-FWD2	B-eSpCas9	FANCF target 11	64	1	NGS_i5_S510	NGS_i7_N712	0.538956	9802	18187	76.68
				2	NGS_i5_S510	NGS_i7_N714	0.521505	11325	21716	76.65
				3	NGS_i5_S510	NGS_i7_N715	0.500048	10419	20836	73.25
FANCF i5-FWD2	SpCas9-HF1	FANCF target 11	65	1	NGS_i5_S511	NGS_i7_N701	0.00562864	86	15279	78.74
				2	NGS_i5_S511	NGS_i7_N702	0.00613497	93	15159	75.78
				3	NGS_i5_S511	NGS_i7_N703	0.0105843	171	16156	66.65
FANCF i5-FWD2	SpCas9-HF1-plus	FANCF target 11	66	1	NGS_i5_S511	NGS_i7_N704	0.476671	8122	17039	73
				2	NGS_i5_S511	NGS_i7_N705	0.505084	8395	16621	75.79
				3	NGS_i5_S511	NGS_i7_N706	0.48341	7270	15039	73.99
FANCF i5-FWD2	WT SpCas9	FANCF target 12	67	1	NGS_i5_S511	NGS_i7_N707	0.556543	11644	20922	78.99
				2	NGS_i5_S511	NGS_i7_N710	0.579278	7570	13068	80.63
				3	NGS_i5_S511	NGS_i7_N711	0.472764	7030	14870	71.78
FANCF i5-FWD2	eSpCas9	FANCF target 12	68	1	NGS_i5_S511	NGS_i7_N712	0.0678074	535	7890	75.22
				2	NGS_i5_S511	NGS_i7_N714	0.0862901	1126	13049	78.39
				3	NGS_i5_S511	NGS_i7_N715	0.0768618	1157	15053	77.6
FANCF i5-FWD2	eSpCas9-plus	FANCF target 12	69	1	NGS_i5_S513	NGS_i7_N701	0.520713	9226	17718	79.25
				2	NGS_i5_S513	NGS_i7_N702	0.502236	7525	14983	81.88
				3	NGS_i5_S513	NGS_i7_N703	0.457609	8922	19497	76.06
FANCF i5-FWD2	B-eSpCas9	FANCF target 12	70	1	NGS_i5_S513	NGS_i7_N704	0.509604	7959	15618	78.19
				2	NGS_i5_S513	NGS_i7_N705	0.470444	8850	18812	77.19
				3	NGS_i5_S513	NGS_i7_N706	0.456251	5934	13006	76.34
FANCF i5-FWD2	SpCas9-HF1	FANCF target 12	71	1	NGS_i5_S513	NGS_i7_N707	0.0153439	284	18509	82.7
				2	NGS_i5_S513	NGS_i7_N710	0.0191707	227	11841	82.14
				3	NGS_i5_S513	NGS_i7_N711	0.0177709	287	16150	77.64
FANCF i5-FWD2	SpCas9-HF1-plus	FANCF target 12	72	1	NGS_i5_S513	NGS_i7_N712	0.308602	5686	18425	77.14
				2	NGS_i5_S513	NGS_i7_N714	0.30938	5343	17270	78.16
				3	NGS_i5_S513	NGS_i7_N715	0.32777	4929	15038	78.9
VEGFA i5-FWD	WT SpCas9	VEGFA target 1	73	1	NGS_i5_S502	NGS_i7_N701	0.511333	8663	16942	79.41
				2	NGS_i5_S502	NGS_i7_N702	0.514404	8321	16176	80.33
				3	NGS_i5_S502	NGS_i7_N703	0.48855	7787	15939	74.45
VEGFA i5-FWD	eSpCas9	VEGFA target 1	74	1	NGS_i5_S502	NGS_i7_N712	0.0421216	598	14197	77.22
				2	NGS_i5_S502	NGS_i7_N714	0.0383187	619	16154	76.73
				3	NGS_i5_S502	NGS_i7_N715	0.0353424	611	17288	74.48
VEGFA i5-FWD	eSpCas9-plus	VEGFA target 1	75	1	NGS_i5_S503	NGS_i7_N701	0.420981	7376	17521	73.97
				2	NGS_i5_S503	NGS_i7_N702	0.477059	7694	16128	79.87
				3	NGS_i5_S503	NGS_i7_N703	0.440011	7764	17645	75.19
VEGFA i5-FWD	B-eSpCas9	VEGFA target 1	76	1	NGS_i5_S503	NGS_i7_N704	0.427163	8146	19070	71.76
				2	NGS_i5_S503	NGS_i7_N705	0.43678	8042	18412	72.59
				3	NGS_i5_S503	NGS_i7_N706	0.432424	5820	13459	72.86
VEGFA i5-FWD	SpCas9-HF1	VEGFA target 1	77	1	NGS_i5_S503	NGS_i7_N707	0.0108177	229	21169	78.78
				2	NGS_i5_S503	NGS_i7_N710	0.0101435	147	14492	79.13
				3	NGS_i5_S503	NGS_i7_N711	0.0124117	288	23204	74.85
VEGFA i5-FWD	SpCas9-HF1-plus	VEGFA target 1	78	1	NGS_i5_S503	NGS_i7_N712	0.468938	6854	14616	71.28
				2	NGS_i5_S503	NGS_i7_N714	0.44937	7602	16917	72.1
				3	NGS_i5_S503	NGS_i7_N715	0.440145	7405	16824	70.7
VEGFA i5-FWD	WT SpCas9	VEGFA target 3	79	1	NGS_i5_S505	NGS_i7_N701	0.214307	4311	20116	68.28
				2	NGS_i5_S505	NGS_i7_N702	0.240891	3405	14135	73.53
				3	NGS_i5_S505	NGS_i7_N703	0.216741	4609	21265	68.28
VEGFA i5-FWD	eSpCas9	VEGFA target 3	80	1	NGS_i5_S505	NGS_i7_N704	0.000698202	8	11458	76.23
				2	NGS_i5_S505	NGS_i7_N705	0.00092598	16	17279	72.68
				3	NGS_i5_S505	NGS_i7_N706	0.00105597	17	16099	72.51
VEGFA i5-FWD	eSpCas9-plus	VEGFA target 3	81	1	NGS_i5_S505	NGS_i7_N707	0.0244411	481	19680	80.05
				2	NGS_i5_S505	NGS_i7_N710	0.0279685	440	15732	79.83
				3	NGS_i5_S505	NGS_i7_N711	0.020659	405	19604	72.46
VEGFA i5-FWD	B-eSpCas9	VEGFA target 3	82	1	NGS_i5_S505	NGS_i7_N712	0.00326751	69	21117	77.29
				2	NGS_i5_S505	NGS_i7_N714	0.00405464	84	20717	77.82
				3	NGS_i5_S505	NGS_i7_N715	0.00330201	52	15748	60.79
VEGFA i5-FWD	SpCas9-HF1	VEGFA target 3	83	1	NGS_i5_S506	NGS_i7_N701	0.000203242	4	19681	77.87
				2	NGS_i5_S506	NGS_i7_N702	0.000360386	5	13874	80.41
				3	NGS_i5_S506	NGS_i7_N703	0.000323939	5	15435	74.26
VEGFA i5-FWD	SpCas9-HF1-plus	VEGFA target 3	84	1	NGS_i5_S506	NGS_i7_N704	0.000510465	10	19590	79.04
				2	NGS_i5_S506	NGS_i7_N705	0.000591745	12	20279	79.71
				3	NGS_i5_S506	NGS_i7_N706	0.000314235	3	9547	70.21
VEGFA i5-FWD	WT SpCas9	VEGFA target 4	85	1	NGS_i5_S506	NGS_i7_N707	0.543388	12311	22656	82.25
				2	NGS_i5_S506	NGS_i7_N710	0.462355	6620	14318	78.49
				3	NGS_i5_S506	NGS_i7_N711	0.440336	7657	17389	72.16
VEGFA i5-FWD	eSpCas9	VEGFA target 4	86	1	NGS_i5_S506	NGS_i7_N712	0.467224	8389	17955	77.64
				2	NGS_i5_S506	NGS_i7_N714	0.458912	8427	18363	77.94
				3	NGS_i5_S506	NGS_i7_N715	0.348565	5805	16654	71.75
VEGFA i5-FWD	eSpCas9-plus	VEGFA target 4	87	1	NGS_i5_S507	NGS_i7_N701	0.393096	6240	15874	80.25
				2	NGS_i5_S507	NGS_i7_N702	0.425166	6153	14472	79.48
				3	NGS_i5_S507	NGS_i7_N703	0.411003	7239	17613	76.24
VEGFA i5-FWD	B-eSpCas9	VEGFA target 4	88	1	NGS_i5_S507	NGS_i7_N704	0.281857	1566	5556	78.1
				2	NGS_i5_S507	NGS_i7_N705	0.324722	6109	18813	81.3
				3	NGS_i5_S507	NGS_i7_N706	0.302147	3701	12249	79.84
VEGFA i5-FWD	SpCas9-HF1	VEGFA target 4	89	1	NGS_i5_S507	NGS_i7_N707	0.170524	2343	13740	85.99
				2	NGS_i5_S507	NGS_i7_N710	0.15908	2366	14873	82.53
				3	NGS_i5_S507	NGS_i7_N711	0.133557	1908	14286	77.66
VEGFA i5-FWD	SpCas9-HF1-plus	VEGFA target 4	90	1	NGS_i5_S507	NGS_i7_N712	0.0859143	1559	18146	80.31
				2	NGS_i5_S507	NGS_i7_N714	0.0938304	1714	18267	82.17
				3	NGS_i5_S507	NGS_i7_N715	0.0837249	1087	12983	78.48
VEGFA i5-FWD	WT SpCas9	VEGFA target 5	91	1	NGS_i5_S508	NGS_i7_N701	0.547953	6719	12262	79.89
				2	NGS_i5_S508	NGS_i7_N702	0.577903	8327	14409	81.89
				3	NGS_i5_S508	NGS_i7_N703	0.502116	7950	15833	73.43
VEGFA i5-FWD	eSpCas9	VEGFA target 5	92	1	NGS_i5_S508	NGS_i7_N704	0.326392	5141	15751	74.48
				2	NGS_i5_S508	NGS_i7_N705	0.297637	6070	20394	72.18
				3	NGS_i5_S508	NGS_i7_N706	0.316804	3469	10950	73.79
VEGFA i5-FWD	eSpCas9-plus	VEGFA target 5	93	1	NGS_i5_S508	NGS_i7_N707	0.519927	10189	19597	79.96
				2	NGS_i5_S508	NGS_i7_N710	0.520186	6932	13326	78.86
				3	NGS_i5_S508	NGS_i7_N711	0.469611	8592	18296	77.31
VEGFA i5-FWD	B-eSpCas9	VEGFA target 5	94	1	NGS_i5_S508	NGS_i7_N712	0.499821	9750	19507	71.08
				2	NGS_i5_S508	NGS_i7_N714	0.532647	9985	18746	73.91
				3	NGS_i5_S508	NGS_i7_N715	0.540125	7491	13869	71.53
VEGFA i5-FWD	SpCas9-HF1	VEGFA target 5	95	1	NGS_i5_S510	NGS_i7_N701	0.145081	2265	15612	72.37
				2	NGS_i5_S510	NGS_i7_N702	0.168108	2410	14336	75.75
				3	NGS_i5_S510	NGS_i7_N703	0.140339	1672	11914	68.71
VEGFA i5-FWD	SpCas9-HF1-plus	VEGFA target 5	96	1	NGS_i5_S510	NGS_i7_N704	0.537413	8475	15770	70.93
				2	NGS_i5_S510	NGS_i7_N705	0.529259	7525	14218	75.34
				3	NGS_i5_S510	NGS_i7_N706	0.499963	6815	13631	71.91
VEGFA i5-FWD	WT SpCas9	VEGFA target 6	97	1	NGS_i5_S510	NGS_i7_N707	0.572295	10667	18639	72.22
				2	NGS_i5_S510	NGS_i7_N710	0.538562	7451	13835	68.77
				3	NGS_i5_S510	NGS_i7_N711	0.438457	7299	16647	61.36
VEGFA i5-FWD	eSpCas9	VEGFA target 6	98	1	NGS_i5_S510	NGS_i7_N712	0.507546	8038	15837	74.28
				2	NGS_i5_S510	NGS_i7_N714	0.54416	9550	17550	76.82
				3	NGS_i5_S510	NGS_i7_N715	0.385647	5320	13795	63.46
VEGFA i5-FWD	eSpCas9-plus	VEGFA target 6	99	1	NGS_i5_S511	NGS_i7_N701	0.543448	7930	14592	76.69
				2	NGS_i5_S511	NGS_i7_N702	0.571967	7884	13784	78.43
				3	NGS_i5_S511	NGS_i7_N703	0.491572	7553	15365	70.85
VEGFA i5-FWD	B-eSpCas9	VEGFA target 6	100	1	NGS_i5_S511	NGS_i7_N704	0.534556	7812	14614	74.45
				2	NGS_i5_S511	NGS_i7_N705	0.587395	8015	13645	78.56
				3	NGS_i5_S511	NGS_i7_N706	0.578984	6733	11629	76.48
VEGFA i5-FWD	SpCas9-HF1	VEGFA target 6	101	1	NGS_i5_S511	NGS_i7_N707	0.627895	11412	18175	82.17
				2	NGS_i5_S511	NGS_i7_N710	0.620681	7563	12185	81.55
				3	NGS_i5_S511	NGS_i7_N711	0.528889	6902	13050	74.17
VEGFA i5-FWD	SpCas9-HF1-plus	VEGFA target 6	102	1	NGS_i5_S511	NGS_i7_N712	0.551532	5437	9858	74.35
				2	NGS_i5_S511	NGS_i7_N714	0.56115	6887	12273	75.58
				3	NGS_i5_S511	NGS_i7_N715	0.43441	5325	12258	63.01
VEGFA i5-FWD	WT SpCas9	VEGFA target 7	103	1	NGS_i5_S513	NGS_i7_N701	0.138767	1871	13483	50.26
				2	NGS_i5_S513	NGS_i7_N702	0.143947	1905	13234	53.15
				3	NGS_i5_S513	NGS_i7_N703	0.195255	3251	16650	60.49
VEGFA i5-FWD	eSpCas9	VEGFA target 7	104	1	NGS_i5_S513	NGS_i7_N704	0.348344	5670	16277	71.26
				2	NGS_i5_S513	NGS_i7_N705	0.384181	6936	18054	73.39
				3	NGS_i5_S513	NGS_i7_N706	0.290839	3308	11374	66.24
VEGFA i5-FWD	eSpCas9-plus	VEGFA target 7	105	1	NGS_i5_S513	NGS_i7_N707	0.324635	6021	18547	76.92
				2	NGS_i5_S513	NGS_i7_N710	0.373503	3806	10190	79.63
				3	NGS_i5_S513	NGS_i7_N711	0.310136	2616	8435	71.17
VEGFA i5-FWD	B-eSpCas9	VEGFA target 7	106	1	NGS_i5_S513	NGS_i7_N712	0.422128	7562	17914	78.19
				2	NGS_i5_S513	NGS_i7_N714	0.446473	6873	15394	79.91
				3	NGS_i5_S513	NGS_i7_N715	0.373241	6447	17273	77.49
VEGFA i5-FWD	SpCas9-HF1	VEGFA target 7	107	1	NGS_i5_S515	NGS_i7_N701	0.35211	4438	12604	74.8
				2	NGS_i5_S515	NGS_i7_N702	0.397984	6513	16365	78.96
				3	NGS_i5_S515	NGS_i7_N703	0.334415	5771	17257	72.31
VEGFA i5-FWD	SpCas9-HF1-plus	VEGFA target 7	108	1	NGS_i5_S515	NGS_i7_N704	0.346263	6981	20161	73.12
				2	NGS_i5_S515	NGS_i7_N705	0.359733	7867	21869	75.29
				3	NGS_i5_S515	NGS_i7_N706	0.369405	4564	12355	75.1
VEGFA i5-REV	WT SpCas9	VEGFA target 8	109	1	NGS_i5_S502	NGS_i7_N701	0.465747	11075	23779	77.01
				2	NGS_i5_S502	NGS_i7_N702	0.503154	11406	22669	79.8
				3	NGS_i5_S502	NGS_i7_N703	0.44337	10131	22850	75.08
VEGFA i5-REV	eSpCas9	VEGFA target 8	110	1	NGS_i5_S502	NGS_i7_N704	0.0217473	407	18715	73.62
				2	NGS_i5_S502	NGS_i7_N705	0.0277179	682	24605	73.3
				3	NGS_i5_S502	NGS_i7_N706	0.0331821	585	17630	76.4
VEGFA i5-REV	eSpCas9-plus	VEGFA target 8	111	1	NGS_i5_S502	NGS_i7_N707	0.551167	15630	28358	78.82
				2	NGS_i5_S502	NGS_i7_N710	0.566197	10003	17667	79.36
				3	NGS_i5_S502	NGS_i7_N711	0.433247	7678	17722	68.89
VEGFA i5-REV	B-eSpCas9	VEGFA target 8	112	1	NGS_i5_S502	NGS_i7_N712	0.515111	11692	22698	77.53
				2	NGS_i5_S502	NGS_i7_N714	0.549827	13054	23742	79.41
				3	NGS_i5_S502	NGS_i7_N715	0.44752	9167	20484	73.67
VEGFA i5-REV	SpCas9-HF1	VEGFA target 8	113	1	NGS_i5_S503	NGS_i7_N701	0.0296896	638	21489	75.4
				2	NGS_i5_S503	NGS_i7_N702	0.00877354	191	21770	82.67
				3	NGS_i5_S503	NGS_i7_N703	0.00957744	216	22553	73.72
VEGFA i5-REV	SpCas9-HF1-plus	VEGFA target 8	114	1	NGS_i5_S503	NGS_i7_N704	0.366639	5229	14262	75.73
				2	NGS_i5_S503	NGS_i7_N705	0.302628	6196	20474	71.6
				3	NGS_i5_S503	NGS_i7_N706	0.232466	3404	14643	61.5
VEGFA i5-REV	WT SpCas9	VEGFA target 9	115	1	NGS_i5_S503	NGS_i7_N707	0.0634995	1481	23323	41.11
				2	NGS_i5_S503	NGS_i7_N710	0.0799254	1114	13938	47.84
				3	NGS_i5_S503	NGS_i7_N711	0.0595129	1239	20819	40.04
VEGFA i5-REV	eSpCas9	VEGFA target 9	116	1	NGS_i5_S503	NGS_i7_N712	0.162309	1918	11817	59.6
				2	NGS_i5_S503	NGS_i7_N714	0.195881	4242	21656	65.96
				3	NGS_i5_S503	NGS_i7_N715	0.180346	3619	20067	64.26
VEGFA i5-REV	eSpCas9-plus	VEGFA target 9	117	1	NGS_i5_S505	NGS_i7_N701	0.177216	5202	29354	65.8
				2	NGS_i5_S505	NGS_i7_N702	0.163735	4123	25181	64.85
				3	NGS_i5_S505	NGS_i7_N703	0.14379	4183	29091	50.14
VEGFA i5-REV	B-eSpCas9	VEGFA target 9	118	1	NGS_i5_S505	NGS_i7_N704	0.226598	4241	18716	69.94
				2	NGS_i5_S505	NGS_i7_N705	0.192296	4947	25726	66.36
				3	NGS_i5_S505	NGS_i7_N706	0.111853	2445	21859	51.47
VEGFA i5-REV	SpCas9-HF1	VEGFA target 9	119	1	NGS_i5_S505	NGS_i7_N707	0.218189	5283	24213	73.36
				2	NGS_i5_S505	NGS_i7_N710	0.19082	4257	22309	71.75
				3	NGS_i5_S505	NGS_i7_N711	0.248264	5898	23757	71.87
VEGFA i5-REV	SpCas9-HF1-plus	VEGFA target 9	120	1	NGS_i5_S505	NGS_i7_N712	0.231782	6552	28268	74.04
				2	NGS_i5_S505	NGS_i7_N714	0.254805	7716	30282	79.52
				3	NGS_i5_S505	NGS_i7_N715	0.177542	4748	26743	69.23
VEGFA i5-REV	WT SpCas9	VEGFA target 10	121	1	NGS_i5_S506	NGS_i7_N701	0.508005	13042	25673	75.23
				2	NGS_i5_S506	NGS_i7_N702	0.553242	11690	21130	78.95
				3	NGS_i5_S506	NGS_i7_N703	0.47269	9736	20597	69.83
VEGFA i5-REV	eSpCas9	VEGFA target 10	122	1	NGS_i5_S506	NGS_i7_N704	0.367198	12654	34461	72.91
				2	NGS_i5_S506	NGS_i7_N705	0.336812	12327	36599	68.56
				3	NGS_i5_S506	NGS_i7_N706	0.263644	5449	20668	58.8
VEGFA i5-REV	eSpCas9-plus	VEGFA target 10	123	1	NGS_i5_S506	NGS_i7_N707	0.457378	18731	40953	80.33
				2	NGS_i5_S506	NGS_i7_N710	0.513881	12513	24350	85.26
				3	NGS_i5_S506	NGS_i7_N711	0.49262	8611	17480	78.72
VEGFA i5-REV	B-eSpCas9	VEGFA target 10	124	1	NGS_i5_S506	NGS_i7_N712	0.449858	11524	25617	72.46
				2	NGS_i5_S506	NGS_i7_N714	0.467405	10676	22841	78.93
				3	NGS_i5_S506	NGS_i7_N715	0.463904	5989	12910	75.21
VEGFA i5-REV	SpCas9-HF1	VEGFA target 10	125	1	NGS_i5_S507	NGS_i7_N701	0.348334	8050	23110	78.09
				2	NGS_i5_S507	NGS_i7_N702	0.34949	7607	21766	79.57
				3	NGS_i5_S507	NGS_i7_N703	0.303904	4289	14113	74.93
VEGFA i5-REV	SpCas9-HF1-plus	VEGFA target 10	126	1	NGS_i5_S507	NGS_i7_N704	0.451043	6122	13573	69.28
				2	NGS_i5_S507	NGS_i7_N705	0.362204	8092	22341	66.69
				3	NGS_i5_S507	NGS_i7_N706	0.377124	6014	15947	63.45
VEGFA i5-REV	WT SpCas9	VEGFA target 11	127	1	NGS_i5_S507	NGS_i7_N707	0.142715	2861	20047	57.83
				2	NGS_i5_S507	NGS_i7_N710	0.124392	1994	16030	53.93
				3	NGS_i5_S507	NGS_i7_N711	0.128616	2321	18046	49.98
VEGFA i5-REV	eSpCas9	VEGFA target 11	128	1	NGS_i5_S507	NGS_i7_N712	0.171339	3789	22114	60.51
				2	NGS_i5_S507	NGS_i7_N714	0.1401	3129	22334	60.05
				3	NGS_i5_S507	NGS_i7_N715	0.174004	3577	20557	59.5
VEGFA i5-REV	eSpCas9-plus	VEGFA target 11	129	1	NGS_i5_S508	NGS_i7_N701	0.199173	3564	17894	71.89
				2	NGS_i5_S508	NGS_i7_N702	0.198056	4116	20782	68.91
				3	NGS_i5_S508	NGS_i7_N703	0.22148	4576	20661	71.57
VEGFA i5-REV	B-eSpCas9	VEGFA target 11	130	1	NGS_i5_S508	NGS_i7_N704	0.200321	5239	26153	65.28
				2	NGS_i5_S508	NGS_i7_N705	0.197615	7788	39410	66.55
				3	NGS_i5_S508	NGS_i7_N706	0.150374	2555	16991	57.02
VEGFA i5-REV	SpCas9-HF1	VEGFA target 11	131	1	NGS_i5_S508	NGS_i7_N707	0.150168	4510	30033	59.03
				2	NGS_i5_S508	NGS_i7_N710	0.197781	3566	18030	67.68
				3	NGS_i5_S508	NGS_i7_N711	0.197345	4445	22524	65.7
VEGFA i5-REV	SpCas9-HF1-plus	VEGFA target 11	132	1	NGS_i5_S508	NGS_i7_N712	0.234676	5651	24080	71.96
				2	NGS_i5_S508	NGS_i7_N714	0.201678	4662	23116	64.01
				3	NGS_i5_S508	NGS_i7_N715	0.141506	3307	23370	54.81
VEGFA i5-REV	WT SpCas9	VEGFA target 12	133	1	NGS_i5_S510	NGS_i7_N701	0.0357902	758	21179	49.16
				2	NGS_i5_S510	NGS_i7_N702	0.0425336	648	15235	59.32
				3	NGS_i5_S510	NGS_i7_N703	0.0467104	847	18133	44.38
VEGFA i5-REV	eSpCas9	VEGFA target 12	134	1	NGS_i5_S510	NGS_i7_N704	0.147375	2894	19637	52.5
				2	NGS_i5_S510	NGS_i7_N705	0.132822	2303	17339	54.03
				3	NGS_i5_S510	NGS_i7_N706	0.103541	1427	13782	41.02
VEGFA i5-REV	eSpCas9-plus	VEGFA target 12	135	1	NGS_i5_S510	NGS_i7_N707	0.138134	3363	24346	58.52
				2	NGS_i5_S510	NGS_i7_N710	0.169645	3247	19140	66.77
				3	NGS_i5_S510	NGS_i7_N711	0.157397	2482	15769	55.72
VEGFA i5-REV	B-eSpCas9	VEGFA target 12	136	1	NGS_i5_S510	NGS_i7_N712	0.176663	2813	15923	59.16
				2	NGS_i5_S510	NGS_i7_N714	0.190559	3383	17753	68
				3	NGS_i5_S510	NGS_i7_N715	0.162812	3259	20017	62.73
VEGFA i5-REV	SpCas9-HF1	VEGFA target 12	137	1	NGS_i5_S511	NGS_i7_N701	0.192352	3315	17234	65.65
				2	NGS_i5_S511	NGS_i7_N702	0.206517	3340	16173	69.87
				3	NGS_i5_S511	NGS_i7_N703	0.18131	3176	17517	59.57
VEGFA i5-REV	SpCas9-HF1-plus	VEGFA target 12	138	1	NGS_i5_S511	NGS_i7_N704	0.164239	4003	24373	59.88
				2	NGS_i5_S511	NGS_i7_N705	0.180081	3365	18686	N/A
				3	NGS_i5_S511	NGS_i7_N706	0.133132	2071	15556	69.56
FANCF i5-FWD	dead	FANCF target 1	140	1	NGS_i5_S515	NGS_i7_N704	0.000132826	3	22586	67.98
				2	NGS_i5_S515	NGS_i7_N705	0.000503895	13	25799	66.73
				3	NGS_i5_S515	NGS_i7_N706	0.000417246	6	14380	72.23
FANCF i5-FWD	untransfected cells	FANCF target 1	u	1	NGS_i5_S502	NGS_i7_N701	0.00172914	31	17928	-
				2	NGS_i5_S502	NGS_i7_N702	0.00245203	40	16313	-
				3	NGS_i5_S502	NGS_i7_N703	0.0121116	207	17091	-
FANCF i5-FWD	dead	FANCF target 2	140	1	NGS_i5_S515	NGS_i7_N704	0.000575578	13	22586	67.98
				2	NGS_i5_S515	NGS_i7_N705	0.00031009	8	25799	66.73
				3	NGS_i5_S515	NGS_i7_N706	0.000486787	7	14380	72.23
FANCF i5-FWD	untransfected cells	FANCF target 2	u	1	NGS_i5_S502	NGS_i7_N701	0.00111557	20	17928	-
				2	NGS_i5_S502	NGS_i7_N702	0.00263593	43	16313	-
				3	NGS_i5_S502	NGS_i7_N703	0.00257445	44	17091	-
FANCF i5-FWD	dead	FANCF target 3	140	1	NGS_i5_S515	NGS_i7_N704	0.000442752	10	22586	67.98
				2	NGS_i5_S515	NGS_i7_N705	0.000348851	9	25799	66.73
				3	NGS_i5_S515	NGS_i7_N706	0.000486787	7	14380	72.23
FANCF i5-FWD	untransfected cells	FANCF target 3	u	1	NGS_i5_S502	NGS_i7_N701	0.000390451	7	17928	-
				2	NGS_i5_S502	NGS_i7_N702	0.000919512	15	16313	-
				3	NGS_i5_S502	NGS_i7_N703	0.00140425	24	17091	-
FANCF i5-FWD	dead	FANCF target 4	140	1	NGS_i5_S515	NGS_i7_N704	0.000575578	13	22586	67.98
				2	NGS_i5_S515	NGS_i7_N705	0.000155045	4	25799	66.73
				3	NGS_i5_S515	NGS_i7_N706	0.000347705	5	14380	72.23
FANCF i5-FWD	untransfected cells	FANCF target 4	u	1	NGS_i5_S502	NGS_i7_N701	0.00083668	15	17928	-
				2	NGS_i5_S502	NGS_i7_N702	0.00153252	25	16313	-
				3	NGS_i5_S502	NGS_i7_N703	0.000819145	14	17091	-
FANCF i5-FWD	dead	FANCF target 5	140	1	NGS_i5_S515	NGS_i7_N704	0.000531303	12	22586	67.98
				2	NGS_i5_S515	NGS_i7_N705	0.000155045	4	25799	66.73
				3	NGS_i5_S515	NGS_i7_N706	0.000278164	4	14380	72.23
FANCF i5-FWD	untransfected cells	FANCF target 5	u	1	NGS_i5_S502	NGS_i7_N701	0.000780901	14	17928	-
				2	NGS_i5_S502	NGS_i7_N702	0.00153252	25	16313	-
				3	NGS_i5_S502	NGS_i7_N703	0.000877655	15	17091	-
FANCF i5-FWD	dead	FANCF target 6	140	1	NGS_i5_S515	NGS_i7_N704	0.000442752	10	22586	67.98
				2	NGS_i5_S515	NGS_i7_N705	0.000271328	7	25799	66.73
				3	NGS_i5_S515	NGS_i7_N706	0.000278164	4	14380	72.23
FANCF i5-FWD	untransfected cells	FANCF target 6	u	1	NGS_i5_S502	NGS_i7_N701	0.000334672	6	17928	-
				2	NGS_i5_S502	NGS_i7_N702	0.00104211	17	16313	-
				3	NGS_i5_S502	NGS_i7_N703	0.000409572	7	17091	-
FANCF i5-FWD2	dead	FANCF target 7	140	1	NGS_i5_S515	NGS_i7_N707	0.000169808	3	17667	67.98
				2	NGS_i5_S515	NGS_i7_N710	0.000296736	4	13480	66.73
				3	NGS_i5_S515	NGS_i7_N711	0.000140233	2	14262	72.23
FANCF i5-FWD2	untransfected cells	FANCF target 7	u	1	NGS_i5_S515	NGS_i7_N712	0.000301605	5	16578	-
				2	NGS_i5_S515	NGS_i7_N714	0.000259	4	15444	-
				3	NGS_i5_S515	NGS_i7_N715	0.000518471	8	15430	-
FANCF i5-FWD2	dead	FANCF target 8	140	1	NGS_i5_S515	NGS_i7_N707	5.66027e-05	1	17667	67.98
				2	NGS_i5_S515	NGS_i7_N710	0.000667656	9	13480	66.73
				3	NGS_i5_S515	NGS_i7_N711	0.000140233	2	14262	72.23
FANCF i5-FWD2	untransfected cells	FANCF target 8	u	1	NGS_i5_S515	NGS_i7_N712	0.000301605	5	16578	-
				2	NGS_i5_S515	NGS_i7_N714	0.000259	4	15444	-
				3	NGS_i5_S515	NGS_i7_N715	0.000324044	5	15430	-
FANCF i5-FWD2	dead	FANCF target 9	140	1	NGS_i5_S515	NGS_i7_N707	0.000169808	3	17667	67.98
				2	NGS_i5_S515	NGS_i7_N710	0.000667656	9	13480	66.73
				3	NGS_i5_S515	NGS_i7_N711	0.000140233	2	14262	72.23
FANCF i5-FWD2	untransfected cells	FANCF target 9	u	1	NGS_i5_S515	NGS_i7_N712	6.03209e-05	1	16578	-
				2	NGS_i5_S515	NGS_i7_N714	0.000582751	9	15444	-
				3	NGS_i5_S515	NGS_i7_N715	0.000259235	4	15430	-
FANCF i5-FWD2	dead	FANCF target 10	140	1	NGS_i5_S515	NGS_i7_N707	0.000339616	6	17667	67.98
				2	NGS_i5_S515	NGS_i7_N710	0.000890208	12	13480	66.73
				3	NGS_i5_S515	NGS_i7_N711	0.000490815	7	14262	72.23
FANCF i5-FWD2	untransfected cells	FANCF target 10	u	1	NGS_i5_S515	NGS_i7_N712	0.000301605	5	16578	-
				2	NGS_i5_S515	NGS_i7_N714	0.001036	16	15444	-
				3	NGS_i5_S515	NGS_i7_N715	0.000259235	4	15430	-
FANCF i5-FWD2	dead	FANCF target 11	140	1	NGS_i5_S515	NGS_i7_N707	0.000339616	6	17667	67.98
				2	NGS_i5_S515	NGS_i7_N710	0.000890208	12	13480	66.73
				3	NGS_i5_S515	NGS_i7_N711	0.000490815	7	14262	72.23
FANCF i5-FWD2	untransfected cells	FANCF target 11	u	1	NGS_i5_S515	NGS_i7_N712	0.000301605	5	16578	-
				2	NGS_i5_S515	NGS_i7_N714	0.001036	16	15444	-
				3	NGS_i5_S515	NGS_i7_N715	0.000259235	4	15430	-
FANCF i5-FWD2	dead	FANCF target 12	140	1	NGS_i5_S515	NGS_i7_N707	0.00113205	20	17667	67.98
				2	NGS_i5_S515	NGS_i7_N710	0.00074184	10	13480	66.73
				3	NGS_i5_S515	NGS_i7_N711	0.000490815	7	14262	72.23
FANCF i5-FWD2	untransfected cells	FANCF target 12	u	1	NGS_i5_S515	NGS_i7_N712	0.000422246	7	16578	-
				2	NGS_i5_S515	NGS_i7_N714	0.000518001	8	15444	-
				3	NGS_i5_S515	NGS_i7_N715	0.000259235	4	15430	-
VEGFA i5-FWD	dead	VEGFA target 1	140	1	NGS_i5_S502	NGS_i7_N704	0.000840218	12	14282	67.98
				2	NGS_i5_S502	NGS_i7_N705	0.000707214	10	14140	66.73
				3	NGS_i5_S502	NGS_i7_N706	0.00152718	15	9822	72.23
VEGFA i5-FWD	untransfected cells	VEGFA target 1	u	1	NGS_i5_S502	NGS_i7_N707	0.000313794	5	15934	-
				2	NGS_i5_S502	NGS_i7_N710	0.000807836	8	9903	-
				3	NGS_i5_S502	NGS_i7_N711	0.0007857	8	10182	-
VEGFA i5-FWD	dead	VEGFA target 3	140	1	NGS_i5_S502	NGS_i7_N704	0.000210055	3	14282	67.98
				2	NGS_i5_S502	NGS_i7_N705	0.000141443	2	14140	66.73
				3	NGS_i5_S502	NGS_i7_N706	0.000305437	3	9822	72.23
VEGFA i5-FWD	untransfected cells	VEGFA target 3	u	1	NGS_i5_S502	NGS_i7_N707	0.000313794	5	15934	-
				2	NGS_i5_S502	NGS_i7_N710	0.000302939	3	9903	-
				3	NGS_i5_S502	NGS_i7_N711	0.000196425	2	10182	-
VEGFA i5-FWD	dead	VEGFA target 4	140	1	NGS_i5_S502	NGS_i7_N704	0.00259067	37	14282	67.98
				2	NGS_i5_S502	NGS_i7_N705	0.000565771	8	14140	66.73
				3	NGS_i5_S502	NGS_i7_N706	0.000203625	2	9822	72.23
VEGFA i5-FWD	untransfected cells	VEGFA target 4	u	1	NGS_i5_S502	NGS_i7_N707	0.000439312	7	15934	-
				2	NGS_i5_S502	NGS_i7_N710	0.000201959	2	9903	-
				3	NGS_i5_S502	NGS_i7_N711	0.000196425	2	10182	-
VEGFA i5-FWD	dead	VEGFA target 5	140	1	NGS_i5_S502	NGS_i7_N704	0.00392102	56	14282	67.98
				2	NGS_i5_S502	NGS_i7_N705	0.000707214	10	14140	66.73
				3	NGS_i5_S502	NGS_i7_N706	0.000305437	3	9822	72.23
VEGFA i5-FWD	untransfected cells	VEGFA target 5	u	1	NGS_i5_S502	NGS_i7_N707	0.00150621	24	15934	-
				2	NGS_i5_S502	NGS_i7_N710	0.000605877	6	9903	-
				3	NGS_i5_S502	NGS_i7_N711	0.000196425	2	10182	-
VEGFA i5-FWD	dead	VEGFA target 6	140	1	NGS_i5_S502	NGS_i7_N704	0.0287075	410	14282	67.98
				2	NGS_i5_S502	NGS_i7_N705	0.0153465	217	14140	66.73
				3	NGS_i5_S502	NGS_i7_N706	0.00885767	87	9822	72.23
VEGFA i5-FWD	untransfected cells	VEGFA target 6	u	1	NGS_i5_S502	NGS_i7_N707	0.0102925	164	15934	-
				2	NGS_i5_S502	NGS_i7_N710	0.00201959	20	9903	-
				3	NGS_i5_S502	NGS_i7_N711	0.00216068	22	10182	-
VEGFA i5-FWD	dead	VEGFA target 7	140	1	NGS_i5_S502	NGS_i7_N704	0.03858	551	14282	67.98
				2	NGS_i5_S502	NGS_i7_N705	0.0123055	174	14140	66.73
				3	NGS_i5_S502	NGS_i7_N706	0.0288129	283	9822	72.23
VEGFA i5-FWD	untransfected cells	VEGFA target 7	u	1	NGS_i5_S502	NGS_i7_N707	0.00282415	45	15934	-
				2	NGS_i5_S502	NGS_i7_N710	0.00313036	31	9903	-
				3	NGS_i5_S502	NGS_i7_N711	0.000589275	6	10182	-
VEGFA i5-REV	dead	VEGFA target 8	140	1	NGS_i5_S511	NGS_i7_N707	sample loss
				2	NGS_i5_S511	NGS_i7_N710	0.000515274	7	13585	66.73
				3	NGS_i5_S511	NGS_i7_N711	0.000960686	13	13532	72.23
VEGFA i5-REV	untransfected cells	VEGFA target 8	u	1	NGS_i5_S511	NGS_i7_N712	0.00092382	13	14072	-
				2	NGS_i5_S511	NGS_i7_N714	0.000893655	13	14547	-
				3	NGS_i5_S511	NGS_i7_N715	0.00115843	17	14675	-
VEGFA i5-REV	dead	VEGFA target 9	140	1	NGS_i5_S511	NGS_i7_N707	sample loss
				2	NGS_i5_S511	NGS_i7_N710	0.000294442	4	13585	66.73
				3	NGS_i5_S511	NGS_i7_N711	0.000369495	5	13532	72.23
VEGFA i5-REV	untransfected cells	VEGFA target 9	u	1	NGS_i5_S511	NGS_i7_N712	7.10631e-05	1	14072	-
				2	NGS_i5_S511	NGS_i7_N714	0.000824912	12	14547	-
				3	NGS_i5_S511	NGS_i7_N715	0.000136286	2	14675	-
VEGFA i5-REV	dead	VEGFA target 10	140	1	NGS_i5_S511	NGS_i7_N707	sample loss
				2	NGS_i5_S511	NGS_i7_N710	0.000294442	4	13585	66.73
				3	NGS_i5_S511	NGS_i7_N711	0.000369495	5	13532	72.23
VEGFA i5-REV	untransfected cells	VEGFA target 10	u	1	NGS_i5_S511	NGS_i7_N712	0.000213189	3	14072	-
				2	NGS_i5_S511	NGS_i7_N714	0.000618684	9	14547	-
				3	NGS_i5_S511	NGS_i7_N715	0.000204429	3	14675	-
VEGFA i5-REV	dead	VEGFA target 11	140	1	NGS_i5_S511	NGS_i7_N707	sample loss
				2	NGS_i5_S511	NGS_i7_N710	0.000662495	9	13585	66.73
				3	NGS_i5_S511	NGS_i7_N711	0.000738989	10	13532	72.23
VEGFA i5-REV	untransfected cells	VEGFA target 11	u	1	NGS_i5_S511	NGS_i7_N712	0.000497442	7	14072	-
				2	NGS_i5_S511	NGS_i7_N714	0.00226851	33	14547	-
				3	NGS_i5_S511	NGS_i7_N715	0.000272572	4	14675	-
VEGFA i5-REV	dead	VEGFA target 12	140	1	NGS_i5_S511	NGS_i7_N707	sample loss
				2	NGS_i5_S511	NGS_i7_N710	0.000441664	6	13585	66.73
				3	NGS_i5_S511	NGS_i7_N711	0.00066509	9	13532	72.23
VEGFA i5-REV	untransfected cells	VEGFA target 12	u	1	NGS_i5_S511	NGS_i7_N712	0.000568505	8	14072	-
				2	NGS_i5_S511	NGS_i7_N714	0.00116863	17	14547	-
				3	NGS_i5_S511	NGS_i7_N715	0.000545145	8	14675	-
							average reads:		18968
