# Supplementary material for: Blackjack mutations improve the on-target activities of increased fidelity variants of SpCas9 with 5′G-extended sgRNAs
Source: Nat Commun. 2020 Mar 6;11:1223. doi: 10.1038/s41467-020-15021-5 (PMC7060260; doi:10.1038/s41467-020-15021-5)
Supplement: Supplementary file 5 — Supplementary Data 3 [file 41467_2020_15021_MOESM5_ESM.xlsx]

## Sheet: Results
Target site	SpCas9 variant	Spacer type	On-target reads	All reads	Number of off-target sites		% on-target read		On-target percent modified (measured by TIDE or flow cytometry)
EGFP site 1	WT SpCas9	20G-sgRNA	1070	13419	39		0.0797377		43.6
	eSpCas9	20G-sgRNA	2301	7990	8		0.287985		44.0478
	eSpCas9-plus	20G-sgRNA	631	2543	5		0.248132		45.4809
	SpCas9-HF1	20G-sgRNA	634	1050	4		0.60381		50.7993
	SpCas9-HF1-plus	20G-sgRNA	2004	3785	4		0.529458		49.4969
	B-eSpCas9	20G-sgRNA	273	598	1		0.456522		53.516
EGFP site 2	WT SpCas9	20G-sgRNA	707	707	0		1		33.4759
	eSpCas9	20G-sgRNA	439	439	0		1		31.9076
	eSpCas9-plus	20G-sgRNA	367	367	0		1		28.5905
	SpCas9-HF1	20G-sgRNA	539	539	0		1		35.8577
	SpCas9-HF1-plus	20G-sgRNA	443	443	0		1		29.2181
	B-eSpCas9	20G-sgRNA	1122	1122	0		1		30.4235
EGFP site 20	WT SpCas9	20G-sgRNA	828	5806	9		0.142611		49.7653
	eSpCas9	20G-sgRNA	548	2759	1		0.198623		51.9392
	eSpCas9-plus	20G-sgRNA	655	2653	1		0.24689		46.2929
	SpCas9-HF1	20G-sgRNA	444	2866	1		0.15492		50.1236
	SpCas9-HF1-plus	20G-sgRNA	522	4205	1		0.124138		52.169
	B-eSpCas9	20G-sgRNA	466	792	1		0.588384		48.125
EGFP site 43	WT SpCas9	20G-sgRNA	1493	27789	54		0.0537263		52.6158
	eSpCas9	20G-sgRNA	2809	7100	8		0.395634		53.2839
	eSpCas9-plus	20G-sgRNA	1833	8225	7		0.222857		48.948
	SpCas9-HF1	20G-sgRNA	593	837	5		0.708483		50.4589
	SpCas9-HF1-plus	20G-sgRNA	7661	32620	7		0.234856		45.2951
	B-eSpCas9	20G-sgRNA	1407	3412	8		0.412368		49.4797
FANCF site 2	WT SpCas9	20G-sgRNA	4121	19892	85		0.207169		32.9486
	eSpCas9	20G-sgRNA	4619	14107	5		0.327426		30.8603
	eSpCas9-plus	20G-sgRNA	10542	25292	5		0.416812		38.8676
	SpCas9-HF1	20G-sgRNA	5574	15682	1		0.355439		40.0591
	SpCas9-HF1-plus	20G-sgRNA	3898	11749	1		0.331773		38.7516
	B-eSpCas9	20G-sgRNA	5218	13808	1		0.377897		42.8084
VEGFA site 2	WT SpCas9	20G-sgRNA	452	38272	197		0.0118102		12.5717
	eSpCas9	20G-sgRNA	481	13377	63		0.0359572		8.98929
	eSpCas9-plus	20G-sgRNA	1013	15796	45		0.0641302		7.41291
	SpCas9-HF1	20G-sgRNA	635	6924	28		0.09171		9.46083
	SpCas9-HF1-plus	20G-sgRNA	579	14660	68		0.0394952		7.82117
	B-eSpCas9	20G-sgRNA	609	6706	24		0.0908142		10.8279
HEK site 4	WT SpCas9	20G-sgRNA	1104	37819	211		0.0291917		33.6903
	eSpCas9	20G-sgRNA	1588	1811	9		0.876864		28.9192
	eSpCas9-plus	20G-sgRNA	2407	2878	6		0.836345		28.8546
	SpCas9-HF1	20G-sgRNA	2969	3184	6		0.932475		23.6042
	SpCas9-HF1-plus	20G-sgRNA	4388	4559	9		0.962492		22.5302
	B-eSpCas9	20G-sgRNA	1442	1456	4		0.990385		18.2563
DNMT1 site 4	WT SpCas9	20G-sgRNA	10837	56817	109		0.190735		12.1007
	WT SpCas9	21G-sgRNA	7087	16093	21		0.440378		7.94366
	B-SpCas9	20G-sgRNA	7816	28659	42		0.272724		7.7078
	B-SpCas9	21G-sgRNA	6026	20487	43		0.294138		8.46099
EMX1 site 2	WT SpCas9	20G-sgRNA	4817	13333	16		0.361284		18.4441
	WT SpCas9	21G-sgRNA	4180	5603	7		0.746029		11.34
	B-SpCas9	20G-sgRNA	8215	23087	20		0.355828		31.355
	B-SpCas9	21G-sgRNA	8894	13906	13		0.63958		11.3045
ZSCAN2	WT SpCas9	20G-sgRNA	6347	33273	58		0.190755		36.918
	WT SpCas9	21G-sgRNA	9922	23216	19		0.427378		42.5196
	B-SpCas9	20G-sgRNA	6012	19309	41		0.311357		42.4344
	B-SpCas9	21G-sgRNA	2658	7660	15		0.346997		40.5969
EGFP site 6	WT SpCas9	20G-sgRNA	3824	3824	0		1		60.42
	WT SpCas9	21G-sgRNA	4470	4470	0		1		60.24
	B-SpCas9	20G-sgRNA	4784	4784	0		1		58.25
	B-SpCas9	21G-sgRNA	1221	1221	0		1		56.97
EGFP site 20	WT SpCas9	20G-sgRNA	425	3942	13		0.107813		67.69
	WT SpCas9	21G-sgRNA	870	3967	3		0.219309		61.21
	B-SpCas9	20G-sgRNA	1083	6842	7		0.158287		60.99
	B-SpCas9	21G-sgRNA	1078	6851	3		0.157349		59.76
EGFP site 21	WT SpCas9	20G-sgRNA	1284	4400	5		0.291818		71.27
	WT SpCas9	21G-sgRNA	1763	2043	4		0.862947		62.52
	B-SpCas9	20G-sgRNA	1305	1465	5		0.890785		59.57
	B-SpCas9	21G-sgRNA	1322	1482	3		0.892038		65.26

## Sheet: EGFP site 1
SpCas9 variant	Spacer type	Chromosome	Start	End	BED Name	Filename	WindowIndex	Position	Sequence	+.mi	-.mi	bi.sum.mi	bi.geometric_mean.mi	+.total	-.total	total.sum	total.geometric_mean	primer1.mi	primer2.mi	primer.geometric_mean	position.stdev	Off-Target Sequence	Mismatches	Length	BED off-target Chromosome	BED off-target start	BED off-target end	BED off-target name	BED Score	Strand
WT SpCas9	20G-sgRNA	chr1	182683826	182683831	chr1_182683831_13	EGFPsite1-WT_SpCas9.sam	741	182683831	TGCTATATGGGCAGGGCAGCTTGCCAGTGATGCTCTCAAGTGATCCTTTT	6	7	13	6.48074069841	8	26	34	14.4222051019	7	5	5.9160797831	1.8708286933869707	TGGGCAGGGCAGCTTGCCAGTGA	6	23	chr1	182683813	182683836	chr1_182683831_13	1	+
WT SpCas9	20G-sgRNA	chr1	228115351	228115378	chr1_228115368_291	EGFPsite1-WT_SpCas9.sam	910	228115368	CACCTCACACACAAGGGCAGCTTGCAGGTGGAGACCTCCATCCCCAGACG	68	223	291	123.142194231	176	868	1044	390.85547201	83	192	126.237870704	7.524445757038672	ACACAAGGGCAGCTTGCAGGTGG	5	23	chr1	228115351	228115374	chr1_228115368_291	1	+
WT SpCas9	20G-sgRNA	chr1	230472278	230472289	chr1_230472278_7	EGFPsite1-WT_SpCas9.sam	931	230472278	CAAAGCAAAGGCCAGGGCAGCTTGCCACAGGGCTCCCTGAACTGGTCCAG	7	0	7	0.0	31	0	31	0.0	1	5	2.2360679775	4.322904116447646	AGGCCAGGGCAGCTTGCCACAGG	5	23	chr1	230472261	230472284	chr1_230472278_7	1	+
WT SpCas9	20G-sgRNA	chr10	71472445	71472453	chr10_71472453_22	EGFPsite1-WT_SpCas9.sam	1236	71472453	TCAGATGGGCCACGGGCAGCTTGTCTGGGGCCTAGGAGTGCTGTGACCTT	14	8	22	10.5830052443	20	22	42	20.9761769634	12	7	9.16515138991	3.559026084010437	GGCCACGGGCAGCTTGTCTGGGG	3	23	chr10	71472435	71472458	chr10_71472453_22	1	+
WT SpCas9	20G-sgRNA	chr10	131972583	131972588	chr10_131972583_11	EGFPsite1-WT_SpCas9.sam	1451	131972583	ACATCCTGCTGCACGGGCAGCTTCCAGGAGGTTAAGAAGCAGCAGCCTGG	7	4	11	5.29150262213	42	11	53	21.4941852602	4	6	4.89897948557	2.160246899469287	CTGCACGGGCAGCTTCCAGGAGG	4	23	chr10	131972566	131972589	chr10_131972583_11	1	+
WT SpCas9	20G-sgRNA	chr11	36132372	36132372	chr11_36132372_3	EGFPsite1-WT_SpCas9.sam	1577	36132372	TGTAATAGAGGAATGAGCAGCATGCCGTGGGAGCTTGAGGCTGGCAAGGA	2	1	3	1.41421356237	6	1	7	2.44948974278	1	2	1.41421356237	0.0	AGGAATGAGCAGCATGCCGTGGG	6	23	chr11	36132355	36132378	chr11_36132372_3	1	+
WT SpCas9	20G-sgRNA	chr12	111560558	111560571	chr12_111560567_24	EGFPsite1-WT_SpCas9.sam	2236	111560567	TGTCCAGAGAGCAAACAGCCACCGGCTAGTTGCTCGTGGCTGCAGATATT	14	10	24	11.8321595662	32	36	68	33.941125497	7	15	10.246950766	4.716990566028302	AGCCACGAGCAACTAGCCGGTGG	5	23	chr12	111560560	111560583	chr12_111560567_24	1	-
WT SpCas9	20G-sgRNA	chr13	30179421	30179422	chr13_30179422_25	EGFPsite1-WT_SpCas9.sam	2368	30179422	GGAGATTTAGGCACAGGCAGCTTGCCAGGTGAGCATTCGAGCCCTGATGG	22	3	25	8.12403840464	75	9	84	25.9807621135	4	18	8.48528137424	0.5	AGGCACAGGCAGCTTGCCAGGTG	4	23	chr13	30179405	30179428	chr13_30179422_25	1	+
WT SpCas9	20G-sgRNA	chr14	78266532	78266533	chr14_78266532_5	EGFPsite1-WT_SpCas9.sam	2829	78266532	CTCGGGGTGAGTAGGGGCAGCTCGCCGGAGGCCGGCGCAGAGCTCGGGCC	2	3	5	2.44948974278	4	6	10	4.89897948557	2	3	2.44948974278	0.5	GAGTAGGGGCAGCTCGCCGGAGG	4	23	chr14	78266515	78266538	chr14_78266532_5	1	+
WT SpCas9	20G-sgRNA	chr16	11519002	11519025	chr16_11519022_262	EGFPsite1-WT_SpCas9.sam	3241	11519022	CTGATATTGTGTGTCGGGCCACCCGCAAGCTGTCCGTGCCGGGGGCCCCA	94	168	262	125.666224579	274	661	935	425.574905275	106	133	118.734999053	7.180529228406497	CGGCACGGACAGCTTGCGGGTGG	3	23	chr16	11519015	11519038	chr16_11519022_262	1	-
WT SpCas9	20G-sgRNA	chr17	4122914	4122914	chr17_4122914_3	EGFPsite1-WT_SpCas9.sam	3500	4122914	ACTAGAGTGGGAAGGAGCAGCTTGAAGGGGGCAATGTCAAGTGAGTGGAC	1	2	3	1.41421356237	2	7	9	3.74165738677	1	1	1.0	0.0	GGGAAGGAGCAGCTTGAAGGGGG	5	23	chr17	4122897	4122920	chr17_4122914_3	1	+
WT SpCas9	20G-sgRNA	chr17	18150823	18150828	chr17_18150828_48	EGFPsite1-WT_SpCas9.sam	3571	18150828	GTAGGAATAGGAGGGGCAGCTTGCAGAGGGGGCGGGGCCTGGGCAGAGTC	33	15	48	22.2485954613	152	78	230	108.885260711	22	23	22.4944437584	2.160246899469287	TAGGAGGGGCAGCTTGCAGAGGG	6	23	chr17	18150810	18150833	chr17_18150828_48	1	+
WT SpCas9	20G-sgRNA	chr17	26734928	26734934	chr17_26734929_14	EGFPsite1-WT_SpCas9.sam	3603	26734929	TAGTGAACTGAATAACCTCCCCCTGCAAGCTGCCCCCACCTGTGGTCCCC	9	5	14	6.7082039325	21	35	56	27.1108834235	6	7	6.48074069841	2.5495097567963922	AGGTGGGGGCAGCTTGCAGGGGG	5	23	chr17	26734922	26734945	chr17_26734929_14	1	-
WT SpCas9	20G-sgRNA	chr17	31594740	31594747	chr17_31594743_24	EGFPsite1-WT_SpCas9.sam	3639	31594743	TGGAAAGCTGCACAGGCATCTTGCAGGAGGTAGGAAGTGATGGTGCTCCG	16	8	24	11.313708499	39	27	66	32.4499614792	12	11	11.4891252931	2.5495097567963922	CTGCACAGGCATCTTGCAGGAGG	5	23	chr17	31594725	31594748	chr17_31594743_24	1	+
WT SpCas9	20G-sgRNA	chr17	70330682	70330687	chr17_70330686_34	EGFPsite1-WT_SpCas9.sam	3840	70330686	AAAAGAGAGGGCACGGACAGCTTCCCAGGGGTACTGATAGTAGATTCCAT	17	17	34	17.0	42	25	67	32.403703492	18	12	14.6969384567	1.8708286933869707	GGGCACGGACAGCTTCCCAGGGG	3	23	chr17	70330669	70330692	chr17_70330686_34	1	+
WT SpCas9	20G-sgRNA	chr18	44583879	44583924	chr18_44583897_1615	EGFPsite1-WT_SpCas9.sam	4117	44583897	TTGTAACCACAGTTACAGCCACCGGCAAGCTACCTTTGCCCCTTCTCAGT	1012	603	1615	781.176036499	3383	2076	5459	2650.1147145	620	895	744.916102659	10.6181400423607	GGGCAAAGGTAGCTTGCCGGTGG	3	23	chr18	44583890	44583913	chr18_44583897_1615	1	-
WT SpCas9	20G-sgRNA	chr18	60192107	60192113	chr18_60192107_38	EGFPsite1-WT_SpCas9.sam	4168	60192107	GGGTGTCCTGAAGGTGCGCTCCCGGCGAGCTGCCCTTGTCTTTGGCACAG	35	3	38	10.246950766	149	8	157	34.5253530033	12	24	16.9705627485	2.315167380558045	AGACAAGGGCAGCTCGCCGGGAG	5	23	chr18	60192100	60192123	chr18_60192107_38	1	-
WT SpCas9	20G-sgRNA	chr18	77687086	77687090	chr18_77687089_23	EGFPsite1-WT_SpCas9.sam	4218	77687089	CTGGTCCAGGCTCACCTGACCTCCTGCAAGCTGCCCTTCAGGGCAGGTCC	13	10	23	11.401754251	65	15	80	31.224989992	13	10	11.401754251	1.479019945774904	CCTGAAGGGCAGCTTGCAGGAGG	6	23	chr18	77687083	77687106	chr18_77687089_23	1	-
WT SpCas9	20G-sgRNA	chr19	1223312	1223318	chr19_1223314_43	EGFPsite1-WT_SpCas9.sam	4222	1223314	GTCCCCAAAGCCTCCAGCCCACCTGCAGGCTGCCTCCGCCCTGCGGGCCG	33	10	43	18.1659021246	89	14	103	35.2987251894	14	27	19.4422220952	1.9720265943665387	GGGCGGAGGCAGCCTGCAGGTGG	5	23	chr19	1223307	1223330	chr19_1223314_43	1	-
WT SpCas9	20G-sgRNA	chr19	37206667	37206671	chr19_37206667_8	EGFPsite1-WT_SpCas9.sam	4388	37206667	CTGGTCTTGAACTCCTGACCTCAGGCAATCTGCCCGTGTCAGCCTCCCAA	6	2	8	3.46410161514	48	2	50	9.79795897113	6	0	0.0	2.0	TGACACGGGCAGATTGCCTGAGG	4	23	chr19	37206660	37206683	chr19_37206667_8	1	-
WT SpCas9	20G-sgRNA	chr19	43071209	43071214	chr19_43071214_17	EGFPsite1-WT_SpCas9.sam	4411	43071214	CTTGGACTTCACCAACTACCTCTGGCAGGCTGCCCCTGCCAGCCCTATCC	6	11	17	8.12403840464	19	25	44	21.7944947177	5	11	7.4161984871	2.160246899469287	TGGCAGGGGCAGCCTGCCAGAGG	4	23	chr19	43071207	43071230	chr19_43071214_17	1	-
WT SpCas9	20G-sgRNA	chr19	47487629	47487713	chr19_47487692_2530	EGFPsite1-WT_SpCas9.sam	4438	47487692	TCCTGCTGTGGTCTCAGGCCTTTGGCAAGCTGCCCGTGCTCTTTCCAGCG	1192	1338	2530	1262.89191937	4736	4343	9079	4535.24508709	1073	1306	1183.78122979	22.04714015215781	GAGCACGGGCAGCTTGCCAAAGG	3	23	chr19	47487685	47487708	chr19_47487692_2530	1	-
WT SpCas9	20G-sgRNA	chr19	48661922	48661968	chr19_48661942_923	EGFPsite1-WT_SpCas9.sam	4458	48661942	ATGACTGGAGGCACAGCCGGCTTGCCGGGGGCAGCTGCTGGATCCCACTG	383	540	923	454.774669479	1549	1654	3203	1600.6392473	404	446	424.480859404	10.92010643216429	AGGCACAGCCGGCTTGCCGGGGG	4	23	chr19	48661925	48661948	chr19_48661942_923	1	+
WT SpCas9	20G-sgRNA	chr2	20740172	20740174	chr2_20740172_5	EGFPsite1-WT_SpCas9.sam	4579	20740172	GAGGTCCCTGGGCCACGAGCAGTTTGCGGGCGGCCTGAGGAGGCAGGCAG	1	4	5	2.0	1	19	20	4.35889894354	1	4	2.0	1.0	GGCCACGAGCAGTTTGCGGGCGG	4	23	chr2	20740157	20740180	chr2_20740172_5	1	+
WT SpCas9	20G-sgRNA	chr20	33156536	33156549	chr20_33156537_8	EGFPsite1-WT_SpCas9.sam	5369	33156537	CCAGGCAGGGGACAGGCAGCATGCAGGAGGTTGGTGTCAGACCTCGGGCT	7	1	8	2.64575131106	17	1	18	4.12310562562	5	2	3.16227766017	5.165994579942956	GGGGACAGGCAGCATGCAGGAGG	4	23	chr20	33156519	33156542	chr20_33156537_8	1	+
WT SpCas9	20G-sgRNA	chr20	53410419	53410425	chr20_53410423_12	EGFPsite1-WT_SpCas9.sam	5451	53410423	TCTCCTTAGGGCAATAGCAGCTTGCTGGAGGTATGGTTAAAGCACTCAGG	2	10	12	4.472135955	2	19	21	6.16441400297	1	10	3.16227766017	2.494438257849294	GGGCAATAGCAGCTTGCTGGAGG	4	23	chr20	53410406	53410429	chr20_53410423_12	1	+
WT SpCas9	20G-sgRNA	chr22	47549501	47549512	chr22_47549506_55	EGFPsite1-WT_SpCas9.sam	5770	47549506	CCCACAAGGGCAAAGGCAGCTTGACAGGGGTGACGATGAGTCCCGTGTGG	41	14	55	23.9582971014	93	48	141	66.813172354	18	34	24.7386337537	3.4992710611188254	GGGCAAAGGCAGCTTGACAGGGG	4	23	chr22	47549488	47549511	chr22_47549506_55	1	+
WT SpCas9	20G-sgRNA	chr3	151049184	151049184	chr3_151049184_30	EGFPsite1-WT_SpCas9.sam	6282	151049184	TTCTTTCTTTTCTTATGACCTTAGGCAAGCTGCTTATGCCCACTATGAAA	17	13	30	14.8660687473	43	27	70	34.0734500748	15	13	13.9642400438	0.0	GGGCATAAGCAGCTTGCCTAAGG	5	23	chr3	151049177	151049200	chr3_151049184_30	1	-
WT SpCas9	20G-sgRNA	chr4	77228920	77228984	chr4_77228944_2629	EGFPsite1-WT_SpCas9.sam	6681	77228944	CTTACCGTCCAGTGCCCTCCCTTGGCAAGCTGCCCATGCCTGGACAGAAG	1730	899	2629	1247.10464677	7017	2780	9797	4416.70238979	1292	1134	1210.42471885	16.066081763584446	AGGCATGGGCAGCTTGCCAAGGG	4	23	chr4	77228937	77228960	chr4_77228944_2629	1	-
WT SpCas9	20G-sgRNA	chr4	87922178	87922179	chr4_87922179_2	EGFPsite1-WT_SpCas9.sam	6717	87922179	TATAGTCAGGCATAGGCACCTTGCCGCAGGCTTGTTACCTGGATGTGTTT	1	1	2	1.0	4	9	13	6.0	2	0	0.0	0.5	AGGCATAGGCACCTTGCCGCAGG	5	23	chr4	87922161	87922184	chr4_87922179_2	1	+
WT SpCas9	20G-sgRNA	chr4	145485775	145485814	chr4_145485794_2529	EGFPsite1-WT_SpCas9.sam	6890	145485794	TGTCTTGATTATCTTAAACCTCTGGCAAGCTGCCTGTGCTTGCTCACACT	1255	1274	2529	1264.46431345	4131	3826	7957	3975.57618466	1179	1169	1173.98935259	9.454440475706647	AAGCACAGGCAGCTTGCCAGAGG	4	23	chr4	145485787	145485810	chr4_145485794_2529	1	-
WT SpCas9	20G-sgRNA	chr5	1835367	1835378	chr5_1835372_43	EGFPsite1-WT_SpCas9.sam	7063	1835372	AGAGACGAGGGGCAGGTCAGCTTGCCGGGAGACAGGTGTGGCAGCAGCTG	27	16	43	20.7846096908	63	42	105	51.4392845984	13	27	18.7349939952	3.39934634239519	GGGGCAGGTCAGCTTGCCGGGAG	5	23	chr5	1835355	1835378	chr5_1835372_43	1	+
WT SpCas9	20G-sgRNA	chr5	149059923	149059924	chr5_149059924_31	EGFPsite1-WT_SpCas9.sam	7719	149059924	CTTGCAGGGGCCAGGGCAGCTTGCCCTAGGTCACGCGGCTCGTGTGTCTT	9	22	31	14.0712472795	29	120	149	58.991524815	21	9	13.7477270849	0.5	GGGCCAGGGCAGCTTGCCCTAGG	4	23	chr5	149059906	149059929	chr5_149059924_31	1	+
WT SpCas9	20G-sgRNA	chr5	150972625	150972637	chr5_150972629_53	EGFPsite1-WT_SpCas9.sam	7731	150972629	TAGGATTCTCTGAGGCTTCCCTCCTACAAGCTGCCTCCGCCCCGGATGAG	41	12	53	22.1810730128	119	46	165	73.9864852524	40	12	21.9089023002	4.147288270665544	GGGCGGAGGCAGCTTGTAGGAGG	5	23	chr5	150972623	150972646	chr5_150972629_53	1	-
WT SpCas9	20G-sgRNA	chr5	168525069	168525108	chr5_168525083_930	EGFPsite1-WT_SpCas9.sam	7810	168525083	AGCAAAGAGAAACTCTGACCCCAGGCAAGCTGCCTGGGCCTTCCCAATGG	534	396	930	459.852150153	1731	1254	2985	1473.32073901	440	427	433.451266003	9.57311926575505	AGGCCCAGGCAGCTTGCCTGGGG	4	23	chr5	168525076	168525099	chr5_168525083_930	1	-
WT SpCas9	20G-sgRNA	chr5	179315481	179315481	chr5_179315481_3	EGFPsite1-WT_SpCas9.sam	7867	179315481	GCCACCCGCTGCACCTAACCCCGAGCAAGTTGCCTGTGCCTCTAAGGGCC	1	2	3	1.41421356237	2	2	4	2.0	0	3	0.0	0.0	AGGCACAGGCAACTTGCTCGGGG	5	23	chr5	179315474	179315497	chr5_179315481_3	1	-
WT SpCas9	20G-sgRNA	chr7	99215701	99215702	chr7_99215701_6	EGFPsite1-WT_SpCas9.sam	8933	99215701	GCAGAAGCTTTGGGGTGTGCCTCCTGCCAGCTGCCCATTCTCTGCTCCAG	5	1	6	2.2360679775	25	1	26	5.0	6	0	0.0	0.5	GAGAATGGGCAGCTGGCAGGAGG	5	23	chr7	99215695	99215718	chr7_99215701_6	1	-
WT SpCas9	20G-sgRNA	chr8	119342220	119342220	chr8_119342220_2	EGFPsite1-WT_SpCas9.sam	9459	119342220	AGATGGAGGGGTAAGGGCAGTTTGTAGGAGGAAGAAGAACTCGCTTGTAT	1	1	2	1.0	2	5	7	3.16227766017	1	1	1.0	0.0	GGGTAAGGGCAGTTTGTAGGAGG	5	23	chr8	119342203	119342226	chr8_119342220_2	1	+
WT SpCas9	20G-sgRNA	EGFP sequence	269	290	chr9196-gfp_281_1070	EGFPsite1-WT_SpCas9.sam	9903	281	CCCTGAAGTTCATCTGCACCACCGGCAAGCTGCCCGTGCCCTGGCCCACC	451	619	1070	528.364457548	1599	2071	3670	1819.76069855	400	616	496.38694584	6.201908401457507	GGGCACGGGCAGCTTGCCGGTGG	0	23	chr9196-gfp	274	297	chr9196-gfp_281_1070	1	-
WT SpCas9	20G-sgRNA	chrGL000225.1	43270	43279	chrGL000225.1_43279_28	EGFPsite1-WT_SpCas9.sam	10030	43279	CAGGCTGGCAGGGCGCCCCCGCAGGCAAGCAGCCTATGCAACGTGGCCCC	11	17	28	13.6747943312	16	90	106	37.947331922	12	13	12.4899959968	4.0276819911981905	TTGCATAGGCTGCTTGCCTGCGG	6	23	chrGL000225.1	43272	43295	chrGL000225.1_43279_28	1	-
eSpCas9	20G-sgRNA	chr13	30179422	30179422	chr13_30179422_2	EGFPsite1-eSpCas9.sam	2515	30179422	GGAGATTTAGGCACAGGCAGCTTGCCAGGTGAGCATTCGAGCCCTGATGG	1	1	2	1.0	1	11	12	3.31662479036	1	1	1.0	0.0	AGGCACAGGCAGCTTGCCAGGTG	4	23	chr13	30179405	30179428	chr13_30179422_2	1	+
eSpCas9	20G-sgRNA	chr18	44583896	44583901	chr18_44583896_10	EGFPsite1-eSpCas9.sam	4448	44583896	CTTGTAACCACAGTTACAGCCACCGGCAAGCTACCTTTGCCCCTTCTCAG	5	5	10	5.0	9	24	33	14.6969384567	6	4	4.89897948557	1.8708286933869707	GGGCAAAGGTAGCTTGCCGGTGG	3	23	chr18	44583890	44583913	chr18_44583896_10	1	-
eSpCas9	20G-sgRNA	chr19	47487603	47487708	chr19_47487692_4797	EGFPsite1-eSpCas9.sam	4832	47487692	TCCTGCTGTGGTCTCAGGCCTTTGGCAAGCTGCCCGTGCTCTTTCCAGCG	2451	2346	4797	2397.9253533	9220	8736	17956	8974.73787918	2022	2458	2229.36672623	28.63300349053325	GAGCACGGGCAGCTTGCCAAAGG	3	23	chr19	47487685	47487708	chr19_47487692_4797	1	-
eSpCas9	20G-sgRNA	chr19	48661927	48661958	chr19_48661942_257	EGFPsite1-eSpCas9.sam	4841	48661942	ATGACTGGAGGCACAGCCGGCTTGCCGGGGGCAGCTGCTGGATCCCACTG	127	130	257	128.491244838	469	516	985	491.939020611	93	142	114.917361613	7.694615038565345	AGGCACAGCCGGCTTGCCGGGGG	4	23	chr19	48661925	48661948	chr19_48661942_257	1	+
eSpCas9	20G-sgRNA	chr20	33156537	33156537	chr20_33156537_5	EGFPsite1-eSpCas9.sam	5781	33156537	CCAGGCAGGGGACAGGCAGCATGCAGGAGGTTGGTGTCAGACCTCGGGCT	1	4	5	2.0	1	9	10	3.0	5	0	0.0	0.0	GGGGACAGGCAGCATGCAGGAGG	4	23	chr20	33156519	33156542	chr20_33156537_5	1	+
eSpCas9	20G-sgRNA	chr4	77228930	77228957	chr4_77228944_582	EGFPsite1-eSpCas9.sam	7191	77228944	CTTACCGTCCAGTGCCCTCCCTTGGCAAGCTGCCCATGCCTGGACAGAAG	426	156	582	257.790612707	1855	485	2340	948.511992544	326	218	266.585821078	6.355354635610723	AGGCATGGGCAGCTTGCCAAGGG	4	23	chr4	77228937	77228960	chr4_77228944_582	1	-
eSpCas9	20G-sgRNA	chr4	145485793	145485794	chr4_145485794_18	EGFPsite1-eSpCas9.sam	7409	145485794	TGTCTTGATTATCTTAAACCTCTGGCAAGCTGCCTGTGCTTGCTCACACT	6	12	18	8.48528137424	8	63	71	22.4499443206	4	13	7.21110255093	0.5	AAGCACAGGCAGCTTGCCAGAGG	4	23	chr4	145485787	145485810	chr4_145485794_18	1	-
eSpCas9	20G-sgRNA	chr8	22411798	22411799	chr8_22411799_18	EGFPsite1-eSpCas9.sam	9776	22411799	AGCCGGCAGGCACGGGCAGCCTGCAGGCGGGTGCCTGGCGTGGCCTGTTT	4	14	18	7.48331477355	5	121	126	24.5967477525	14	3	6.48074069841	0.5	AGGCACGGGCAGCCTGCAGGCGG	3	23	chr8	22411781	22411804	chr8_22411799_18	1	+
eSpCas9	20G-sgRNA	EGFP sequence	264	311	chr9196-gfp_281_2301	EGFPsite1-eSpCas9.sam	10417	281	CCCTGAAGTTCATCTGCACCACCGGCAAGCTGCCCGTGCCCTGGCCCACC	945	1356	2301	1131.99823321	3630	4342	7972	3970.07052834	862	1337	1073.5427332	11.859763208139993	GGGCACGGGCAGCTTGCCGGTGG	0	23	chr9196-gfp	274	297	chr9196-gfp_281_2301	1	-
eSpCas9-plus	20G-sgRNA	chr19	47487655	47487710	chr19_47487692_1800	EGFPsite1-eSpCas9-plus.sam	17141	47487692	TCCTGCTGTGGTCTCAGGCCTTTGGCAAGCTGCCCGTGCTCTTTCCAGCG	917	883	1800	899.839430121	2064	1601	3665	1817.81847279	1040	684	843.421602759	13.312432177483938	GAGCACGGGCAGCTTGCCAAAGG	3	23	chr19	47487685	47487708	chr19_47487692_1800	1	-
eSpCas9-plus	20G-sgRNA	chr19	48661938	48661947	chr19_48661942_27	EGFPsite1-eSpCas9-plus.sam	17168	48661942	ATGACTGGAGGCACAGCCGGCTTGCCGGGGGCAGCTGCTGGATCCCACTG	8	19	27	12.3288280059	14	31	45	20.832666656	15	10	12.2474487139	3.2015621187164243	AGGCACAGCCGGCTTGCCGGGGG	4	23	chr19	48661925	48661948	chr19_48661942_27	1	+
eSpCas9-plus	20G-sgRNA	chr20	33156533	33156537	chr20_33156537_28	EGFPsite1-eSpCas9-plus.sam	20794	33156537	CCAGGCAGGGGACAGGCAGCATGCAGGAGGTTGGTGTCAGACCTCGGGCT	10	18	28	13.416407865	30	56	86	40.9878030638	19	8	12.3288280059	1.5811388300841898	GGGGACAGGCAGCATGCAGGAGG	4	23	chr20	33156519	33156542	chr20_33156537_28	1	+
eSpCas9-plus	20G-sgRNA	chr4	77228943	77228948	chr4_77228944_48	EGFPsite1-eSpCas9-plus.sam	25981	77228944	CTTACCGTCCAGTGCCCTCCCTTGGCAAGCTGCCCATGCCTGGACAGAAG	36	12	48	20.7846096908	111	21	132	48.2804308183	38	7	16.3095064303	2.160246899469287	AGGCATGGGCAGCTTGCCAAGGG	4	23	chr4	77228937	77228960	chr4_77228944_48	1	-
eSpCas9-plus	20G-sgRNA	chr8	22411798	22411799	chr8_22411799_9	EGFPsite1-eSpCas9-plus.sam	35109	22411799	AGCCGGCAGGCACGGGCAGCCTGCAGGCGGGTGCCTGGCGTGGCCTGTTT	2	7	9	3.74165738677	3	32	35	9.79795897113	6	3	4.24264068712	0.5	AGGCACGGGCAGCCTGCAGGCGG	3	23	chr8	22411781	22411804	chr8_22411799_9	1	+
eSpCas9-plus	20G-sgRNA	EGFP sequence	268	298	chr9196-gfp_281_631	EGFPsite1-eSpCas9-plus.sam	37386	281	CCCTGAAGTTCATCTGCACCACCGGCAAGCTGCCCGTGCCCTGGCCCACC	366	265	631	311.432175602	718	538	1256	621.517497742	404	200	284.253408071	7.801748775154022	GGGCACGGGCAGCTTGCCGGTGG	0	23	chr9196-gfp	274	297	chr9196-gfp_281_631	1	-
SpCas9-HF1	20G-sgRNA	chr19	47487683	47487705	chr19_47487692_301	EGFPsite1-SpCas9-HF1.sam	12496	47487692	TCCTGCTGTGGTCTCAGGCCTTTGGCAAGCTGCCCGTGCTCTTTCCAGCG	151	150	301	150.499169433	236	238	474	236.997890286	139	146	142.457011059	6.567785202725177	GAGCACGGGCAGCTTGCCAAAGG	3	23	chr19	47487685	47487708	chr19_47487692_301	1	-
SpCas9-HF1	20G-sgRNA	chr19	48661936	48661949	chr19_48661942_58	EGFPsite1-SpCas9-HF1.sam	12518	48661942	ATGACTGGAGGCACAGCCGGCTTGCCGGGGGCAGCTGCTGGATCCCACTG	33	25	58	28.7228132327	72	39	111	52.990565198	23	33	27.5499546279	4.498888751680797	AGGCACAGCCGGCTTGCCGGGGG	4	23	chr19	48661925	48661948	chr19_48661942_58	1	+
SpCas9-HF1	20G-sgRNA	chr20	33156536	33156537	chr20_33156537_4	EGFPsite1-SpCas9-HF1.sam	15168	33156537	CCAGGCAGGGGACAGGCAGCATGCAGGAGGTTGGTGTCAGACCTCGGGCT	1	3	4	1.73205080757	1	6	7	2.44948974278	3	1	1.73205080757	0.5	GGGGACAGGCAGCATGCAGGAGG	4	23	chr20	33156519	33156542	chr20_33156537_4	1	+
SpCas9-HF1	20G-sgRNA	chr4	77228939	77228948	chr4_77228944_53	EGFPsite1-SpCas9-HF1.sam	18997	77228944	CTTACCGTCCAGTGCCCTCCCTTGGCAAGCTGCCCATGCCTGGACAGAAG	32	21	53	25.9229627936	77	28	105	46.432747065	26	23	24.4540385213	2.9257477676655586	AGGCATGGGCAGCTTGCCAAGGG	4	23	chr4	77228937	77228960	chr4_77228944_53	1	-
SpCas9-HF1	20G-sgRNA	EGFP sequence	272	293	chr9196-gfp_281_634	EGFPsite1-SpCas9-HF1.sam	27502	281	CCCTGAAGTTCATCTGCACCACCGGCAAGCTGCCCGTGCCCTGGCCCACC	306	328	634	316.809090779	557	558	1115	557.499775785	345	265	302.365672655	5.703561365050608	GGGCACGGGCAGCTTGCCGGTGG	0	23	chr9196-gfp	274	297	chr9196-gfp_281_634	1	-
SpCas9-HF1-plus	20G-sgRNA	chr19	47487666	47487713	chr19_47487692_1721	EGFPsite1-SpCas9-HF1-plus.sam	3031	47487692	TCCTGCTGTGGTCTCAGGCCTTTGGCAAGCTGCCCGTGCTCTTTCCAGCG	1053	668	1721	838.69183852	5319	3427	8746	4269.45113568	1034	504	721.897499649	11.123326618495403	GAGCACGGGCAGCTTGCCAAAGG	3	23	chr19	47487685	47487708	chr19_47487692_1721	1	-
SpCas9-HF1-plus	20G-sgRNA	chr19	48661942	48661943	chr19_48661942_6	EGFPsite1-SpCas9-HF1-plus.sam	3040	48661942	ATGACTGGAGGCACAGCCGGCTTGCCGGGGGCAGCTGCTGGATCCCACTG	1	5	6	2.2360679775	1	61	62	7.81024967591	4	0	0.0	0.5	AGGCACAGCCGGCTTGCCGGGGG	4	23	chr19	48661925	48661948	chr19_48661942_6	1	+
SpCas9-HF1-plus	20G-sgRNA	chr4	77228943	77228944	chr4_77228944_48	EGFPsite1-SpCas9-HF1-plus.sam	4630	77228944	CTTACCGTCCAGTGCCCTCCCTTGGCAAGCTGCCCATGCCTGGACAGAAG	36	12	48	20.7846096908	136	46	182	79.0948797331	37	9	18.2482875909	0.5	AGGCATGGGCAGCTTGCCAAGGG	4	23	chr4	77228937	77228960	chr4_77228944_48	1	-
SpCas9-HF1-plus	20G-sgRNA	chr4	145485793	145485794	chr4_145485794_6	EGFPsite1-SpCas9-HF1-plus.sam	4757	145485794	TGTCTTGATTATCTTAAACCTCTGGCAAGCTGCCTGTGCTTGCTCACACT	2	4	6	2.82842712475	3	8	11	4.89897948557	4	2	2.82842712475	0.5	AAGCACAGGCAGCTTGCCAGAGG	4	23	chr4	145485787	145485810	chr4_145485794_6	1	-
SpCas9-HF1-plus	20G-sgRNA	EGFP sequence	268	322	chr9196-gfp_281_2004	EGFPsite1-SpCas9-HF1-plus.sam	6654	281	CCCTGAAGTTCATCTGCACCACCGGCAAGCTGCCCGTGCCCTGGCCCACC	1115	889	2004	995.607854529	6017	4676	10693	5304.28996191	1304	522	825.038180935	16.053104012542246	GGGCACGGGCAGCTTGCCGGTGG	0	23	chr9196-gfp	274	297	chr9196-gfp_281_2004	1	-
B-eSpCas9	20G-sgRNA	chr19	47487684	47487698	chr19_47487692_325	EGFPsite1-B-eSpCas9.sam	10281	47487692	TCCTGCTGTGGTCTCAGGCCTTTGGCAAGCTGCCCGTGCTCTTTCCAGCG	165	160	325	162.480768093	320	326	646	322.986067811	158	155	156.492811336	4.573474244670748	GAGCACGGGCAGCTTGCCAAAGG	3	23	chr19	47487685	47487708	chr19_47487692_325	1	-
B-eSpCas9	20G-sgRNA	EGFP sequence	272	287	chr9196-gfp_281_273	EGFPsite1-B-eSpCas9.sam	22207	281	CCCTGAAGTTCATCTGCACCACCGGCAAGCTGCCCGTGCCCTGGCCCACC	137	136	273	136.499084246	429	284	713	349.050139665	112	148	128.747815515	4.22702834093188	GGGCACGGGCAGCTTGCCGGTGG	0	23	chr9196-gfp	274	297	chr9196-gfp_281_273	1	-

## Sheet: EGFP site 2
SpCas9 variant	Spacer type	Chromosome	Start	End	BED Name	Filename	WindowIndex	Position	Sequence	+.mi	-.mi	bi.sum.mi	bi.geometric_mean.mi	+.total	-.total	total.sum	total.geometric_mean	primer1.mi	primer2.mi	primer.geometric_mean	position.stdev	Off-Target Sequence	Mismatches	Length	BED off-target Chromosome	BED off-target start	BED off-target end	BED off-target name	BED Score	Strand
WT SpCas9	20G-sgRNA	EGFP sequence	179	213	chr9196-gfp_194_707	EGFPsite2-WT SpCas9.sam	10783	194	TCCTGGTCGAGCTGGACGGCGACGTAAACGGCCACAAGTTCAGCGTGTCC	341	366	707	353.278926629	1014	1346	2360	1168.26538081	406	246	316.031643985	7.976851840748717	GAGCTGGACGGCGACGTAAACGG	0	23	chr9196-gfp	177	200	chr9196-gfp_194_707	1	+
eSpCas9	20G-sgRNA	EGFP sequence	179	205	chr9196-gfp_195_439	EGFPsite2-eSpCas9.sam	11666	195	CCTGGTCGAGCTGGACGGCGACGTAAACGGCCACAAGTTCAGCGTGTCCG	183	256	439	216.443988135	573	888	1461	713.319002971	317	106	183.308483164	6.602850379653826	GAGCTGGACGGCGACGTAAACGG	0	23	chr9196-gfp	177	200	chr9196-gfp_195_439	1	+
eSpCas9-plus	20G-sgRNA	EGFP sequence	181	208	chr9196-gfp_195_367	EGFPsite2-eSpCas9-plus.sam	14241	195	CCTGGTCGAGCTGGACGGCGACGTAAACGGCCACAAGTTCAGCGTGTCCG	168	199	367	182.84419597	425	575	1000	494.342998332	288	66	137.869503517	6.607033567493317	GAGCTGGACGGCGACGTAAACGG	0	23	chr9196-gfp	177	200	chr9196-gfp_195_367	1	+
SpCas9-HF1	20G-sgRNA	EGFP sequence	181	203	chr9196-gfp_194_539	EGFPsite2-SpCas9-HF1.sam	10330	194	TCCTGGTCGAGCTGGACGGCGACGTAAACGGCCACAAGTTCAGCGTGTCC	247	292	539	268.559118259	846	895	1741	870.155158578	324	178	240.149953154	5.627314338711377	GAGCTGGACGGCGACGTAAACGG	0	23	chr9196-gfp	177	200	chr9196-gfp_194_539	1	+
SpCas9-HF1-plus	20G-sgRNA	EGFP sequence	181	203	chr9196-gfp_194_443	EGFPsite2-SpCas9-HF1-plus.sam	16398	194	TCCTGGTCGAGCTGGACGGCGACGTAAACGGCCACAAGTTCAGCGTGTCC	201	242	443	220.549314213	407	509	916	455.151623088	192	234	211.962260792	5.872724145478731	GAGCTGGACGGCGACGTAAACGG	0	23	chr9196-gfp	177	200	chr9196-gfp_194_443	1	+
B-eSpCas9	20G-sgRNA	EGFP sequence	181	211	chr9196-gfp_194_1122	EGFPsite2-B-eSpCas9.sam	14445	194	TCCTGGTCGAGCTGGACGGCGACGTAAACGGCCACAAGTTCAGCGTGTCC	574	548	1122	560.849355888	1527	1560	3087	1543.41180506	616	459	531.736776987	7.013380069552769	GAGCTGGACGGCGACGTAAACGG	0	23	chr9196-gfp	177	200	chr9196-gfp_194_1122	1	+

## Sheet: EGFP site 6
SpCas9 variant	Spacer type	Chromosome	Start	End	BED Name	Filename	WindowIndex	Position	Sequence	+.mi	-.mi	bi.sum.mi	bi.geometric_mean.mi	+.total	-.total	total.sum	total.geometric_mean	primer1.mi	primer2.mi	primer.geometric_mean	position.stdev	Off-Target Sequence	Mismatches	Length	BED off-target Chromosome	BED off-target start	BED off-target end	BED off-target name	BED Score	Strand
WT SpCas9	20G-sgRNA	chr9196-gfp	756	795	chr9196-gfp_787_3824	EGFPsite6-WT.sam	11995	787	AACGAGAAGCGCGATCACATGGTCCTGCTGGAGTTCGTGACCGCCGCCGG	1647	2177	3824	1893.54667225	6002	6533	12535	6261.87400065	2163	1348	1707.54912082	10.63307960341462	GCGCGATCACATGGTCCTGCTGG	0	23	chr9196-gfp	770	793	chr9196-gfp_787_3824	1	+
WT SpCas9	21G-sgRNA	chr9196-gfp	769	798	chr9196-gfp_787_4470	EGFPsite6-WT-21.sam	7532	787	AACGAGAAGCGCGATCACATGGTCCTGCTGGAGTTCGTGACCGCCGCCGG	1901	2569	4470	2209.90248654	5161	6963	12124	5994.66788071	3451	718	1574.10863666	6.872542026792895	GCGCGATCACATGGTCCTGCTGG	0	23	chr9196-gfp	770	793	chr9196-gfp_787_4470	1	+
B-SpCas9	20G-sgRNA	chr9196-gfp	755	804	chr9196-gfp_787_4784	EGFPsite6-B-WT.sam	10513	787	AACGAGAAGCGCGATCACATGGTCCTGCTGGAGTTCGTGACCGCCGCCGG	2047	2737	4784	2366.98943808	6997	8648	15645	7778.82099036	3046	1365	2039.06596264	12.196252794634253	GCGCGATCACATGGTCCTGCTGG	0	23	chr9196-gfp	770	793	chr9196-gfp_787_4784	1	+
B-SpCas9	21G-sgRNA	chr9196-gfp	769	802	chr9196-gfp_787_1221	EGFPsite6-B-WT-21.sam	12590	787	AACGAGAAGCGCGATCACATGGTCCTGCTGGAGTTCGTGACCGCCGCCGG	431	790	1221	583.515209742	1253	2133	3386	1634.82384372	777	337	511.711832969	7.745966692414834	GCGCGATCACATGGTCCTGCTGG	0	23	chr9196-gfp	770	793	chr9196-gfp_787_1221	1	+

## Sheet: EGFP site 20
SpCas9 variant	Spacer type	Chromosome	Start	End	BED Name	Filename	WindowIndex	Position	Sequence	+.mi	-.mi	bi.sum.mi	bi.geometric_mean.mi	+.total	-.total	total.sum	total.geometric_mean	primer1.mi	primer2.mi	primer.geometric_mean	position.stdev	Off-Target Sequence	Mismatches	Length	BED off-target Chromosome	BED off-target start	BED off-target end	BED off-target name	BED Score	Strand
WT SpCas9	20G-sgRNA	chr10	62196774	62196794	chr10_62196784_179	EGFPsite20-WT_SpCas9.sam	1663	62196784	CAGGACCCCATGTAGCCTTCAGGCATGTGGGCCTTTCTTCCACCTGGAAC	30	149	179	66.8580586018	53	491	544	161.316459173	36	40	37.947331922	5.4046162253401375	CATGTAGCCTTCAGGCATGTGGG	4	23	chr10	62196767	62196790	chr10_62196784_179	1	+
WT SpCas9	20G-sgRNA	chr12	69808293	69808313	chr12_69808302_73	EGFPsite20-WT_SpCas9.sam	2928	69808302	TGGACTAGCAGGCATGAGCCACCATGCCCGAAGAGTACATTTCTTATTGT	58	15	73	29.4957624075	136	37	173	70.9365914039	12	13	12.4899959968	6.020540970730696	AATGTACTCTTCGGGCATGGTGG	4	23	chr12	69808295	69808318	chr12_69808302_73	1	-
WT SpCas9	20G-sgRNA	chr17	1612878	1612884	chr17_1612884_49	EGFPsite20-WT_SpCas9.sam	4857	1612884	TCTGCCAGGAAGTAACCTGTGGGCATGGGGGTAGGGGTTAGGCTGCTCCA	2	47	49	9.69535971483	2	291	293	24.1246761636	11	11	11.0	2.384848003542364	GAAGTAACCTGTGGGCATGGGGG	4	23	chr17	1612867	1612890	chr17_1612884_49	1	+
WT SpCas9	20G-sgRNA	chr17	7307882	7307896	chr17_7307896_35	EGFPsite20-WT_SpCas9.sam	4919	7307896	ACTGCACAAATGGCCCCTCCCCCATGTCTGAAGGCTCCGCCTTCTTTGTA	19	16	35	17.4355957742	44	27	71	34.4673758792	6	4	4.89897948557	5.503245795502349	GGCGGAGCCTTCAGACATGGGGG	4	23	chr17	7307889	7307912	chr17_7307896_35	1	-
WT SpCas9	20G-sgRNA	chr19	39627238	39627375	chr19_39627305_4475	EGFPsite20-WT_SpCas9.sam	6183	39627305	CCCGGCATAACGTAGCCTCAGGGCATGGGGGTAGGGGTAGAACCACAGGG	1748	2727	4475	2183.29933816	4305	7882	12187	5825.11888291	1081	864	966.428476402	33.849056208082544	AACGTAGCCTCAGGGCATGGGGG	3	23	chr19	39627288	39627311	chr19_39627305_4475	1	+
WT SpCas9	20G-sgRNA	chr2	74757171	74757182	chr2_74757181_25	EGFPsite20-WT_SpCas9.sam	6683	74757181	GGGTGCAGGCTGGAGCCTTCGGGCATGGCGGGCTTTGGGGGGCATTCGCT	3	22	25	8.12403840464	3	54	57	12.7279220614	9	2	4.24264068712	3.440455593940656	GCTGGAGCCTTCGGGCATGGCGG	4	23	chr2	74757164	74757187	chr2_74757181_25	1	+
WT SpCas9	20G-sgRNA	chr22	40484572	40484573	chr22_40484572_9	EGFPsite20-WT_SpCas9.sam	7972	40484572	TGGGATTATAGGCACCTGCCACCATGCCCGGCGGCTACTTTTGTGTGTGT	9	0	9	0.0	10	0	10	0.0	3	2	2.44948974278	0.5	AAAGTAGCCGCCGGGCATGGTGG	4	23	chr22	40484565	40484588	chr22_40484572_9	1	-
WT SpCas9	20G-sgRNA	chr6	72806081	72806094	chr6_72806081_15	EGFPsite20-WT_SpCas9.sam	11344	72806081	CAAATAGATAAGTAGCCTCCAGGAATGGGGGATAGAAGACAGATTGCCCA	7	8	15	7.48331477355	18	17	35	17.4928556845	3	0	0.0	4.707440918375928	TAAGTAGCCTCCAGGAATGGGGG	5	23	chr6	72806064	72806087	chr6_72806081_15	1	+
WT SpCas9	20G-sgRNA	chr6	133731974	133732004	chr6_133731999_118	EGFPsite20-WT_SpCas9.sam	11666	133731999	TTTACCATTTTGTAGTCTTCAGGCATGGGGGAAGGGGAAGAGAGTTGAAG	13	105	118	36.9459064038	16	406	422	80.5977667184	21	33	26.3248931622	9.091204540653566	TTTGTAGTCTTCAGGCATGGGGG	5	23	chr6	133731982	133732005	chr6_133731999_118	1	+
WT SpCas9	20G-sgRNA	EGFP sequence	358	422	chr9196-gfp_391_828	EGFPsite20-WT_SpCas9.sam	13471	391	CAGCACGACTTCTTCAAGTCCGCCATGCCCGAAGGCTACGTCCAGGAGCG	281	547	828	392.054843102	594	1561	2155	962.929903991	148	201	172.476085299	16.368357589993746	GACGTAGCCTTCGGGCATGGCGG	0	23	chr9196-gfp	385	408	chr9196-gfp_391_828	1	-
eSpCas9	20G-sgRNA	chr19	39627250	39627364	chr19_39627305_2211	EGFPsite20-eSpCas9.sam	10199	39627305	CCCGGCATAACGTAGCCTCAGGGCATGGGGGTAGGGGTAGAACCACAGGG	1086	1125	2211	1105.32800562	2446	3472	5918	2914.19148307	761	248	434.428360032	27.680163190136483	AACGTAGCCTCAGGGCATGGGGG	3	23	chr19	39627288	39627311	chr19_39627305_2211	1	+
eSpCas9	20G-sgRNA	EGFP sequence	364	422	chr9196-gfp_392_548	EGFPsite20-eSpCas9.sam	21996	392	AGCACGACTTCTTCAAGTCCGCCATGCCCGAAGGCTACGTCCAGGAGCGC	283	265	548	273.852149891	762	636	1398	696.15515512	175	52	95.3939201417	15.436329662115279	GACGTAGCCTTCGGGCATGGCGG	0	23	chr9196-gfp	385	408	chr9196-gfp_392_548	1	-
eSpCas9-plus	20G-sgRNA	chr19	39627248	39627371	chr19_39627305_1998	EGFPsite20-eSpCas9-plus.sam	6217	39627305	CCCGGCATAACGTAGCCTCAGGGCATGGGGGTAGGGGTAGAACCACAGGG	824	1174	1998	983.552743883	2025	3502	5527	2662.99643259	426	394	409.687685927	28.81237394873917	AACGTAGCCTCAGGGCATGGGGG	3	23	chr19	39627288	39627311	chr19_39627305_1998	1	+
eSpCas9-plus	20G-sgRNA	EGFP sequence	358	403	chr9196-gfp_392_655	EGFPsite20-eSpCas9-plus.sam	13717	392	AGCACGACTTCTTCAAGTCCGCCATGCCCGAAGGCTACGTCCAGGAGCGC	255	400	655	319.374388453	531	878	1409	682.80158172	121	151	135.170263002	11.559241818933083	GACGTAGCCTTCGGGCATGGCGG	0	23	chr9196-gfp	385	408	chr9196-gfp_392_655	1	-
SpCas9-HF1	20G-sgRNA	chr19	39627246	39627358	chr19_39627305_2422	EGFPsite20-SpCas9-HF1.sam	3310	39627305	CCCGGCATAACGTAGCCTCAGGGCATGGGGGTAGGGGTAGAACCACAGGG	761	1661	2422	1124.2868851	2321	6317	8638	3829.06737992	481	555	516.676881619	29.520961806170348	AACGTAGCCTCAGGGCATGGGGG	3	23	chr19	39627288	39627311	chr19_39627305_2422	1	+
SpCas9-HF1	20G-sgRNA	EGFP sequence	374	403	chr9196-gfp_392_444	EGFPsite20-SpCas9-HF1.sam	7332	392	AGCACGACTTCTTCAAGTCCGCCATGCCCGAAGGCTACGTCCAGGAGCGC	270	174	444	216.748702418	845	292	1137	496.729302538	97	101	98.9797959182	8.373102384266836	GACGTAGCCTTCGGGCATGGCGG	0	23	chr9196-gfp	385	408	chr9196-gfp_392_444	1	-
SpCas9-HF1-plus	20G-sgRNA	chr19	39627248	39627386	chr19_39627305_3683	EGFPsite20-SpCas9-HF1-plus.sam	5972	39627305	CCCGGCATAACGTAGCCTCAGGGCATGGGGGTAGGGGTAGAACCACAGGG	1563	2120	3683	1820.31865342	4153	5343	9496	4710.5709845	822	588	695.223705004	33.64070694171605	AACGTAGCCTCAGGGCATGGGGG	3	23	chr19	39627288	39627311	chr19_39627305_3683	1	+
SpCas9-HF1-plus	20G-sgRNA	EGFP sequence	356	423	chr9196-gfp_392_522	EGFPsite20-SpCas9-HF1-plus.sam	12911	392	AGCACGACTTCTTCAAGTCCGCCATGCCCGAAGGCTACGTCCAGGAGCGC	252	270	522	260.844781431	486	529	1015	507.044376756	164	59	98.3666610189	17.506788806659767	GACGTAGCCTTCGGGCATGGCGG	0	23	chr9196-gfp	385	408	chr9196-gfp_392_522	1	-
B-eSpCas9	20G-sgRNA	chr19	39627272	39627350	chr19_39627305_326	EGFPsite20-B-eSpCas9.sam	3943	39627305	CCCGGCATAACGTAGCCTCAGGGCATGGGGGTAGGGGTAGAACCACAGGG	196	130	326	159.624559514	630	491	1121	556.174433069	67	80	73.2120208709	19.29763797110144	AACGTAGCCTCAGGGCATGGGGG	3	23	chr19	39627288	39627311	chr19_39627305_326	1	+
B-eSpCas9	20G-sgRNA	EGFP sequence	351	422	chr9196-gfp_392_466	EGFPsite20-B-eSpCas9.sam	8512	392	AGCACGACTTCTTCAAGTCCGCCATGCCCGAAGGCTACGTCCAGGAGCGC	188	278	466	228.613210467	605	805	1410	697.871764725	90	130	108.166538264	17.859073107838093	GACGTAGCCTTCGGGCATGGCGG	0	23	chr9196-gfp	385	408	chr9196-gfp_392_466	1	-
WT SpCas9	20G-sgRNA	chr10	62196784	62196790	chr10_62196785_114	EGFPsite20-WT.sam	1084	62196785	AGGACCCCATGTAGCCTTCAGGCATGTGGGCCTTTCTTCCACCTGGAACA	62	52	114	56.7802782663	206	237	443	220.957009393	63	42	51.4392845984	2.6246692913372702	CATGTAGCCTTCAGGCATGTGGG	4	23	chr10	62196767	62196790	chr10_62196785_114	1	+
WT SpCas9	20G-sgRNA	chr12	69808300	69808310	chr12_69808302_76	EGFPsite20-WT.sam	1953	69808302	TGGACTAGCAGGCATGAGCCACCATGCCCGAAGAGTACATTTCTTATTGT	38	38	76	38.0	224	176	400	198.554778336	42	23	31.0805405358	3.304037933599835	AATGTACTCTTCGGGCATGGTGG	4	23	chr12	69808295	69808318	chr12_69808302_76	1	-
WT SpCas9	20G-sgRNA	chr17	1612875	1612885	chr17_1612884_68	EGFPsite20-WT.sam	3257	1612884	TCTGCCAGGAAGTAACCTGTGGGCATGGGGGTAGGGGTTAGGCTGCTCCA	8	60	68	21.9089023002	11	83	94	30.2158898595	55	3	12.8452325787	3.960744879438715	GAAGTAACCTGTGGGCATGGGGG	4	23	chr17	1612867	1612890	chr17_1612884_68	1	+
WT SpCas9	20G-sgRNA	chr17	7307875	7307905	chr17_7307895_81	EGFPsite20-WT.sam	3280	7307895	CACTGCACAAATGGCCCCTCCCCCATGTCTGAAGGCTCCGCCTTCTTTGT	9	72	81	25.4558441227	29	346	375	100.169855745	63	12	27.4954541697	9.06906466424722	GGCGGAGCCTTCAGACATGGGGG	4	23	chr17	7307889	7307912	chr17_7307895_81	1	-
WT SpCas9	20G-sgRNA	chr19	39627274	39627335	chr19_39627305_2918	EGFPsite20-WT.sam	4096	39627305	CCCGGCATAACGTAGCCTCAGGGCATGGGGGTAGGGGTAGAACCACAGGG	993	1925	2918	1382.57911166	3146	6177	9323	4408.26972859	1640	986	1271.62887668	14.79888240426367	AACGTAGCCTCAGGGCATGGGGG	3	23	chr19	39627288	39627311	chr19_39627305_2918	1	+
WT SpCas9	20G-sgRNA	chr2	74757181	74757182	chr2_74757182_16	EGFPsite20-WT.sam	4421	74757182	GGTGCAGGCTGGAGCCTTCGGGCATGGCGGGCTTTGGGGGGCATTCGCTG	11	5	16	7.4161984871	41	5	46	14.3178210633	3	13	6.2449979984	0.5	GCTGGAGCCTTCGGGCATGGCGG	4	23	chr2	74757164	74757187	chr2_74757182_16	1	+
WT SpCas9	20G-sgRNA	chr22	40484571	40484573	chr22_40484573_39	EGFPsite20-WT.sam	5234	40484573	GGGATTATAGGCACCTGCCACCATGCCCGGCGGCTACTTTTGTGTGTGTG	1	38	39	6.16441400297	1	166	167	12.8840987267	29	7	14.2478068488	0.816496580927726	AAAGTAGCCGCCGGGCATGGTGG	4	23	chr22	40484565	40484588	chr22_40484573_39	1	-
WT SpCas9	20G-sgRNA	chr4	189552574	189552574	chr4_189552574_35	EGFPsite20-WT.sam	6425	189552574	CTGTACCTGTTGACCTCACCGCGATGCCCGAATGCTACTTCTACTCCGTG	30	5	35	12.2474487139	129	19	148	49.5075751779	28	5	11.8321595662	0.0	GAAGTAGCATTCGGGCATCGCGG	3	23	chr4	189552567	189552590	chr4_189552574_35	1	-
WT SpCas9	20G-sgRNA	chr6	72806080	72806084	chr6_72806082_23	EGFPsite20-WT.sam	7396	72806082	AAATAGATAAGTAGCCTCCAGGAATGGGGGATAGAAGACAGATTGCCCAG	17	6	23	10.0995049384	23	13	36	17.2916164658	5	15	8.66025403784	1.479019945774904	TAAGTAGCCTCCAGGAATGGGGG	5	23	chr6	72806064	72806087	chr6_72806082_23	1	+
WT SpCas9	20G-sgRNA	chr6	133731989	133732005	chr6_133731999_88	EGFPsite20-WT.sam	7613	133731999	TTTACCATTTTGTAGTCTTCAGGCATGGGGGAAGGGGAAGAGAGTTGAAG	20	68	88	36.8781778292	121	299	420	190.207781124	25	56	37.4165738677	5.192301994298868	TTTGTAGTCTTCAGGCATGGGGG	5	23	chr6	133731982	133732005	chr6_133731999_88	1	+
WT SpCas9	20G-sgRNA	chr7	116476441	116476449	chr7_116476442_48	EGFPsite20-WT.sam	8077	116476442	AGATGCAGACGTAGTGTCCAGGCATGGAGGGCATGCCTGTTGGGAGAATG	48	0	48	0.0	240	0	240	0.0	32	11	18.7616630393	3.559026084010437	GACGTAGTGTCCAGGCATGGAGG	4	23	chr7	116476424	116476447	chr7_116476442_48	1	+
WT SpCas9	20G-sgRNA	chr8	81233779	81233780	chr8_81233779_3	EGFPsite20-WT.sam	8386	81233779	ATAGTCCAAAAGTAGCATTAGGACATGGAGGCGGCTGTTATATAAAAATT	1	2	3	1.41421356237	1	2	3	1.41421356237	3	0	0.0	0.5	AAAGTAGCATTAGGACATGGAGG	5	23	chr8	81233762	81233785	chr8_81233779_3	1	+
WT SpCas9	20G-sgRNA	chr9196-gfp	386	403	chr9196-gfp_392_425	EGFPsite20-WT.sam	8783	392	AGCACGACTTCTTCAAGTCCGCCATGCCCGAAGGCTACGTCCAGGAGCGC	266	159	425	205.655050996	780	694	1474	735.744520877	249	144	189.356806057	4.657252408878007	GACGTAGCCTTCGGGCATGGCGG	0	23	chr9196-gfp	385	408	chr9196-gfp_392_425	1	-
WT SpCas9	20G-sgRNA	chrX	30434411	30434412	chrX_30434412_8	EGFPsite20-WT.sam	9030	30434412	CTCTCAGAATGTAACCTGCGGGAATGGAGGACAAAGAATCACTTTTAAAA	8	0	8	0.0	17	0	17	0.0	4	4	4.0	0.5	AATGTAACCTGCGGGAATGGAGG	5	23	chrX	30434394	30434417	chrX_30434412_8	1	+
		chr10	62196784	62196790	chr10_62196785_36	EGFPsite20-WT-21.sam	1839	62196785	AGGACCCCATGTAGCCTTCAGGCATGTGGGCCTTTCTTCCACCTGGAACA	33	3	36	9.94987437107	94	13	107	34.9571165859	15	20	17.3205080757	2.5495097567963922	CATGTAGCCTTCAGGCATGTGGG	4	23	chr10	62196767	62196790	chr10_62196785_36	1	+
WT SpCas9	21G-sgRNA	chr19	39627269	39627345	chr19_39627305_3056	EGFPsite20-WT-21.sam	6699	39627305	CCCGGCATAACGTAGCCTCAGGGCATGGGGGTAGGGGTAGAACCACAGGG	1296	1760	3056	1510.28474137	3624	5445	9069	4442.148129	1729	1049	1346.74459345	17.94783951937696	AACGTAGCCTCAGGGCATGGGGG	3	23	chr19	39627288	39627311	chr19_39627305_3056	1	+
WT SpCas9	21G-sgRNA	chr6	133731999	133731999	chr6_133731999_5	EGFPsite20-WT-21.sam	12646	133731999	TTTACCATTTTGTAGTCTTCAGGCATGGGGGAAGGGGAAGAGAGTTGAAG	0	5	5	0.0	0	5	5	0.0	1	4	2.0	0.0	TTTGTAGTCTTCAGGCATGGGGG	5	23	chr6	133731982	133732005	chr6_133731999_5	1	+
WT SpCas9	21G-sgRNA	chr9196-gfp	373	412	chr9196-gfp_392_870	EGFPsite20-WT-21.sam	14743	392	AGCACGACTTCTTCAAGTCCGCCATGCCCGAAGGCTACGTCCAGGAGCGC	429	441	870	434.958618721	1262	1334	2596	1297.50067437	426	376	400.219939533	10.068463697051133	GACGTAGCCTTCGGGCATGGCGG	0	23	chr9196-gfp	385	408	chr9196-gfp_392_870	1	-
B-SpCas9	20G-sgRNA	chr10	62196775	62196794	chr10_62196784_646	EGFPsite20-B-WT.sam	810	62196784	CAGGACCCCATGTAGCCTTCAGGCATGTGGGCCTTTCTTCCACCTGGAAC	178	468	646	288.624323299	391	1846	2237	849.579896184	353	250	297.06901555	5.549866701837375	CATGTAGCCTTCAGGCATGTGGG	4	23	chr10	62196767	62196790	chr10_62196784_646	1	+
B-SpCas9	20G-sgRNA	chr16	71481286	71481287	chr16_71481287_19	EGFPsite20-B-WT.sam	2336	71481287	TGAGATTACAGGTCTGATCCACCATGCCCAAATACTACACTTTTATATCA	10	9	19	9.48683298051	19	18	37	18.4932420089	18	0	0.0	0.5	AGTGTAGTATTTGGGCATGGTGG	6	23	chr16	71481280	71481303	chr16_71481287_19	1	-
B-SpCas9	20G-sgRNA	chr19	39627272	39627347	chr19_39627305_4686	EGFPsite20-B-WT.sam	2991	39627305	CCCGGCATAACGTAGCCTCAGGGCATGGGGGTAGGGGTAGAACCACAGGG	1433	3253	4686	2159.06206488	3110	9730	12840	5500.93628394	2809	1452	2019.57124163	18.532077824591934	AACGTAGCCTCAGGGCATGGGGG	3	23	chr19	39627288	39627311	chr19_39627305_4686	1	+
B-SpCas9	20G-sgRNA	chr22	40484571	40484575	chr22_40484572_76	EGFPsite20-B-WT.sam	3885	40484572	TGGGATTATAGGCACCTGCCACCATGCCCGGCGGCTACTTTTGTGTGTGT	46	30	76	37.148351242	83	86	169	84.4866853415	66	1	8.12403840464	1.699673171197595	AAAGTAGCCGCCGGGCATGGTGG	4	23	chr22	40484565	40484588	chr22_40484572_76	1	-
B-SpCas9	20G-sgRNA	chr6	72806065	72806082	chr6_72806081_186	EGFPsite20-B-WT.sam	5535	72806081	CAAATAGATAAGTAGCCTCCAGGAATGGGGGATAGAAGACAGATTGCCCA	69	117	186	89.8498747912	273	227	500	248.939751747	132	38	70.8237248385	6.829348431585549	TAAGTAGCCTCCAGGAATGGGGG	5	23	chr6	72806064	72806087	chr6_72806081_186	1	+
B-SpCas9	20G-sgRNA	chr6	133731999	133732001	chr6_133732000_138	EGFPsite20-B-WT.sam	5720	133732000	TTACCATTTTGTAGTCTTCAGGCATGGGGGAAGGGGAAGAGAGTTGAAGA	95	43	138	63.9140047251	270	129	399	186.62797218	123	0	0.0	0.816496580927726	TTTGTAGTCTTCAGGCATGGGGG	5	23	chr6	133731982	133732005	chr6_133732000_138	1	+
B-SpCas9	20G-sgRNA	chr8	81233776	81233779	chr8_81233779_8	EGFPsite20-B-WT.sam	6275	81233779	ATAGTCCAAAAGTAGCATTAGGACATGGAGGCGGCTGTTATATAAAAATT	0	8	8	0.0	0	38	38	0.0	6	1	2.44948974278	1.5	AAAGTAGCATTAGGACATGGAGG	5	23	chr8	81233762	81233785	chr8_81233779_8	1	+
B-SpCas9	20G-sgRNA	chr9196-gfp	377	404	chr9196-gfp_392_1083	EGFPsite20-B-WT.sam	6638	392	AGCACGACTTCTTCAAGTCCGCCATGCCCGAAGGCTACGTCCAGGAGCGC	485	598	1083	538.544334294	1847	1743	3590	1794.24663856	849	154	361.588163523	7.132130393551235	GACGTAGCCTTCGGGCATGGCGG	0	23	chr9196-gfp	385	408	chr9196-gfp_392_1083	1	-
B-SpCas9	21G-sgRNA	chr10	62196770	62196790	chr10_62196784_153	EGFPsite20-B-WT-21.sam	1495	62196784	CAGGACCCCATGTAGCCTTCAGGCATGTGGGCCTTTCTTCCACCTGGAAC	61	92	153	74.9132832013	136	274	410	193.038856192	60	66	62.9285308902	5.877347180194753	CATGTAGCCTTCAGGCATGTGGG	4	23	chr10	62196767	62196790	chr10_62196784_153	1	+
B-SpCas9	21G-sgRNA	chr17	7307895	7307896	chr17_7307896_4	EGFPsite20-B-WT-21.sam	4474	7307896	ACTGCACAAATGGCCCCTCCCCCATGTCTGAAGGCTCCGCCTTCTTTGTA	3	1	4	1.73205080757	3	1	4	1.73205080757	2	0	0.0	0.5	GGCGGAGCCTTCAGACATGGGGG	4	23	chr17	7307889	7307912	chr17_7307896_4	1	-
B-SpCas9	21G-sgRNA	chr19	39627255	39627343	chr19_39627305_5616	EGFPsite20-B-WT-21.sam	5530	39627305	CCCGGCATAACGTAGCCTCAGGGCATGGGGGTAGGGGTAGAACCACAGGG	1969	3647	5616	2679.72815785	4840	11065	15905	7318.10084653	2254	2892	2553.14864432	19.530477859341147	AACGTAGCCTCAGGGCATGGGGG	3	23	chr19	39627288	39627311	chr19_39627305_5616	1	+
B-SpCas9	21G-sgRNA	chr9196-gfp	383	406	chr9196-gfp_392_1078	EGFPsite20-B-WT-21.sam	12125	392	AGCACGACTTCTTCAAGTCCGCCATGCCCGAAGGCTACGTCCAGGAGCGC	612	466	1078	534.033706801	1626	1195	2821	1393.94045784	416	592	496.257997417	6.181357753234266	GACGTAGCCTTCGGGCATGGCGG	0	23	chr9196-gfp	385	408	chr9196-gfp_392_1078	1	-

## Sheet: EGFP site 21
SpCas9 variant	Spacer type	Chromosome	Start	End	BED Name	Filename	WindowIndex	Position	Sequence	+.mi	-.mi	bi.sum.mi	bi.geometric_mean.mi	+.total	-.total	total.sum	total.geometric_mean	primer1.mi	primer2.mi	primer.geometric_mean	position.stdev	Off-Target Sequence	Mismatches	Length	BED off-target Chromosome	BED off-target start	BED off-target end	BED off-target name	BED Score	Strand
WT SpCas9	20G-sgRNA	chr16	67569766	67569819	chr16_67569796_2714	EGFPsite21-WT.sam	3812	67569796	GGTACCCAGGCTTCGCCTTCAAGGAGGAGGGGAGAATAACATATCTCAAA	1113	1601	2714	1334.88314095	3600	5739	9339	4545.37127196	1805	621	1058.7280104	11.96239478068204	GGCTTCGCCTTCAAGGAGGAGGG	2	23	chr16	67569779	67569802	chr16_67569796_2714	1	+
WT SpCas9	20G-sgRNA	chr2	67236494	67236494	chr2_67236494_6	EGFPsite21-WT.sam	5299	67236494	TATTTGCTCTCACCATTTGCCATCCTCCTTGAAGTCGAGTGAGGCCTTGT	3	3	6	3.0	3	3	6	3.0	6	0	0.0	0.0	TCACTCGACTTCAAGGAGGATGG	4	23	chr2	67236488	67236511	chr2_67236494_6	1	-
WT SpCas9	20G-sgRNA	chr2	69093035	69093039	chr2_69093036_95	EGFPsite21-WT.sam	5305	69093036	GATGATCCAGGAGTCCCACCCAATCTCCTTGAAGTCGATGTAGAGCGGGG	85	10	95	29.1547594742	413	18	431	86.2206471792	21	69	38.0657326213	1.4142135623730951	TACATCGACTTCAAGGAGATTGG	4	23	chr2	69093030	69093053	chr2_69093036_95	1	-
WT SpCas9	20G-sgRNA	chr3	9189821	9189832	chr3_9189832_65	EGFPsite21-WT.sam	6471	9189832	CTAATCACCAAGGGCATCAACTTCAGGGAGGGAGAAGGAGGAGCAGGAGG	41	24	65	31.3687742827	41	44	85	42.4735211632	63	0	0.0	4.96655480858378	GGCATCAACTTCAGGGAGGGAGA	4	23	chr3	9189819	9189842	chr3_9189832_65	1	+
WT SpCas9	20G-sgRNA	chr9196-gfp	508	551	chr9196-gfp_524_1284	EGFPsite21-WT.sam	10839	524	AGCTGAAGGGCATCGACTTCAAGGAGGACGGCAACATCCTGGGGCACAAG	554	730	1284	635.940248766	2150	2231	4381	2190.12556718	823	356	541.283659461	10.99058230524134	GGCATCGACTTCAAGGAGGACGG	0	23	chr9196-gfp	507	530	chr9196-gfp_524_1284	1	+
WT SpCas9	20G-sgRNA	chrX	93321055	93321066	chrX_93321062_236	EGFPsite21-WT.sam	11313	93321062	ATATTCCTGGCATCAACTTCAAGAAGTATGGAATTGCTATCTCTGGGGTT	88	148	236	114.122740941	282	492	774	372.483556684	118	100	108.627804912	3.3330729064933458	GGCATCAACTTCAAGAAGTATGG	3	23	chrX	93321045	93321068	chrX_93321062_236	1	+
WT SpCas9	21G-sgRNA	chr1	52442611	52442615	chr1_52442611_55	EGFPsite21-WT-21.sam	350	52442611	TCGTGACGGTAGACTGTCTTCACCTTGAAGTCGATGCCCACGGTGCTAAC	40	15	55	24.4948974278	261	77	338	141.763888209	50	0	0.0	1.5811388300841898	GGCATCGACTTCAAGGTGAAGAC	4	23	chr1	52442601	52442624	chr1_52442611_55	1	-
WT SpCas9	21G-sgRNA	chr16	67569781	67569797	chr16_67569796_36	EGFPsite21-WT-21.sam	4188	67569796	GGTACCCAGGCTTCGCCTTCAAGGAGGAGGGGAGAATAACATATCTCAAA	15	21	36	17.7482393493	16	21	37	18.3303027798	33	3	9.94987437107	6.241794613730894	GGCTTCGCCTTCAAGGAGGAGGG	2	23	chr16	67569779	67569802	chr16_67569796_36	1	+
WT SpCas9	21G-sgRNA	chr3	9189830	9189841	chr3_9189832_184	EGFPsite21-WT-21.sam	7047	9189832	CTAATCACCAAGGGCATCAACTTCAGGGAGGGAGAAGGAGGAGCAGGAGG	94	90	184	91.9782583005	679	866	1545	766.820709162	148	0	0.0	3.593976442141304	GGCATCAACTTCAGGGAGGGAGA	4	23	chr3	9189819	9189842	chr3_9189832_184	1	+
WT SpCas9	21G-sgRNA	chr9196-gfp	502	558	chr9196-gfp_524_1763	EGFPsite21-WT-21.sam	11684	524	AGCTGAAGGGCATCGACTTCAAGGAGGACGGCAACATCCTGGGGCACAAG	628	1135	1763	844.262992201	2606	3902	6508	3188.8261163	1250	302	614.410286372	13.684185047536625	GGCATCGACTTCAAGGAGGACGG	0	23	chr9196-gfp	507	530	chr9196-gfp_524_1763	1	+
WT SpCas9	21G-sgRNA	chrX	93321062	93321062	chrX_93321062_5	EGFPsite21-WT-21.sam	12203	93321062	ATATTCCTGGCATCAACTTCAAGAAGTATGGAATTGCTATCTCTGGGGTT	2	3	5	2.44948974278	2	3	5	2.44948974278	5	0	0.0	0.0	GGCATCAACTTCAAGAAGTATGG	3	23	chrX	93321045	93321068	chrX_93321062_5	1	+
B-SpCas9	20G-sgRNA	chr16	67569796	67569797	chr16_67569797_17	EGFPsite21-B-WT.sam	4157	67569797	GTACCCAGGCTTCGCCTTCAAGGAGGAGGGGAGAATAACATATCTCAAAC	11	6	17	8.12403840464	39	9	48	18.7349939952	6	9	7.34846922835	0.5	GGCTTCGCCTTCAAGGAGGAGGG	2	23	chr16	67569779	67569802	chr16_67569797_17	1	+
B-SpCas9	20G-sgRNA	chr2	69093036	69093037	chr2_69093036_25	EGFPsite21-B-WT.sam	5652	69093036	GATGATCCAGGAGTCCCACCCAATCTCCTTGAAGTCGATGTAGAGCGGGG	10	15	25	12.2474487139	33	88	121	53.8887743412	15	8	10.9544511501	0.5	TACATCGACTTCAAGGAGATTGG	4	23	chr2	69093030	69093053	chr2_69093036_25	1	-
B-SpCas9	20G-sgRNA	chr3	9189831	9189857	chr3_9189832_63	EGFPsite21-B-WT.sam	6918	9189832	CTAATCACCAAGGGCATCAACTTCAGGGAGGGAGAAGGAGGAGCAGGAGG	36	27	63	31.1769145362	38	27	65	32.0312347561	58	0	0.0	9.706813185707357	GGCATCAACTTCAGGGAGGGAGA	4	23	chr3	9189819	9189842	chr3_9189832_63	1	+
B-SpCas9	20G-sgRNA	chr9196-gfp	507	556	chr9196-gfp_524_1305	EGFPsite21-B-WT.sam	11693	524	AGCTGAAGGGCATCGACTTCAAGGAGGACGGCAACATCCTGGGGCACAAG	402	903	1305	602.499792531	1809	2827	4636	2261.42499323	741	417	555.874985946	11.94263081574779	GGCATCGACTTCAAGGAGGACGG	0	23	chr9196-gfp	507	530	chr9196-gfp_524_1305	1	+
B-SpCas9	20G-sgRNA	chr9196-gfp	3048	3050	chr9196-gfp_3048_7	EGFPsite21-B-WT.sam	11761	3048	GTTGGGCTTCGGAATCGTTTTCCGGGACGCCGGCTGGATGATCCTCCAGC	3	4	7	3.46410161514	10	16	26	12.6491106407	0	6	0.0	1.0	GGAATCGTTTTCCGGGACGCCGG	7	23	chr9196-gfp	3033	3056	chr9196-gfp_3048_7	1	+
B-SpCas9	20G-sgRNA	chrX	93321059	93321067	chrX_93321062_48	EGFPsite21-B-WT.sam	12256	93321062	ATATTCCTGGCATCAACTTCAAGAAGTATGGAATTGCTATCTCTGGGGTT	45	3	48	11.6189500386	151	5	156	27.4772633281	41	2	9.05538513814	2.8613807855648994	GGCATCAACTTCAAGAAGTATGG	3	23	chrX	93321045	93321068	chrX_93321062_48	1	+
B-SpCas9	21G-sgRNA	chr12	16841699	16841701	chr12_16841701_95	EGFPsite21-B-WT-21.sam	1780	16841701	TATCTGGGGGCACCAATAAAAGGAGGAGGGGGCCCAGGAAGAAAAAATTT	1	94	95	9.69535971483	1	383	384	19.5703857908	0	86	0.0	0.816496580927726	GGGCACCAATAAAAGGAGGAGGG	7	23	chr12	16841683	16841706	chr12_16841701_95	1	+
B-SpCas9	21G-sgRNA	chr3	9189832	9189832	chr3_9189832_34	EGFPsite21-B-WT-21.sam	5354	9189832	CTAATCACCAAGGGCATCAACTTCAGGGAGGGAGAAGGAGGAGCAGGAGG	3	31	34	9.64365076099	3	40	43	10.9544511501	33	0	0.0	0.0	GGCATCAACTTCAGGGAGGGAGA	4	23	chr3	9189819	9189842	chr3_9189832_34	1	+
B-SpCas9	21G-sgRNA	chr5	54103535	54103538	chr5_54103535_31	EGFPsite21-B-WT-21.sam	6713	54103535	CAGTGTAAAATATTCAAAGCTTTCCTCCTTTAACTCTATGCCCCAGGTTA	30	1	31	5.47722557505	103	3	106	17.5783958312	0	28	0.0	1.118033988749895	GGCATAGAGTTAAAGGAGGAAAG	4	23	chr5	54103529	54103552	chr5_54103535_31	1	-
B-SpCas9	21G-sgRNA	chr9196-gfp	506	535	chr9196-gfp_524_1322	EGFPsite21-B-WT-21.sam	9062	524	AGCTGAAGGGCATCGACTTCAAGGAGGACGGCAACATCCTGGGGCACAAG	331	991	1322	572.731176033	1201	3734	4935	2117.67183482	894	306	523.033459733	7.6216796049164905	GGCATCGACTTCAAGGAGGACGG	0	23	chr9196-gfp	507	530	chr9196-gfp_524_1322	1	+

## Sheet: EGFP site 43
SpCas9 variant	Spacer type	Chromosome	Start	End	BED Name	Filename	WindowIndex	Position	Sequence	+.mi	-.mi	bi.sum.mi	bi.geometric_mean.mi	+.total	-.total	total.sum	total.geometric_mean	primer1.mi	primer2.mi	primer.geometric_mean	position.stdev	Off-Target Sequence	Mismatches	Length	BED off-target Chromosome	BED off-target start	BED off-target end	BED off-target name	BED Score	Strand
WT SpCas9	20G-sgRNA	chr1	1244091	1244100	chr1_1244100_21	EGFPsite43-WT_SpCas9.sam	2	1244100	TCCAGTACGTGGGCACCGACTTTAAGTAGGTTTCCCAGGCGCAGCGGCGG	4	17	21	8.24621125124	9	59	68	23.0434372436	9	11	9.94987437107	3.5619517121937516	CGTGGGCACCGACTTTAAGTAGG	6	23	chr1	1244082	1244105	chr1_1244100_21	1	+
WT SpCas9	20G-sgRNA	chr1	52442597	52442626	chr1_52442611_1702	EGFPsite43-WT_SpCas9.sam	193	52442611	TCGTGACGGTAGACTGTCTTCACCTTGAAGTCGATGCCCACGGTGCTAAC	1055	647	1702	826.187024832	4813	2269	7082	3304.64778759	748	805	775.976803777	7.578164119928482	CGTGGGCATCGACTTCAAGGTGA	4	23	chr1	52442605	52442628	chr1_52442611_1702	1	-
WT SpCas9	20G-sgRNA	chr1	95341947	95341987	chr1_95341971_447	EGFPsite43-WT_SpCas9.sam	332	95341971	TCCAAGGGGTCTGACTGCCCACCTTGAAGTCCATGCTCTTGTAAGCAAGG	306	141	447	207.716152477	1186	607	1793	848.470388405	266	141	193.664658624	11.08064132823087	CAAGAGCATGGACTTCAAGGTGG	3	23	chr1	95341964	95341987	chr1_95341971_447	1	-
WT SpCas9	20G-sgRNA	chr1	149310988	149310993	chr1_149310993_285	EGFPsite43-WT_SpCas9.sam	438	149310993	CCCTGTGAAAGGACAGTGACTTCAAGTGGGAAAGAGAAGGGCTTCGATCT	0	285	285	0.0	0	1266	1266	0.0	214	48	101.350875675	1.707825127659933	AAAGGACAGTGACTTCAAGTGGG	5	23	chr1	149310975	149310998	chr1_149310993_285	1	+
WT SpCas9	20G-sgRNA	chr1	149696517	149696518	chr1_149696518_20	EGFPsite43-WT_SpCas9.sam	440	149696518	CCCTGTGAAAGGACAGTGACTTCAAGTGGGAAAGAGAAGGGCTTCGATCT	0	20	20	0.0	0	23	23	0.0	12	6	8.48528137424	0.5	AAAGGACAGTGACTTCAAGTGGG	5	23	chr1	149696500	149696523	chr1_149696518_20	1	+
WT SpCas9	20G-sgRNA	chr10	125179297	125179298	chr10_125179298_12	EGFPsite43-WT_SpCas9.sam	967	125179298	ATAGTGGAAAGGACTTTGACTTCAAGGAAGAGTGTTGGGGTTTAAATCCT	0	12	12	0.0	0	49	49	0.0	8	2	4.0	0.5	AAAGGACTTTGACTTCAAGGAAG	5	23	chr10	125179280	125179303	chr10_125179298_12	1	+
WT SpCas9	20G-sgRNA	chr11	1081685	1081691	chr11_1081691_10	EGFPsite43-WT_SpCas9.sam	991	1081691	ACGGCCTGGAAGGTGACGACTTCAAGACGGCCAGCGGGCTGGTGGAGGCC	7	3	10	4.58257569496	21	4	25	9.16515138991	6	3	4.24264068712	2.277608394786075	GGAAGGTGACGACTTCAAGACGG	6	23	chr11	1081673	1081696	chr11_1081691_10	1	+
WT SpCas9	20G-sgRNA	chr12	56142645	56142646	chr12_56142646_8	EGFPsite43-WT_SpCas9.sam	1420	56142646	GCCATTGGCAGAGCATCGACTTCAAGCAAGTGCTACACAGCTGGTTCCGC	0	8	8	0.0	0	23	23	0.0	7	1	2.64575131106	0.5	GCAGAGCATCGACTTCAAGCAAG	5	23	chr12	56142628	56142651	chr12_56142646_8	1	+
WT SpCas9	20G-sgRNA	chr12	70583592	70583594	chr12_70583594_32	EGFPsite43-WT_SpCas9.sam	1447	70583594	AGTATGAGAAGGGTATTAACTTCAAAGTGGCACCAGATAACTTTTTTGTG	10	22	32	14.8323969742	21	88	109	42.9883705204	12	14	12.9614813968	0.816496580927726	GAAGGGTATTAACTTCAAAGTGG	4	23	chr12	70583576	70583599	chr12_70583594_32	1	+
WT SpCas9	20G-sgRNA	chr12	98110295	98110297	chr12_98110297_4	EGFPsite43-WT_SpCas9.sam	1491	98110297	GGAGCCCCTTTGCTCCTCCTGCTTGAAATTGATGCCCTTTCCTGCTCTAA	2	2	4	2.0	3	7	10	4.58257569496	2	2	2.0	1.0	AAAGGGCATCAATTTCAAGCAGG	4	23	chr12	98110289	98110312	chr12_98110297_4	1	-
WT SpCas9	20G-sgRNA	chr13	51103947	51103966	chr13_51103954_377	EGFPsite43-WT_SpCas9.sam	1647	51103954	GGTGAGAGGAAGGAGATTGACTTCAAAGGGGCACAGATAATTTCTCAGGG	146	231	377	183.646399366	479	934	1413	668.869194985	240	102	156.460857725	5.1806858786110075	GAAGGAGATTGACTTCAAAGGGG	4	23	chr13	51103937	51103960	chr13_51103954_377	1	+
WT SpCas9	20G-sgRNA	chr13	110613551	110613570	chr13_110613564_1196	EGFPsite43-WT_SpCas9.sam	1820	110613564	TGCCCTCCCTTGGATGCTCCACCTTGAAGGTGATGCCCTCACCTTGGAGA	746	450	1196	579.396237475	2965	1805	4770	2313.40117576	578	515	545.59142222	5.658077485369906	TGAGGGCATCACCTTCAAGGTGG	4	23	chr13	110613557	110613580	chr13_110613564_1196	1	-
WT SpCas9	20G-sgRNA	chr14	24654446	24654499	chr14_24654467_2254	EGFPsite43-WT_SpCas9.sam	1849	24654467	TGTGTCCAAGAGGCACCGACTTCAAGTAGGCGAGGAGCAGTGGCATTACC	855	1399	2254	1093.68414087	2806	6331	9137	4214.82929666	1168	866	1005.72759731	13.387128892194129	AAGAGGCACCGACTTCAAGTAGG	6	23	chr14	24654449	24654472	chr14_24654467_2254	1	+
WT SpCas9	20G-sgRNA	chr14	67793331	67793337	chr14_67793335_182	EGFPsite43-WT_SpCas9.sam	1947	67793335	CTAGATAGTTTTCTTATGCCCCTTTGAAGTTAATACCCCTCCATTCTTTC	127	55	182	83.5763124336	491	228	719	334.586311734	128	47	77.5628777187	2.0591260281974	GAGGGGTATTAACTTCAAAGGGG	5	23	chr14	67793328	67793351	chr14_67793335_182	1	-
WT SpCas9	20G-sgRNA	chr15	40353201	40353210	chr15_40353205_99	EGFPsite43-WT_SpCas9.sam	2074	40353205	GTAGCCAGCAGGGACAACCACTTCAAGGAGGGGTGCGTAAAAGGGAGGAG	41	58	99	48.7647413609	237	183	420	208.257052702	44	50	46.9041575982	2.9257477676655586	CAGGGACAACCACTTCAAGGAGG	5	23	chr15	40353188	40353211	chr15_40353205_99	1	+
WT SpCas9	20G-sgRNA	chr15	70483497	70483515	chr15_70483511_216	EGFPsite43-WT_SpCas9.sam	2127	70483511	CTCAGCTGCAGACACCCACCTCCTTTGAAGTCATGCCCTCCCTGGGGTAG	158	58	216	95.7287835502	498	138	636	262.152627299	76	127	98.2445927265	5.986651818838307	GGAGGGCATGACTTCAAAGGAGG	7	23	chr15	70483504	70483527	chr15_70483511_216	1	-
WT SpCas9	20G-sgRNA	chr17	18008385	18008392	chr17_18008391_291	EGFPsite43-WT_SpCas9.sam	2433	18008391	ACAGAGGTCAGGACAGCGGCTTCAAGGAGGCAACCTGAGCCGGCTTATAG	174	117	291	142.681463407	759	384	1143	539.866650202	161	102	128.148351531	2.266911751455907	TCAGGACAGCGGCTTCAAGGAGG	5	23	chr17	18008373	18008396	chr17_18008391_291	1	+
WT SpCas9	20G-sgRNA	chr17	28899156	28899210	chr17_28899181_4344	EGFPsite43-WT_SpCas9.sam	2469	28899181	GGTTGCAGTGTCAGGTGACCCCCTTGAAGTTGCTGTCTTTCACCCAACAC	3543	801	4344	1684.61954162	17043	3036	20079	7193.22931652	1944	1956	1949.99076921	12.486828998488768	GAAAGACAGCAACTTCAAGGGGG	4	23	chr17	28899174	28899197	chr17_28899181_4344	1	-
WT SpCas9	20G-sgRNA	chr17	68035900	68035904	chr17_68035903_81	EGFPsite43-WT_SpCas9.sam	2619	68035903	CTGCATTTATTATAGCAGCCTCTTTGAAGTCACTGTCCTTCTTCTTCTTT	23	58	81	36.5239647355	69	247	316	130.548841435	40	34	36.8781778292	1.4142135623730951	GAAGGACAGTGACTTCAAAGAGG	4	23	chr17	68035896	68035919	chr17_68035903_81	1	-
WT SpCas9	20G-sgRNA	chr17	75358172	75358219	chr17_75358189_1593	EGFPsite43-WT_SpCas9.sam	2651	75358189	CTTGAATGTCCACATTCACCTCCTTGAAATCGATGCCCCGTATCGGAGGC	1012	581	1593	766.793322871	3690	1609	5299	2436.63907873	720	738	728.944442327	13.06531025125662	ACGGGGCATCGATTTCAAGGAGG	4	23	chr17	75358182	75358205	chr17_75358189_1593	1	-
WT SpCas9	20G-sgRNA	chr18	8253364	8253424	chr18_8253398_829	EGFPsite43-WT_SpCas9.sam	2691	8253398	AAGTGTGCGGAGGGCTACGGCTTCAAGGAGGAATACGAGGTGAGCACAAG	277	552	829	391.029410659	640	2333	2973	1221.93289505	338	399	367.235619187	13.555441711725958	GGAGGGCTACGGCTTCAAGGAGG	4	23	chr18	8253381	8253404	chr18_8253398_829	1	+
WT SpCas9	20G-sgRNA	chr19	51016110	51016125	chr19_51016120_153	EGFPsite43-WT_SpCas9.sam	3029	51016120	AGGTCAGGGAAGGATATCCACTTCAGGGTGGGGTGAGACCAAGACAGAAG	68	85	153	76.026311235	289	311	600	299.798265505	95	48	67.5277720645	4.47213595499958	GAAGGATATCCACTTCAGGGTGG	4	23	chr19	51016103	51016126	chr19_51016120_153	1	+
WT SpCas9	20G-sgRNA	chr19	57344032	57344033	chr19_57344032_39	EGFPsite43-WT_SpCas9.sam	3047	57344032	GGACAAAGAAAGGTCACCAACTTCAAGGGGAGGGAGGAGAGGCGCCAAGT	10	29	39	17.0293863659	19	134	153	50.4579032462	10	27	16.4316767252	0.5	AAAGGTCACCAACTTCAAGGGGA	5	23	chr19	57344015	57344038	chr19_57344032_39	1	+
WT SpCas9	20G-sgRNA	chr2	1034163	1034163	chr2_1034163_10	EGFPsite43-WT_SpCas9.sam	3060	1034163	GGACCCGAGGAAGCTCCGCCTTCCTTGAAGTCATAGCCCCTCCTACAGTT	1	9	10	3.0	2	34	36	8.24621125124	7	0	0.0	0.0	GAGGGGCTATGACTTCAAGGAAG	5	23	chr2	1034157	1034180	chr2_1034163_10	1	-
WT SpCas9	20G-sgRNA	chr2	44080279	44080281	chr2_44080281_11	EGFPsite43-WT_SpCas9.sam	3154	44080281	AAAGATGGGAGGGCATGGAATTCAAGAGGGTGGGGATCAATAAATATCAG	0	11	11	0.0	0	37	37	0.0	6	4	4.89897948557	0.816496580927726	GGAGGGCATGGAATTCAAGAGGG	4	23	chr2	44080263	44080286	chr2_44080281_11	1	+
WT SpCas9	20G-sgRNA	chr2	54546596	54546612	chr2_54546606_111	EGFPsite43-WT_SpCas9.sam	3181	54546606	CTCTTATTTCTTATACTCTCTGCCTTGAAGTCTATACCCTCCCTCCAAAC	39	72	111	52.990565198	160	308	468	221.990990808	47	45	45.9891291503	5.436502143433363	GGAGGGTATAGACTTCAAGGCAG	4	23	chr2	54546600	54546623	chr2_54546606_111	1	-
WT SpCas9	20G-sgRNA	chr2	82161803	82161805	chr2_82161805_2	EGFPsite43-WT_SpCas9.sam	3253	82161805	TTTATTGAATGGCAACGACTTCAGTGTGGTAGATTTTTTTTCTGAGAGTG	1	1	2	1.0	3	3	6	3.0	1	1	1.0	1.0	GAATGGCAACGACTTCAGTGTGG	4	23	chr2	82161786	82161809	chr2_82161805_2	1	+
WT SpCas9	20G-sgRNA	chr2	149510023	149510031	chr2_149510031_3	EGFPsite43-WT_SpCas9.sam	3380	149510031	GAAAGGTATCCACTTAAAGGTGGATGTTTGGAAATACTGGTTCTTATGGT	2	1	3	1.41421356237	11	1	12	3.31662479036	2	1	1.41421356237	3.39934634239519	GAAAGGTATCCACTTAAAGGTGG	4	23	chr2	149510006	149510029	chr2_149510031_3	1	+
WT SpCas9	20G-sgRNA	chr2	192288667	192288668	chr2_192288668_15	EGFPsite43-WT_SpCas9.sam	3472	192288668	TAAACGAAAAAACAACCGTCTCCTTGAAGTTGCTGTCCCTTAACTGGCGC	15	0	15	0.0	44	0	44	0.0	6	8	6.92820323028	0.5	AAGGGACAGCAACTTCAAGGAGA	6	23	chr2	192288661	192288684	chr2_192288668_15	1	-
WT SpCas9	20G-sgRNA	chr20	3428222	3428226	chr20_3428223_23	EGFPsite43-WT_SpCas9.sam	3598	3428223	CTTTGAAGGAGGGGCCTCCACTTCAAAGAGGAAGAAGGAAAGACTGAGAA	18	5	23	9.48683298051	24	23	47	23.4946802489	15	8	10.9544511501	1.699673171197595	GAGGGGCCTCCACTTCAAAGAGG	4	23	chr20	3428206	3428229	chr20_3428223_23	1	+
WT SpCas9	20G-sgRNA	chr20	11452102	11452106	chr20_11452103_16	EGFPsite43-WT_SpCas9.sam	3620	11452103	AGACACCTGAAGGGTAAGCACTTCAAGGGGGATGTAATTACTGTGGAATG	16	0	16	0.0	64	0	64	0.0	12	3	6.0	1.4142135623730951	GAAGGGTAAGCACTTCAAGGGGG	4	23	chr20	11452086	11452109	chr20_11452103_16	1	+
WT SpCas9	20G-sgRNA	chr22	19965481	19965486	chr22_19965483_15	EGFPsite43-WT_SpCas9.sam	3819	19965483	GGCTGTGACCGTCCCTGCCCACCTTGTTGTCAGTGTCCTTCCGGCCCACA	0	15	15	0.0	0	43	43	0.0	8	6	6.92820323028	1.8708286933869707	GAAGGACACTGACAACAAGGTGG	5	23	chr22	19965476	19965499	chr22_19965483_15	1	-
WT SpCas9	20G-sgRNA	chr22	40745884	40745974	chr22_40745906_2153	EGFPsite43-WT_SpCas9.sam	3883	40745906	CAAACCTGGAGAACATCGACTTCAAGATGGCAGCTGAGGAAGAGAAACGT	1180	973	2153	1071.51294906	4173	3564	7737	3856.49737456	1110	796	939.978723163	22.75460604846291	GGAGAACATCGACTTCAAGATGG	4	23	chr22	40745888	40745911	chr22_40745906_2153	1	+
WT SpCas9	20G-sgRNA	chr3	545422	545427	chr3_545423_82	EGFPsite43-WT_SpCas9.sam	3932	545423	GGACATGAATTTCAGACACCAACTTGAAGTTGTTGCCTTGTTTGGCTGTT	76	6	82	21.3541565041	360	28	388	100.399203184	17	57	31.1287648325	2.0615528128088303	ACAAGGCAACAACTTCAAGTTGG	6	23	chr3	545416	545439	chr3_545423_82	1	-
WT SpCas9	20G-sgRNA	chr3	5681725	5681729	chr3_5681726_16	EGFPsite43-WT_SpCas9.sam	3943	5681726	ACCACTTGAAGGCTTCAGCTGCCTTGAAGTTGATGTTCTGGGCAGGGCAT	13	3	16	6.2449979984	35	6	41	14.4913767462	3	12	6.0	1.699673171197595	CCAGAACATCAACTTCAAGGCAG	6	23	chr3	5681719	5681742	chr3_5681726_16	1	-
WT SpCas9	20G-sgRNA	chr3	9189776	9189869	chr3_9189833_4076	EGFPsite43-WT_SpCas9.sam	3954	9189833	TAATCACCAAGGGCATCAACTTCAGGGAGGGAGAAGGAGGAGCAGGAGGA	703	3373	4076	1539.87629373	2238	13686	15924	5534.37150903	1172	2557	1731.12795599	22.920411706664407	CAAGGGCATCAACTTCAGGGAGG	3	23	chr3	9189815	9189838	chr3_9189833_4076	1	+
WT SpCas9	20G-sgRNA	chr3	45974082	45974083	chr3_45974083_6	EGFPsite43-WT_SpCas9.sam	4039	45974083	ACACAGGGGAGGGAATTAACTTCAAAGAGGTTAGGTAACTTGCCCAACAC	6	0	6	0.0	18	0	18	0.0	2	4	2.82842712475	0.5	GGAGGGAATTAACTTCAAAGAGG	5	23	chr3	45974065	45974088	chr3_45974083_6	1	+
WT SpCas9	20G-sgRNA	chr3	64203284	64203291	chr3_64203291_71	EGFPsite43-WT_SpCas9.sam	4081	64203291	AAACTGGAAAGAGAATCAACTTCCAGGGGGTATCCAAGGGTTGGGTTAGC	21	50	71	32.403703492	61	275	336	129.51833847	21	43	30.0499584026	2.544056253745625	AAAGAGAATCAACTTCCAGGGGG	5	23	chr3	64203273	64203296	chr3_64203291_71	1	+
WT SpCas9	20G-sgRNA	chr3	101957990	101957990	chr3_101957990_3	EGFPsite43-WT_SpCas9.sam	4157	101957990	TGTGAATTTTCTAAAATGCTTCCTTGAATTTGATGCCCTCGGGAGAAAGG	1	2	3	1.41421356237	2	15	17	5.47722557505	1	2	1.41421356237	0.0	CGAGGGCATCAAATTCAAGGAAG	5	23	chr3	101957983	101958006	chr3_101957990_3	1	-
WT SpCas9	20G-sgRNA	chr3	173971375	173971377	chr3_173971376_14	EGFPsite43-WT_SpCas9.sam	4338	173971376	TCAGCTGAAAAGGACAGTGACTTCAAGCAGGAAAATATAATGCTTAGTGA	4	10	14	6.32455532034	19	41	60	27.9105714739	3	10	5.47722557505	0.816496580927726	AAAGGACAGTGACTTCAAGCAGG	5	23	chr3	173971359	173971382	chr3_173971376_14	1	+
WT SpCas9	20G-sgRNA	chr4	77118521	77118522	chr4_77118521_10	EGFPsite43-WT_SpCas9.sam	4545	77118521	CATGGCAAGTTTCTATCTGCCACCTTGAAGTTGCCACCCTTGGAAAAGAG	6	4	10	4.89897948557	37	7	44	16.0934769394	6	3	4.24264068712	0.5	CAAGGGTGGCAACTTCAAGGTGG	5	23	chr4	77118515	77118538	chr4_77118521_10	1	-
WT SpCas9	20G-sgRNA	chr4	86297485	86297490	chr4_86297488_196	EGFPsite43-WT_SpCas9.sam	4565	86297488	AAAGTTATATTGTGTCTCACCTCCTTGAAGTCATTGCCCCAGCACCTCTT	82	114	196	96.6850557222	457	505	962	480.400874271	126	50	79.3725393319	1.7204650534085253	CTGGGGCAATGACTTCAAGGAGG	5	23	chr4	86297482	86297505	chr4_86297488_196	1	-
WT SpCas9	20G-sgRNA	chr4	96974295	96974311	chr4_96974304_426	EGFPsite43-WT_SpCas9.sam	4589	96974304	CCTGCTTATCTTTCTAGTCTCACCTTGAAGTTGATTTCCTTCTCTTTAAC	220	206	426	212.884945452	1254	894	2148	1058.8087646	261	127	182.063175848	4.522618890936209	GAAGGAAATCAACTTCAAGGTGA	4	23	chr4	96974298	96974321	chr4_96974304_426	1	-
WT SpCas9	20G-sgRNA	chr4	166170627	166170627	chr4_166170627_5	EGFPsite43-WT_SpCas9.sam	4731	166170627	TCACAAGGAAAGGGAATTTACTTCAAAGTGGTAATGGAAAGTCTTACCAA	1	4	5	2.0	6	4	10	4.89897948557	0	5	0.0	0.0	AAAGGGAATTTACTTCAAAGTGG	5	23	chr4	166170610	166170633	chr4_166170627_5	1	+
WT SpCas9	20G-sgRNA	chr4	190293132	190293160	chr4_190293149_287	EGFPsite43-WT_SpCas9.sam	4780	190293149	AGGCTAGAGAAGGGGATTGACTTCAAAGGGGATTGATTTGATGGGAGCTG	110	177	287	139.53494186	427	619	1046	514.113800632	71	185	114.608027642	8.136338242723197	GAAGGGGATTGACTTCAAAGGGG	3	23	chr4	190293132	190293155	chr4_190293149_287	1	+
WT SpCas9	20G-sgRNA	chr6	109282393	109282397	chr6_109282397_127	EGFPsite43-WT_SpCas9.sam	5571	109282397	GTGGGAAGGAGGGCACAGACTCCAAGGAGGAGCCCCTGGGAGAGCCTGAA	63	64	127	63.4980314656	218	218	436	218.0	92	30	52.5357021463	1.479019945774904	GGAGGGCACAGACTCCAAGGAGG	4	23	chr6	109282379	109282402	chr6_109282397_127	1	+
WT SpCas9	20G-sgRNA	chr6	150007694	150007696	chr6_150007695_28	EGFPsite43-WT_SpCas9.sam	5683	150007695	CTCCAAGCTTTCCTGCCACCTCCTTGAAGCTGGTTTTCTTCTGCTGATAC	16	12	28	13.8564064606	50	32	82	40.0	20	5	10.0	0.816496580927726	GAAGAAAACCAGCTTCAAGGAGG	6	23	chr6	150007688	150007711	chr6_150007695_28	1	-
WT SpCas9	20G-sgRNA	chr6	162802130	162802164	chr6_162802147_4000	EGFPsite43-WT_SpCas9.sam	5719	162802147	CACCTGCATCTTTGATTCCCCACCTTGAAGTCCTTGTCCTTTCCTAGCCT	2637	1363	4000	1895.84572157	12060	5044	17104	7799.39997692	2419	1111	1639.36237605	9.020784561348266	AAAGGACAAGGACTTCAAGGTGG	4	23	chr6	162802141	162802164	chr6_162802147_4000	1	-
WT SpCas9	20G-sgRNA	chr6	163245270	163245274	chr6_163245274_13	EGFPsite43-WT_SpCas9.sam	5722	163245274	TTTGTCTTGAAAGGCAACTACTTCAAGGTAGCAGGCTGGTGGCCTAGTCC	3	10	13	5.47722557505	10	110	120	33.1662479036	2	11	4.69041575982	1.699673171197595	GAAAGGCAACTACTTCAAGGTAG	4	23	chr6	163245257	163245280	chr6_163245274_13	1	+
WT SpCas9	20G-sgRNA	chr7	112399225	112399225	chr7_112399225_4	EGFPsite43-WT_SpCas9.sam	6006	112399225	TAGATATCTTAGGCATCAAATTCAAGGGGGCAACAGAACACAAAGCATTT	2	2	4	2.0	24	15	39	18.973665961	4	0	0.0	0.0	CTTAGGCATCAAATTCAAGGGGG	6	23	chr7	112399207	112399230	chr7_112399225_4	1	+
WT SpCas9	20G-sgRNA	chr7	145607378	145607379	chr7_145607378_11	EGFPsite43-WT_SpCas9.sam	6086	145607378	TTAAACAGTGTGACATTAACCTCCTTGAAGTCAATGCTTAGTAGAGTATC	2	9	11	4.24264068712	12	20	32	15.4919333848	11	0	0.0	0.5	ACTAAGCATTGACTTCAAGGAGG	6	23	chr7	145607372	145607395	chr7_145607378_11	1	-
WT SpCas9	20G-sgRNA	chr8	31465554	31465563	chr8_31465555_33	EGFPsite43-WT_SpCas9.sam	6184	31465555	AGGATTAAGCAGGGGCAGCAACTTAAAGGGGGAGGGAGAGGAGATTTCAC	4	29	33	10.7703296143	9	199	208	42.320207939	21	7	12.124355653	3.1622776601683795	CAGGGGCAGCAACTTAAAGGGGG	5	23	chr8	31465539	31465562	chr8_31465555_33	1	+
WT SpCas9	20G-sgRNA	chr8	68364489	68364521	chr8_68364504_326	EGFPsite43-WT_SpCas9.sam	6239	68364504	CAGGGAAATAGGGCAATGACTTCAAGAGGGCCAGAGGACCTATTTTACCT	107	219	326	153.07841128	431	782	1213	580.553184472	215	87	136.7662239	9.5248213748197	ATAGGGCAATGACTTCAAGAGGG	5	23	chr8	68364486	68364509	chr8_68364504_326	1	+
WT SpCas9	20G-sgRNA	chr8	129001981	129001982	chr8_129001981_8	EGFPsite43-WT_SpCas9.sam	6323	129001981	TCCGTGCTTCCTCCTTTCACCTCCTTGAATTCTATGCTCCTTCCACACTA	4	4	8	4.0	14	5	19	8.36660026534	6	1	2.44948974278	0.5	AAGGAGCATAGAATTCAAGGAGG	5	23	chr8	129001975	129001998	chr8_129001981_8	1	-
WT SpCas9	20G-sgRNA	EGFP sequence	493	556	chr9196-gfp_520_1493	EGFPsite43-WT_SpCas9.sam	6579	520	ATCGAGCTGAAGGGCATCGACTTCAAGGAGGACGGCAACATCCTGGGGCA	604	889	1493	732.77281609	1541	3105	4646	2187.41971281	659	691	674.810343726	14.269962716752277	GAAGGGCATCGACTTCAAGGAGG	0	23	chr9196-gfp	503	526	chr9196-gfp_520_1493	1	+
eSpCas9	20G-sgRNA	chr1	52442607	52442617	chr1_52442611_194	EGFPsite43-eSpCas9.sam	279	52442611	TCGTGACGGTAGACTGTCTTCACCTTGAAGTCGATGCCCACGGTGCTAAC	176	18	194	56.2849891179	860	31	891	163.278902495	105	70	85.7321409974	3.2998316455372216	CGTGGGCATCGACTTCAAGGTGA	4	23	chr1	52442605	52442628	chr1_52442611_194	1	-
eSpCas9	20G-sgRNA	chr1	176109716	176109722	chr1_176109716_10	EGFPsite43-eSpCas9.sam	725	176109716	ATAGAAAAATGATGAAGGACAACCACTTCAAGGATGTGGAAAGAAGAAAT	7	3	10	4.58257569496	13	18	31	15.2970585408	3	5	3.87298334621	3.0	GAAGGACAACCACTTCAAGGATG	4	23	chr1	176109704	176109727	chr1_176109716_10	1	+
eSpCas9	20G-sgRNA	chr12	98110295	98110297	chr12_98110295_12	EGFPsite43-eSpCas9.sam	2287	98110295	ATGGAGCCCCTTTGCTCCTCCTGCTTGAAATTGATGCCCTTTCCTGCTCT	8	4	12	5.65685424949	27	4	31	10.3923048454	7	2	3.74165738677	0.816496580927726	AAAGGGCATCAATTTCAAGCAGG	4	23	chr12	98110289	98110312	chr12_98110295_12	1	-
eSpCas9	20G-sgRNA	chr14	24654461	24654490	chr14_24654467_382	EGFPsite43-eSpCas9.sam	2767	24654467	TGTGTCCAAGAGGCACCGACTTCAAGTAGGCGAGGAGCAGTGGCATTACC	182	200	382	190.787840283	447	535	982	489.024539262	168	181	174.378897806	8.104231698845451	AAGAGGCACCGACTTCAAGTAGG	6	23	chr14	24654449	24654472	chr14_24654467_382	1	+
eSpCas9	20G-sgRNA	chr17	75358188	75358194	chr17_75358189_99	EGFPsite43-eSpCas9.sam	4067	75358189	CTTGAATGTCCACATTCACCTCCTTGAAATCGATGCCCCGTATCGGAGGC	67	32	99	46.3033476112	227	96	323	147.621136698	22	67	38.3927076409	2.0591260281974	ACGGGGCATCGATTTCAAGGAGG	4	23	chr17	75358182	75358205	chr17_75358189_99	1	-
eSpCas9	20G-sgRNA	chr19	57344027	57344032	chr19_57344032_7	EGFPsite43-eSpCas9.sam	4649	57344032	GGACAAAGAAAGGTCACCAACTTCAAGGGGAGGGAGGAGAGGCGCCAAGT	2	5	7	3.16227766017	10	17	27	13.0384048104	0	5	0.0	2.160246899469287	AAAGGTCACCAACTTCAAGGGGA	5	23	chr19	57344015	57344038	chr19_57344032_7	1	+
eSpCas9	20G-sgRNA	chr3	9189784	9189850	chr3_9189832_3579	EGFPsite43-eSpCas9.sam	5954	9189832	CTAATCACCAAGGGCATCAACTTCAGGGAGGGAGAAGGAGGAGCAGGAGG	479	3100	3579	1218.56472951	1673	15304	16977	5059.99920949	1825	1452	1627.85134456	15.127071886196484	CAAGGGCATCAACTTCAGGGAGG	3	23	chr3	9189815	9189838	chr3_9189832_3579	1	+
eSpCas9	20G-sgRNA	chr4	96974304	96974305	chr4_96974305_8	EGFPsite43-eSpCas9.sam	6907	96974305	CTGCTTATCTTTCTAGTCTCACCTTGAAGTTGATTTCCTTCTCTTTAACA	8	0	8	0.0	18	0	18	0.0	1	5	2.2360679775	0.5	GAAGGAAATCAACTTCAAGGTGA	4	23	chr4	96974298	96974321	chr4_96974305_8	1	-
eSpCas9	20G-sgRNA	EGFP sequence	482	562	chr9196-gfp_521_2809	EGFPsite43-eSpCas9.sam	9887	521	TCGAGCTGAAGGGCATCGACTTCAAGGAGGACGGCAACATCCTGGGGCAC	1104	1705	2809	1371.97667619	4082	6878	10960	5298.67870322	1473	1112	1279.83436428	18.340898871881155	GAAGGGCATCGACTTCAAGGAGG	0	23	chr9196-gfp	503	526	chr9196-gfp_521_2809	1	+
eSpCas9-plus	20G-sgRNA	chr1	52442599	52442619	chr1_52442611_659	EGFPsite43-eSpCas9-plus.sam	291	52442611	TCGTGACGGTAGACTGTCTTCACCTTGAAGTCGATGCCCACGGTGCTAAC	497	162	659	283.749889868	2524	671	3195	1301.38541562	351	250	296.226264872	6.248199740725324	CGTGGGCATCGACTTCAAGGTGA	4	23	chr1	52442605	52442628	chr1_52442611_659	1	-
eSpCas9-plus	20G-sgRNA	chr12	98110290	98110302	chr12_98110295_53	EGFPsite43-eSpCas9-plus.sam	2188	98110295	ATGGAGCCCCTTTGCTCCTCCTGCTTGAAATTGATGCCCTTTCCTGCTCT	36	17	53	24.7386337537	150	62	212	96.4365076099	33	9	17.2336879396	3.640054944640259	AAAGGGCATCAATTTCAAGCAGG	4	23	chr12	98110289	98110312	chr12_98110295_53	1	-
eSpCas9-plus	20G-sgRNA	chr13	110613563	110613565	chr13_110613563_23	EGFPsite43-eSpCas9-plus.sam	2605	110613563	CTGCCCTCCCTTGGATGCTCCACCTTGAAGGTGATGCCCTCACCTTGGAG	18	5	23	9.48683298051	54	15	69	28.4604989415	13	8	10.1980390272	0.816496580927726	TGAGGGCATCACCTTCAAGGTGG	4	23	chr13	110613557	110613580	chr13_110613563_23	1	-
eSpCas9-plus	20G-sgRNA	chr14	24654454	24654472	chr14_24654467_228	EGFPsite43-eSpCas9-plus.sam	2625	24654467	TGTGTCCAAGAGGCACCGACTTCAAGTAGGCGAGGAGCAGTGGCATTACC	50	178	228	94.3398113206	218	670	888	382.177969014	135	71	97.9030132325	5.845753972429292	AAGAGGCACCGACTTCAAGTAGG	6	23	chr14	24654449	24654472	chr14_24654467_228	1	+
eSpCas9-plus	20G-sgRNA	chr17	75358180	75358194	chr17_75358189_179	EGFPsite43-eSpCas9-plus.sam	3782	75358189	CTTGAATGTCCACATTCACCTCCTTGAAATCGATGCCCCGTATCGGAGGC	137	42	179	75.8551250741	586	153	739	299.429457469	39	125	69.8212002188	4.2999762695121175	ACGGGGCATCGATTTCAAGGAGG	4	23	chr17	75358182	75358205	chr17_75358189_179	1	-
eSpCas9-plus	20G-sgRNA	chr19	36221311	36221312	chr19_36221312_56	EGFPsite43-eSpCas9-plus.sam	4242	36221312	GTGGACTTCGAGGGCATCAACTTCAAGCGGAAGTTCTTGACGGGGCTTGA	12	44	56	22.9782505862	29	183	212	72.8491592264	9	43	19.6723155729	0.5	CGAGGGCATCAACTTCAAGCGGA	5	23	chr19	36221295	36221318	chr19_36221312_56	1	+
eSpCas9-plus	20G-sgRNA	chr3	9189774	9189871	chr3_9189833_5194	EGFPsite43-eSpCas9-plus.sam	5509	9189833	TAATCACCAAGGGCATCAACTTCAGGGAGGGAGAAGGAGGAGCAGGAGGA	891	4303	5194	1958.05337006	2932	18399	21331	7344.78508876	2374	2300	2336.70708477	24.175392174210117	CAAGGGCATCAACTTCAGGGAGG	3	23	chr3	9189815	9189838	chr3_9189833_5194	1	+
eSpCas9-plus	20G-sgRNA	EGFP sequence	505	543	chr9196-gfp_521_1833	EGFPsite43-eSpCas9-plus.sam	9140	521	TCGAGCTGAAGGGCATCGACTTCAAGGAGGACGGCAACATCCTGGGGCAC	765	1068	1833	903.89158642	2630	4464	7094	3426.41503616	1062	618	810.133322361	10.073342157507716	GAAGGGCATCGACTTCAAGGAGG	0	23	chr9196-gfp	503	526	chr9196-gfp_521_1833	1	+
SpCas9-HF1	20G-sgRNA	chr1	52442600	52442613	chr1_52442612_33	EGFPsite43-SpCas9-HF1.sam	200	52442612	CGTGACGGTAGACTGTCTTCACCTTGAAGTCGATGCCCACGGTGCTAACG	23	10	33	15.1657508881	84	13	97	33.0454232837	12	20	15.4919333848	4.524623986832742	CGTGGGCATCGACTTCAAGGTGA	4	23	chr1	52442605	52442628	chr1_52442612_33	1	-
SpCas9-HF1	20G-sgRNA	chr12	98110295	98110300	chr12_98110300_6	EGFPsite43-SpCas9-HF1.sam	1572	98110300	GCCCCTTTGCTCCTCCTGCTTGAAATTGATGCCCTTTCCTGCTCTAACCA	5	1	6	2.2360679775	18	1	19	4.24264068712	4	2	2.82842712475	2.160246899469287	AAAGGGCATCAATTTCAAGCAGG	4	23	chr12	98110289	98110312	chr12_98110300_6	1	-
SpCas9-HF1	20G-sgRNA	chr14	24654463	24654472	chr14_24654467_45	EGFPsite43-SpCas9-HF1.sam	1918	24654467	TGTGTCCAAGAGGCACCGACTTCAAGTAGGCGAGGAGCAGTGGCATTACC	1	44	45	6.63324958071	7	198	205	37.229020938	35	7	15.6524758425	3.24037034920393	AAGAGGCACCGACTTCAAGTAGG	6	23	chr14	24654449	24654472	chr14_24654467_45	1	+
SpCas9-HF1	20G-sgRNA	chr17	75358188	75358190	chr17_75358189_13	EGFPsite43-SpCas9-HF1.sam	2843	75358189	CTTGAATGTCCACATTCACCTCCTTGAAATCGATGCCCCGTATCGGAGGC	7	6	13	6.48074069841	20	25	45	22.360679775	3	10	5.47722557505	0.816496580927726	ACGGGGCATCGATTTCAAGGAGG	4	23	chr17	75358182	75358205	chr17_75358189_13	1	-
SpCas9-HF1	20G-sgRNA	chr3	9189827	9189841	chr3_9189832_147	EGFPsite43-SpCas9-HF1.sam	4138	9189832	CTAATCACCAAGGGCATCAACTTCAGGGAGGGAGAAGGAGGAGCAGGAGG	44	103	147	67.3201307188	246	699	945	414.673365434	26	107	52.744667977	3.961060464067672	CAAGGGCATCAACTTCAGGGAGG	3	23	chr3	9189815	9189838	chr3_9189832_147	1	+
SpCas9-HF1	20G-sgRNA	EGFP sequence	514	538	chr9196-gfp_520_593	EGFPsite43-SpCas9-HF1.sam	6843	520	ATCGAGCTGAAGGGCATCGACTTCAAGGAGGACGGCAACATCCTGGGGCA	364	229	593	288.714391744	1871	1106	2977	1438.51520673	359	177	252.077369075	7.92148975887743	GAAGGGCATCGACTTCAAGGAGG	0	23	chr9196-gfp	503	526	chr9196-gfp_520_593	1	+
SpCas9-HF1-plus	20G-sgRNA	chr1	52442606	52442659	chr1_52442612_2307	EGFPsite43-SpCas9-HF1-plus.sam	455	52442612	CGTGACGGTAGACTGTCTTCACCTTGAAGTCGATGCCCACGGTGCTAACG	1920	387	2307	861.997679811	8625	2121	10746	4277.10474503	182	1922	591.442304879	18.43457368001191	CGTGGGCATCGACTTCAAGGTGA	4	23	chr1	52442605	52442628	chr1_52442612_2307	1	-
SpCas9-HF1-plus	20G-sgRNA	chr12	98110266	98110320	chr12_98110295_1540	EGFPsite43-SpCas9-HF1-plus.sam	3704	98110295	ATGGAGCCCCTTTGCTCCTCCTGCTTGAAATTGATGCCCTTTCCTGCTCT	611	929	1540	753.4049376	2504	4362	6866	3304.91270687	161	1232	445.367264176	13.323886503460372	AAAGGGCATCAATTTCAAGCAGG	4	23	chr12	98110289	98110312	chr12_98110295_1540	1	-
SpCas9-HF1-plus	20G-sgRNA	chr13	110613563	110613564	chr13_110613564_79	EGFPsite43-SpCas9-HF1-plus.sam	4414	110613564	TGCCCTCCCTTGGATGCTCCACCTTGAAGGTGATGCCCTCACCTTGGAGA	66	13	79	29.2916370318	254	56	310	119.264412127	9	65	24.1867732449	0.5	TGAGGGCATCACCTTCAAGGTGG	4	23	chr13	110613557	110613580	chr13_110613564_79	1	-
SpCas9-HF1-plus	20G-sgRNA	chr14	24654443	24654494	chr14_24654466_1472	EGFPsite43-SpCas9-HF1-plus.sam	4463	24654466	GTGTGTCCAAGAGGCACCGACTTCAAGTAGGCGAGGAGCAGTGGCATTAC	433	1039	1472	670.736162735	2617	5108	7725	3656.17778561	97	1230	345.41279652	13.241768495273362	AAGAGGCACCGACTTCAAGTAGG	6	23	chr14	24654449	24654472	chr14_24654466_1472	1	+
SpCas9-HF1-plus	20G-sgRNA	chr17	75358176	75358220	chr17_75358189_1474	EGFPsite43-SpCas9-HF1-plus.sam	6519	75358189	CTTGAATGTCCACATTCACCTCCTTGAAATCGATGCCCCGTATCGGAGGC	1079	395	1474	652.843779169	4106	1539	5645	2513.78877394	225	1130	504.232089419	13.015749007345763	ACGGGGCATCGATTTCAAGGAGG	4	23	chr17	75358182	75358205	chr17_75358189_1474	1	-
SpCas9-HF1-plus	20G-sgRNA	chr19	36221308	36221313	chr19_36221312_96	EGFPsite43-SpCas9-HF1-plus.sam	7364	36221312	GTGGACTTCGAGGGCATCAACTTCAAGCGGAAGTTCTTGACGGGGCTTGA	6	90	96	23.2379000772	25	502	527	112.026782512	10	75	27.3861278753	1.8708286933869707	CGAGGGCATCAACTTCAAGCGGA	5	23	chr19	36221295	36221318	chr19_36221312_96	1	+
SpCas9-HF1-plus	20G-sgRNA	chr3	9189774	9189889	chr3_9189833_17991	EGFPsite43-SpCas9-HF1-plus.sam	9731	9189833	TAATCACCAAGGGCATCAACTTCAGGGAGGGAGAAGGAGGAGCAGGAGGA	2481	15510	17991	6203.24995466	8232	92831	101063	27643.89249	1984	14460	5356.17774164	29.467003241682924	CAAGGGCATCAACTTCAGGGAGG	3	23	chr3	9189815	9189838	chr3_9189833_17991	1	+
SpCas9-HF1-plus	20G-sgRNA	EGFP sequence	488	561	chr9196-gfp_520_7661	EGFPsite43-SpCas9-HF1-plus.sam	15944	520	ATCGAGCTGAAGGGCATCGACTTCAAGGAGGACGGCAACATCCTGGGGCA	1958	5703	7661	3341.62744782	8612	30193	38805	16125.2012701	904	6113	2350.77689286	18.16945736900798	GAAGGGCATCGACTTCAAGGAGG	0	23	chr9196-gfp	503	526	chr9196-gfp_520_7661	1	+
B-eSpCas9	20G-sgRNA	chr1	52442605	52442623	chr1_52442611_337	EGFPsite43-B-eSpCas9.sam	347	52442611	TCGTGACGGTAGACTGTCTTCACCTTGAAGTCGATGCCCACGGTGCTAAC	240	97	337	152.577848982	1135	291	1426	574.704271778	205	104	146.013697988	5.038626311013828	CGTGGGCATCGACTTCAAGGTGA	4	23	chr1	52442605	52442628	chr1_52442611_337	1	-
B-eSpCas9	20G-sgRNA	chr12	98110295	98110297	chr12_98110295_43	EGFPsite43-B-eSpCas9.sam	2715	98110295	ATGGAGCCCCTTTGCTCCTCCTGCTTGAAATTGATGCCCTTTCCTGCTCT	27	16	43	20.7846096908	132	63	195	91.1921049214	21	20	20.4939015319	0.816496580927726	AAAGGGCATCAATTTCAAGCAGG	4	23	chr12	98110289	98110312	chr12_98110295_43	1	-
B-eSpCas9	20G-sgRNA	chr13	67800523	67800523	chr13_67800523_2	EGFPsite43-B-eSpCas9.sam	3061	67800523	TGGCTGAGAGGGGCACCAACTTAAAGGAAGTATTAGACGGTGGAGAAATG	1	1	2	1.0	1	1	2	1.0	1	1	1.0	0.0	GAGGGGCACCAACTTAAAGGAAG	5	23	chr13	67800505	67800528	chr13_67800523_2	1	+
B-eSpCas9	20G-sgRNA	chr13	110613553	110613564	chr13_110613564_83	EGFPsite43-B-eSpCas9.sam	3287	110613564	TGCCCTCCCTTGGATGCTCCACCTTGAAGGTGATGCCCTCACCTTGGAGA	72	11	83	28.1424945589	497	62	559	175.539169418	17	60	31.9374388453	4.96655480858378	TGAGGGCATCACCTTCAAGGTGG	4	23	chr13	110613557	110613580	chr13_110613564_83	1	-
B-eSpCas9	20G-sgRNA	chr14	24654460	24654467	chr14_24654466_125	EGFPsite43-B-eSpCas9.sam	3321	24654466	GTGTGTCCAAGAGGCACCGACTTCAAGTAGGCGAGGAGCAGTGGCATTAC	46	79	125	60.2826674924	184	459	643	290.613144919	51	61	55.7763390695	3.0912061651652345	AAGAGGCACCGACTTCAAGTAGG	6	23	chr14	24654449	24654472	chr14_24654466_125	1	+
B-eSpCas9	20G-sgRNA	chr17	75358187	75358189	chr17_75358189_14	EGFPsite43-B-eSpCas9.sam	4819	75358189	CTTGAATGTCCACATTCACCTCCTTGAAATCGATGCCCCGTATCGGAGGC	5	9	14	6.7082039325	14	53	67	27.2396769438	8	2	4.0	0.816496580927726	ACGGGGCATCGATTTCAAGGAGG	4	23	chr17	75358182	75358205	chr17_75358189_14	1	-
B-eSpCas9	20G-sgRNA	chr22	40745906	40745906	chr22_40745906_4	EGFPsite43-B-eSpCas9.sam	7146	40745906	CAAACCTGGAGAACATCGACTTCAAGATGGCAGCTGAGGAAGAGAAACGT	0	4	4	0.0	0	29	29	0.0	2	2	2.0	0.0	GGAGAACATCGACTTCAAGATGG	4	23	chr22	40745888	40745911	chr22_40745906_4	1	+
B-eSpCas9	20G-sgRNA	chr3	9189819	9189852	chr3_9189832_1397	EGFPsite43-B-eSpCas9.sam	7255	9189832	CTAATCACCAAGGGCATCAACTTCAGGGAGGGAGAAGGAGGAGCAGGAGG	248	1149	1397	533.80895459	1132	5350	6482	2460.93478174	666	608	636.339532011	8.162138115405696	CAAGGGCATCAACTTCAGGGAGG	3	23	chr3	9189815	9189838	chr3_9189832_1397	1	+
B-eSpCas9	20G-sgRNA	EGFP sequence	500	554	chr9196-gfp_521_1407	EGFPsite43-B-eSpCas9.sam	12143	521	TCGAGCTGAAGGGCATCGACTTCAAGGAGGACGGCAACATCCTGGGGCAC	592	815	1407	694.607803008	2637	3955	6592	3229.44809526	765	512	625.843430899	13.954953985618896	GAAGGGCATCGACTTCAAGGAGG	0	23	chr9196-gfp	503	526	chr9196-gfp_521_1407	1	+

## Sheet: FANCF site 2
SpCas9 variant	Spacer type	Chromosome	Start	End	BED Name	Filename	WindowIndex	Position	Sequence	+.mi	-.mi	bi.sum.mi	bi.geometric_mean.mi	+.total	-.total	total.sum	total.geometric_mean	primer1.mi	primer2.mi	primer.geometric_mean	position.stdev	Off-Target Sequence	Mismatches	Length	BED off-target Chromosome	BED off-target start	BED off-target end	BED off-target name	BED Score	Strand
WT SpCas9	20G-sgRNA	chr1	3423963	3423979	chr1_3423975_74	FANCFsite2-WT_SpCas9.sam	21	3423975	TCCCTTGCAGCCACTGGCCCCCAAGTAATCCCTTCTGCAAACCTCACCCA	34	40	74	36.8781778292	80	140	220	105.830052443	18	16	16.9705627485	5.492980930803679	TTTGCAGAAGGGATTACTTGGGG	4	23	chr1	3423968	3423991	chr1_3423975_74	1	-
WT SpCas9	20G-sgRNA	chr1	19872561	19872570	chr1_19872570_30	FANCFsite2-WT_SpCas9.sam	126	19872570	GCCAGATGCTGAGGAAGAGATTCCAGGAGGATCCCAAGGACCCCCTAGTT	26	4	30	10.1980390272	42	6	48	15.8745078664	13	0	0.0	4.0276819911981905	GCTGAGGAAGAGATTCCAGGAGG	4	23	chr1	19872552	19872575	chr1_19872570_30	1	+
WT SpCas9	20G-sgRNA	chr1	39090456	39090469	chr1_39090456_15	FANCFsite2-WT_SpCas9.sam	224	39090456	CCAGTCCCCAGCAGCCTGAGCCCCACGGAAGCCCTTCTGTGGCTCATTAA	14	1	15	3.74165738677	37	1	38	6.0827625303	0	7	0.0	5.192301994298868	GCCACAGAAGGGCTTCCGTGGGG	4	23	chr1	39090451	39090474	chr1_39090456_15	1	-
WT SpCas9	20G-sgRNA	chr1	59974908	59974914	chr1_59974910_61	FANCFsite2-WT_SpCas9.sam	364	59974910	GTGACCTGTTATTTCTTGTTCCATGGAATCCCTTCTGTCTGCCTCTGTTT	14	47	61	25.6515106768	22	191	213	64.8228354826	17	15	15.9687194227	2.0591260281974	CAGACAGAAGGGATTCCATGGAA	6	23	chr1	59974903	59974926	chr1_59974910_61	1	-
WT SpCas9	20G-sgRNA	chr1	61919765	61919772	chr1_61919767_46	FANCFsite2-WT_SpCas9.sam	375	61919767	AAATGAGTCCTTACATTACCTAATGGAATCTCTTCCACAGGGATGATCCT	42	4	46	12.9614813968	133	9	142	34.597687784	19	3	7.54983443527	2.29128784747792	CCTGTGGAAGAGATTCCATTAGG	5	23	chr1	61919760	61919783	chr1_61919767_46	1	-
WT SpCas9	20G-sgRNA	chr1	70723398	70723408	chr1_70723402_53	FANCFsite2-WT_SpCas9.sam	432	70723402	AGGCAGGTCCTGCAGGAGGCATTCCAGGAGGTATTGTCATCACAGCAGAT	33	20	53	25.6904651573	68	67	135	67.4981481227	3	13	6.2449979984	3.1091263510296048	CCTGCAGGAGGCATTCCAGGAGG	4	23	chr1	70723385	70723408	chr1_70723402_53	1	+
WT SpCas9	20G-sgRNA	chr1	74228689	74228754	chr1_74228712_3406	FANCFsite2-WT_SpCas9.sam	451	74228712	ATATAAACACTGCAAAATGGATTCCATGGGGGCCTGGTAGCATTAATTTG	1814	1592	3406	1699.37871	6395	4744	11139	5507.983297	625	949	770.146090037	16.73909717928498	ACTGCAAAATGGATTCCATGGGG	3	23	chr1	74228695	74228718	chr1_74228712_3406	1	+
WT SpCas9	20G-sgRNA	chr1	111260922	111260942	chr1_111260935_88	FANCFsite2-WT_SpCas9.sam	626	111260935	TTCTCCCTGTCATTCATTCCCTATGGAATCCCTTCTACCTGAGACAAATA	60	28	88	40.9878030638	144	52	196	86.5332306111	28	23	25.3771550809	5.408326913195984	CAGGTAGAAGGGATTCCATAGGG	5	23	chr1	111260928	111260951	chr1_111260935_88	1	-
WT SpCas9	20G-sgRNA	chr1	117623043	117623054	chr1_117623050_230	FANCFsite2-WT_SpCas9.sam	658	117623050	CACTGTTTCCTGCAGAAAGGATTTCATAGGGAGTCTCTTTCTAAAGCTGC	100	130	230	114.01754251	202	401	603	284.608503035	35	67	48.4252000512	3.452052529534663	CCTGCAGAAAGGATTTCATAGGG	4	23	chr1	117623033	117623056	chr1_117623050_230	1	+
WT SpCas9	20G-sgRNA	chr1	171720972	171720978	chr1_171720976_55	FANCFsite2-WT_SpCas9.sam	820	171720976	GGAACTGTGAAGCAGAGGGGATTCCATGTGAAGGGGAGAATAGCAGTTTC	4	51	55	14.2828568571	8	166	174	36.4417343166	3	23	8.30662386292	2.1147629234082532	GAAGCAGAGGGGATTCCATGTGA	5	23	chr1	171720959	171720982	chr1_171720976_55	1	+
WT SpCas9	20G-sgRNA	chr1	205863670	205863684	chr1_205863674_70	FANCFsite2-WT_SpCas9.sam	929	205863674	GCCAGATGCTGAGGAAGAGATTCCAGGAGGATCCTGAGGACCCCCTGGTT	9	61	70	23.4307490277	14	230	244	56.7450438364	34	1	5.83095189485	4.654746681256314	GCTGAGGAAGAGATTCCAGGAGG	4	23	chr1	205863656	205863679	chr1_205863674_70	1	+
WT SpCas9	20G-sgRNA	chr1	213200393	213200406	chr1_213200399_119	FANCFsite2-WT_SpCas9.sam	964	213200399	CGAGGGGTCCTTGGGATCCTCCTGGAATCTCTTCCTCAGCATCTAGCTCA	42	77	119	56.8682688325	112	281	393	177.403494892	17	38	25.4165300543	3.570714214271425	GCTGAGGAAGAGATTCCAGGAGG	4	23	chr1	213200391	213200414	chr1_213200399_119	1	-
WT SpCas9	20G-sgRNA	chr1	219492761	219492786	chr1_219492766_220	FANCFsite2-WT_SpCas9.sam	1001	219492766	GTACTGGAACTGCTGAGAGGATTCCATGAGGCTGATTCTGGAAATGCTAA	146	74	220	103.942291681	351	177	528	249.252883634	54	51	52.4785670536	6.766607883461307	ACTGCTGAGAGGATTCCATGAGG	4	23	chr1	219492749	219492772	chr1_219492766_220	1	+
WT SpCas9	20G-sgRNA	chr10	67331502	67331505	chr10_67331505_13	FANCFsite2-WT_SpCas9.sam	1457	67331505	AAATTAATCTTGCAGAAGAGATTCTATGTGAACATATTGACTAAATTCAG	4	9	13	6.0	20	22	42	20.9761769634	0	7	0.0	1.247219128924647	CTTGCAGAAGAGATTCTATGTGA	5	23	chr10	67331488	67331511	chr10_67331505_13	1	+
WT SpCas9	20G-sgRNA	chr10	96364735	96364745	chr10_96364743_27	FANCFsite2-WT_SpCas9.sam	1596	96364743	TAGTTTGGACTGTAGAACTGATTCCATCTGGAACCTTCCTTTACCATACT	15	12	27	13.416407865	44	20	64	29.6647939484	1	13	3.60555127546	3.7416573867739413	ACTGTAGAACTGATTCCATCTGG	5	23	chr10	96364726	96364749	chr10_96364743_27	1	+
WT SpCas9	20G-sgRNA	chr10	102545741	102545743	chr10_102545741_26	FANCFsite2-WT_SpCas9.sam	1629	102545741	TCCTGGGGGCTGTGGAGAGGATTCCATGAGGTCGTGAATTTAGTGTTGAG	20	6	26	10.9544511501	26	23	49	24.4540385213	12	0	0.0	0.816496580927726	GCTGTGGAGAGGATTCCATGAGG	4	23	chr10	102545724	102545747	chr10_102545741_26	1	+
WT SpCas9	20G-sgRNA	chr11	22647323	22647390	chr11_22647354_4121	FANCFsite2-WT_SpCas9.sam	1871	22647354	ATCCAGGTGCTGCAGAAGGGATTCCATGAGGTGCGCGAAGGCCCTACTTC	2284	1837	4121	2048.34274476	7250	5140	12390	6104.50653206	782	1177	959.382092808	16.218046961918045	GCTGCAGAAGGGATTCCATGAGG	0	23	chr11	22647337	22647360	chr11_22647354_4121	1	+
WT SpCas9	20G-sgRNA	chr11	43946401	43946455	chr11_43946420_2593	FANCFsite2-WT_SpCas9.sam	1950	43946420	GTGGAATAGCTGGAGGAAGGATTCCATGGGGCCGTTCAAATGGGCAGAAC	1670	923	2593	1241.53533981	4900	2323	7223	3373.82572164	421	843	595.737358238	14.19295599936814	GCTGGAGGAAGGATTCCATGGGG	3	23	chr11	43946403	43946426	chr11_43946420_2593	1	+
WT SpCas9	20G-sgRNA	chr11	62473307	62473319	chr11_62473319_50	FANCFsite2-WT_SpCas9.sam	2010	62473319	AAATCTCCTCAGTGGAATTCCTTCTCCAGTCATTTGATGCTGGGACAAAC	12	38	50	21.3541565041	24	133	157	56.4977875673	7	19	11.5325625947	3.6033838263498934	ACTGGAGAAGGAATTCCACTGAG	7	23	chr11	62473301	62473324	chr11_62473319_50	1	-
WT SpCas9	20G-sgRNA	chr11	66609695	66609750	chr11_66609709_1208	FANCFsite2-WT_SpCas9.sam	2036	66609709	AGGTCAGCTCAGGTATCTCCTCATGGAAACCCTTCTTCACATCCAGAGGT	802	406	1208	570.624219605	1837	1144	2981	1449.66478884	303	295	298.97324295	14.076718589340928	TGTGAAGAAGGGTTTCCATGAGG	4	23	chr11	66609702	66609725	chr11_66609709_1208	1	-
WT SpCas9	20G-sgRNA	chr11	75614674	75614705	chr11_75614694_470	FANCFsite2-WT_SpCas9.sam	2081	75614694	TTTGATGTTCCTGCTCTACCAGATGGAATCTTTACTGCAGCAGAACTCCT	243	227	470	234.863790313	708	660	1368	683.578817694	63	146	95.9062041789	8.812475374276072	GCTGCAGTAAAGATTCCATCTGG	4	23	chr11	75614687	75614710	chr11_75614694_470	1	-
WT SpCas9	20G-sgRNA	chr12	3352495	3352503	chr12_3352503_41	FANCFsite2-WT_SpCas9.sam	2322	3352503	GAGCTGGGTGCTTTACCACCTCATTGAATTCCTGCCGCAGCCCCAGGAGG	27	14	41	19.4422220952	67	31	98	45.5741154604	4	14	7.48331477355	3.006659275674582	GCTGCGGCAGGAATTCAATGAGG	4	23	chr12	3352496	3352519	chr12_3352503_41	1	-
WT SpCas9	20G-sgRNA	chr12	8939212	8939260	chr12_8939237_205	FANCFsite2-WT_SpCas9.sam	2355	8939237	AAGGCAATGCCCCAGAAGGGACTCCATGTGGGGCCTCCAATCCCACATTT	121	84	205	100.816665289	373	224	597	289.053628242	40	65	50.9901951359	11.833314994117245	GCCCCAGAAGGGACTCCATGTGG	3	23	chr12	8939220	8939243	chr12_8939237_205	1	+
WT SpCas9	20G-sgRNA	chr12	23177649	23177650	chr12_23177649_17	FANCFsite2-WT_SpCas9.sam	2432	23177649	ATAAATCTATTACTGTTACTTGATGGAATCTCTTCTGCAGTAAGCTCCGG	0	17	17	0.0	0	73	73	0.0	2	5	3.16227766017	0.5	ACTGCAGAAGAGATTCCATCAAG	5	23	chr12	23177642	23177665	chr12_23177649_17	1	-
WT SpCas9	20G-sgRNA	chr12	108843414	108843437	chr12_108843431_122	FANCFsite2-WT_SpCas9.sam	2757	108843431	ATATGAGAATGCAGGAGGGGTTCCAGGTGGTCACTCATTACCATCTCCAC	57	65	122	60.8687111741	153	209	362	178.82113969	41	22	30.0333148354	6.934179132145808	AATGCAGGAGGGGTTCCAGGTGG	5	23	chr12	108843413	108843436	chr12_108843431_122	1	+
WT SpCas9	20G-sgRNA	chr12	132420000	132420019	chr12_132420004_71	FANCFsite2-WT_SpCas9.sam	2861	132420004	GAAACCTGCAGAAGTAAATCCATTAGGCCGGCACGGTCACACCCGAGTGC	60	11	71	25.6904651573	452	13	465	76.6550715869	6	30	13.416407865	6.493073232299171	CCTGCAGAAGTAAATCCATTAGG	5	23	chr12	132419983	132420006	chr12_132420004_71	1	+
WT SpCas9	20G-sgRNA	chr13	45071952	45071958	chr13_45071954_15	FANCFsite2-WT_SpCas9.sam	2957	45071954	TTGTCAACAGCACTGTTCCCACATTTAATCCCTTCTGAAGTTGCTGCCAG	15	0	15	0.0	16	0	16	0.0	1	6	2.44948974278	2.494438257849294	ACTTCAGAAGGGATTAAATGTGG	4	23	chr13	45071947	45071970	chr13_45071954_15	1	-
WT SpCas9	20G-sgRNA	chr13	70822853	70822859	chr13_70822856_33	FANCFsite2-WT_SpCas9.sam	3089	70822856	ATGTGAAGAAATGGGCACCACATGGAATCCATTCTTCATATAAGATTTAG	7	26	33	13.4907375632	12	98	110	34.292856399	1	15	3.87298334621	2.165063509461097	TATGAAGAATGGATTCCATGTGG	4	23	chr13	70822848	70822871	chr13_70822856_33	1	-
WT SpCas9	20G-sgRNA	chr13	99592573	99592585	chr13_99592578_114	FANCFsite2-WT_SpCas9.sam	3291	99592578	ACAGAGAGGCTGAAGAAGGAATTCCATTTAGGTTTCTGGAAGGGATTTAA	52	62	114	56.7802782663	170	143	313	155.916644397	14	38	23.0651251893	3.6033838263498934	GCTGAAGAAGGAATTCCATTTAG	5	23	chr13	99592561	99592584	chr13_99592578_114	1	+
WT SpCas9	20G-sgRNA	chr14	52488128	52488136	chr14_52488128_21	FANCFsite2-WT_SpCas9.sam	3470	52488128	CACCCAGGCTCCCATGACCCACATGGAACCTCTTCTAGAGTTACCTGCAC	1	20	21	4.472135955	1	21	22	4.58257569496	0	14	0.0	4.0	ACTCTAGAAGAGGTTCCATGTGG	5	23	chr14	52488121	52488144	chr14_52488128_21	1	-
WT SpCas9	20G-sgRNA	chr15	28424820	28424830	chr15_28424822_24	FANCFsite2-WT_SpCas9.sam	3735	28424822	GCTGGTGCTTCAGGAGGGATTCCAGAAGGCACTGCTGTCACAGGAAAGGA	15	9	24	11.6189500386	55	27	82	38.535697736	3	5	3.87298334621	4.019950248448356	GCTTCAGGAGGGATTCCAGAAGG	4	23	chr15	28424803	28424826	chr15_28424822_24	1	+
WT SpCas9	20G-sgRNA	chr15	46233521	46233527	chr15_46233522_35	FANCFsite2-WT_SpCas9.sam	3786	46233522	CCTATGATAACCATGCCTTCCTCTGGAATCCCTTCTGCAGGACCTGCCTG	24	11	35	16.2480768093	57	38	95	46.5403051129	6	11	8.12403840464	2.6246692913372702	CCTGCAGAAGGGATTCCAGAGGA	5	23	chr15	46233515	46233538	chr15_46233522_35	1	-
WT SpCas9	20G-sgRNA	chr15	62883686	62883697	chr15_62883688_27	FANCFsite2-WT_SpCas9.sam	3833	62883688	AGAGGGCCATACAGAAGGGATTCTATTGGGAACCTTGAGTAAAAATGGCC	22	5	27	10.4880884817	76	16	92	34.8711915483	12	4	6.92820323028	3.826225293941798	CATACAGAAGGGATTCTATTGGG	5	23	chr15	62883670	62883693	chr15_62883688_27	1	+
WT SpCas9	20G-sgRNA	chr16	17481579	17481585	chr16_17481583_26	FANCFsite2-WT_SpCas9.sam	4137	17481583	TATGTGAGTCCTGCAACTTCCACATGGAACCCCTTCTCCTCAGAGCAGCT	4	22	26	9.38083151965	10	69	79	26.2678510731	8	3	4.89897948557	2.0591260281974	TGAGGAGAAGGGGTTCCATGTGG	5	23	chr16	17481577	17481600	chr16_17481583_26	1	-
WT SpCas9	20G-sgRNA	chr16	84517413	84517452	chr16_84517422_762	FANCFsite2-WT_SpCas9.sam	4358	84517422	AAGAGTCCCCATGGAGAAGGGATCCCATGAGGACAAGGTGTGGGACAGGT	613	149	762	302.220118457	2222	389	2611	929.708556484	106	275	170.73371079	11.38233965205007	CATGGAGAAGGGATCCCATGAGG	4	23	chr16	84517406	84517429	chr16_84517422_762	1	+
WT SpCas9	20G-sgRNA	chr17	43797092	43797105	chr17_43797094_33	FANCFsite2-WT_SpCas9.sam	4646	43797094	AAATCAAGGCTGCAGGGAGGGTTCCTTGCGGAGATTGGAAAATGGTGGGT	15	18	33	16.4316767252	32	39	71	35.3270434653	2	12	4.89897948557	4.69041575982343	GCTGCAGGGAGGGTTCCTTGCGG	5	23	chr17	43797077	43797100	chr17_43797094_33	1	+
WT SpCas9	20G-sgRNA	chr17	47152558	47152573	chr17_47152558_76	FANCFsite2-WT_SpCas9.sam	4668	47152558	TTGTAAGATGCTGCCCAAGAGATTACATGGGGTAACCAAATTAACATTTT	67	9	76	24.5560583156	257	16	273	64.1248781675	8	29	15.2315462117	5.166367972250075	GCTGCCCAAGAGATTACATGGGG	4	23	chr17	47152542	47152565	chr17_47152558_76	1	+
WT SpCas9	20G-sgRNA	chr17	47249617	47249624	chr17_47249621_31	FANCFsite2-WT_SpCas9.sam	4674	47249621	ACCAGGGGATCCTCGGGATCCTCCTGGAATCTCTTCCTCAGCATCTGGCT	22	9	31	14.0712472795	82	23	105	43.4281015012	10	5	7.07106781187	2.5495097567963922	GCTGAGGAAGAGATTCCAGGAGG	4	23	chr17	47249615	47249638	chr17_47249621_31	1	-
WT SpCas9	20G-sgRNA	chr17	57498714	57498803	chr17_57498752_4460	FANCFsite2-WT_SpCas9.sam	4731	57498752	ATATAGATAAACACCCAGCCTCATGGAAGCCCTTCTGTACCCTCGGCTTG	2542	1918	4460	2208.0661222	7565	5533	13098	6469.70980802	1044	1081	1062.33892897	20.01276524537392	GGTACAGAAGGGCTTCCATGAGG	3	23	chr17	57498745	57498768	chr17_57498752_4460	1	-
WT SpCas9	20G-sgRNA	chr18	21435778	21435785	chr18_21435783_115	FANCFsite2-WT_SpCas9.sam	4965	21435783	GTGGTTTTGAGGCTACTTCCTTATGGAATCATTTCTGCAGGTATCGAGTA	63	52	115	57.236352085	237	144	381	184.73765182	8	57	21.3541565041	2.29128784747792	CCTGCAGAAATGATTCCATAAGG	4	23	chr18	21435776	21435799	chr18_21435783_115	1	-
WT SpCas9	20G-sgRNA	chr19	46060909	46060915	chr19_46060910_24	FANCFsite2-WT_SpCas9.sam	5532	46060910	TGCATCTTGAACATCTCTCCCAGTGGATTCCCTTCTGCTGTCCTGGTCCA	23	1	24	4.79583152331	119	2	121	15.4272486205	1	11	3.31662479036	2.384848003542364	ACAGCAGAAGGGAATCCACTGGG	5	23	chr19	46060903	46060926	chr19_46060910_24	1	-
WT SpCas9	20G-sgRNA	chr19	55447820	55447829	chr19_55447823_35	FANCFsite2-WT_SpCas9.sam	5589	55447823	CCTAGGGAAAAGCAGAAGAGATTCCACTTGGAGTGATTAATACTCACATT	25	10	35	15.8113883008	111	21	132	48.2804308183	5	14	8.36660026534	3.0066592756745814	AAAGCAGAAGAGATTCCACTTGG	6	23	chr19	55447806	55447829	chr19_55447823_35	1	+
WT SpCas9	20G-sgRNA	chr2	37908985	37908997	chr2_37908988_16	FANCFsite2-WT_SpCas9.sam	5776	37908988	GGGAGGGCAGCAGAGGTGAGTCCATGAGGGTGCTGGGATGGAATGACCTC	7	9	16	7.93725393319	17	23	40	19.7737199333	6	2	3.46410161514	4.31740662898458	GCAGCAGAGGTGAGTCCATGAGG	4	23	chr2	37908969	37908992	chr2_37908988_16	1	+
WT SpCas9	20G-sgRNA	chr2	48616210	48616236	chr2_48616217_420	FANCFsite2-WT_SpCas9.sam	5830	48616217	ACTAGATGCTGAAGAAGAGATTCCAGGAGGATCCTGAGGTCCCCCCGGTT	167	253	420	205.550480418	504	778	1282	626.188470031	107	99	102.92230079	7.779174477767905	GCTGAAGAAGAGATTCCAGGAGG	3	23	chr2	48616199	48616222	chr2_48616217_420	1	+
WT SpCas9	20G-sgRNA	chr2	102687084	102687087	chr2_102687086_16	FANCFsite2-WT_SpCas9.sam	6054	102687086	GGGAAGGCCCAGAGTTGGCCCCATGGAATTCTTTCTGCTTCTAGGGTGTT	4	12	16	6.92820323028	6	26	32	12.4899959968	4	8	5.65685424949	1.118033988749895	GAAGCAGAAAGAATTCCATGGGG	5	23	chr2	102687079	102687102	chr2_102687086_16	1	-
WT SpCas9	20G-sgRNA	chr2	104987990	104988076	chr2_104988025_1432	FANCFsite2-WT_SpCas9.sam	6070	104988025	ACAGTTATTGCTGCTGAAAGGATTCTATGGGGGTGTGAGCAGAATGGTTA	952	480	1432	675.988165577	2829	1329	4158	1939.00515729	191	472	300.253226461	20.312640402391654	GCTGCTGAAAGGATTCTATGGGG	3	23	chr2	104988009	104988032	chr2_104988025_1432	1	+
WT SpCas9	20G-sgRNA	chr2	126500641	126500643	chr2_126500641_29	FANCFsite2-WT_SpCas9.sam	6163	126500641	GCTGCAGAACGGAGGAAGGGATTCCATGTGATGGTGATGAAAGGGAGAGA	27	2	29	7.34846922835	65	3	68	13.9642400438	10	3	5.47722557505	0.816496580927726	ACGGAGGAAGGGATTCCATGTGA	5	23	chr2	126500624	126500647	chr2_126500641_29	1	+
WT SpCas9	20G-sgRNA	chr2	189157515	189157527	chr2_189157522_712	FANCFsite2-WT_SpCas9.sam	6357	189157522	CAAAGGAAGGGGCGGCGTCCACATGGTTACCCTTCTGCTGCGCGGGTCAA	441	271	712	345.703630296	1027	736	1763	869.408994662	111	260	169.882312205	3.7043517951488116	GCAGCAGAAGGGTAACCATGTGG	4	23	chr2	189157515	189157538	chr2_189157522_712	1	-
WT SpCas9	20G-sgRNA	chr20	5287730	5287732	chr20_5287730_24	FANCFsite2-WT_SpCas9.sam	6656	5287730	AGCCAGATGCTGAGGAAGAGATTCCAGGAGGATCCCGAGGACCCCCCATT	23	1	24	4.79583152331	69	1	70	8.30662386292	1	11	3.31662479036	0.816496580927726	GCTGAGGAAGAGATTCCAGGAGG	4	23	chr20	5287713	5287736	chr20_5287730_24	1	+
WT SpCas9	20G-sgRNA	chr20	43957280	43957304	chr20_43957295_616	FANCFsite2-WT_SpCas9.sam	6804	43957295	TTGCTAGGGGCAGGGATGCTTCATAGAATCCCTTCTGTGGCAGATTGAGT	300	316	616	307.896086367	1106	828	1934	956.957679315	83	216	133.895481627	6.112231589198825	GCCACAGAAGGGATTCTATGAAG	4	23	chr20	43957288	43957311	chr20_43957295_616	1	-
WT SpCas9	20G-sgRNA	chr22	36952958	36953034	chr22_36953001_6396	FANCFsite2-WT_SpCas9.sam	7140	36953001	TATGACTGACTTCGTATTCCCCTTGGAATCCCTTCTGCAGCATAGTGGAT	3887	2509	6396	3122.89657209	12815	7057	19872	9509.75578025	1539	1584	1561.33788784	18.195645733908574	GCTGCAGAAGGGATTCCAAGGGG	1	23	chr22	36952994	36953017	chr22_36953001_6396	1	-
WT SpCas9	20G-sgRNA	chr3	13441720	13441734	chr3_13441722_81	FANCFsite2-WT_SpCas9.sam	7266	13441722	GCAGGAAAGCTGCTCAAGGGATCCCATGAGGGACACGTTGCACAGGGAGG	81	0	81	0.0	356	0	356	0.0	6	34	14.2828568571	4.7871355387816905	GCTGCTCAAGGGATCCCATGAGG	3	23	chr3	13441705	13441728	chr3_13441722_81	1	+
WT SpCas9	20G-sgRNA	chr3	15211540	15211607	chr3_15211567_5070	FANCFsite2-WT_SpCas9.sam	7275	15211567	TATGGAGAGCTGCAAAAAGGATTCCAGGGGGACTGAATTCTTCCAAGGAG	2107	2963	5070	2498.60781236	7019	12345	19364	9308.57427322	1066	1444	1240.68690652	16.18864744931414	GCTGCAAAAAGGATTCCAGGGGG	3	23	chr3	15211550	15211573	chr3_15211567_5070	1	+
WT SpCas9	20G-sgRNA	chr3	34462025	34462034	chr3_34462030_9	FANCFsite2-WT_SpCas9.sam	7368	34462030	CCTGGCAGCCAGATGATCTCTCATGGAATGCTTTCTGCAGTAATTGCGGG	2	7	9	3.74165738677	2	9	11	4.24264068712	0	3	0.0	3.0550504633038935	ACTGCAGAAAGCATTCCATGAGA	4	23	chr3	34462023	34462046	chr3_34462030_9	1	-
WT SpCas9	20G-sgRNA	chr3	42439674	42439701	chr3_42439682_290	FANCFsite2-WT_SpCas9.sam	7403	42439682	GGGCAGACATTGCAGAAGGGACTCCTTGGGGCCATGTGTGATCTTAGTCT	74	216	290	126.427845034	217	375	592	285.263036512	19	120	47.7493455453	7.644442425710328	ATTGCAGAAGGGACTCCTTGGGG	4	23	chr3	42439665	42439688	chr3_42439682_290	1	+
WT SpCas9	20G-sgRNA	chr3	58360305	58360315	chr3_58360305_59	FANCFsite2-WT_SpCas9.sam	7470	58360305	TATAAGGAACTCAAGAAGGGAATCCATAGGGCATGTTAAAGAGGAAGGTA	51	8	59	20.1990098767	60	15	75	30.0	32	3	9.79795897113	3.370459909270543	ACTCAAGAAGGGAATCCATAGGG	5	23	chr3	58360288	58360311	chr3_58360305_59	1	+
WT SpCas9	20G-sgRNA	chr3	63221318	63221361	chr3_63221346_406	FANCFsite2-WT_SpCas9.sam	7492	63221346	CTCCTACCTCTCTCCTTCCCCCATGGACTCCCTTCTGTACCTAACCTTTA	146	260	406	194.833262047	432	687	1119	544.778854215	73	98	84.5813218152	12.68013068882629	GGTACAGAAGGGAGTCCATGGGG	3	23	chr3	63221339	63221362	chr3_63221346_406	1	-
WT SpCas9	20G-sgRNA	chr3	65846326	65846405	chr3_65846371_1772	FANCFsite2-WT_SpCas9.sam	7499	65846371	CAGCCAGTGCTGCTGAACAGATTCCATGGGGGAGAAAGGCAGGATGCGTG	1015	757	1772	876.558611845	3395	2180	5575	2720.49627826	334	515	414.740882962	20.56334775656129	GCTGCTGAACAGATTCCATGGGG	3	23	chr3	65846354	65846377	chr3_65846371_1772	1	+
WT SpCas9	20G-sgRNA	chr3	85412610	85412616	chr3_85412611_15	FANCFsite2-WT_SpCas9.sam	7567	85412611	AAATTAAAACCCCAAATACCCCCAAGTAATCCTTTCTGTAGCCACTGCTA	7	8	15	7.48331477355	13	31	44	20.0748598999	2	4	2.82842712475	2.1540659228538015	GCTACAGAAAGGATTACTTGGGG	4	23	chr3	85412605	85412628	chr3_85412611_15	1	-
WT SpCas9	20G-sgRNA	chr4	792174	792193	chr4_792178_113	FANCFsite2-WT_SpCas9.sam	8086	792178	TTGACAGAGCTGCAGAGGGAATTCAATGAGGGTGAGGATAGTCCTTACTT	71	42	113	54.6076917659	279	126	405	187.493999904	27	24	25.4558441227	5.664803615307418	GCTGCAGAGGGAATTCAATGAGG	3	23	chr4	792161	792184	chr4_792178_113	1	+
WT SpCas9	20G-sgRNA	chr4	9579644	9579710	chr4_9579674_1771	FANCFsite2-WT_SpCas9.sam	8122	9579674	ATGTGGGGTGAGAGCCTCCACATAGAGTCCCTACTGCAGCGCCACCTAGT	1001	770	1771	877.935077326	2763	1999	4762	2350.15680328	269	556	386.735051424	15.190228950070352	GCTGCAGTAGGGACTCTATGTGG	3	23	chr4	9579666	9579689	chr4_9579674_1771	1	-
WT SpCas9	20G-sgRNA	chr4	11086572	11086577	chr4_11086572_29	FANCFsite2-WT_SpCas9.sam	8131	11086572	AAAAAATTTCCATGATACCCCAATGGAATCCCTTTTACATCCTTTAACCT	27	2	29	7.34846922835	63	6	69	19.4422220952	0	13	0.0	2.160246899469287	GATGTAAAAGGGATTCCATTGGG	4	23	chr4	11086565	11086588	chr4_11086572_29	1	-
WT SpCas9	20G-sgRNA	chr4	43988073	43988092	chr4_43988083_106	FANCFsite2-WT_SpCas9.sam	8241	43988083	GAACTGAAGCTGCAGTCTCCACATGGAATTTCTTCTTCAGGGAAACCTTA	52	54	106	52.990565198	180	161	341	170.235131509	24	22	22.9782505862	5.0771820705759385	CCTGAAGAAGAAATTCCATGTGG	4	23	chr4	43988076	43988099	chr4_43988083_106	1	-
WT SpCas9	20G-sgRNA	chr4	99205821	99205829	chr4_99205829_23	FANCFsite2-WT_SpCas9.sam	8456	99205829	ATTAGAATGCAGCAGAAGGGATGCCATGTGACTTTCCTAGCTTAGGTCAT	4	19	23	8.71779788708	6	57	63	18.4932420089	0	9	0.0	3.2015621187164243	GCAGCAGAAGGGATGCCATGTGA	3	23	chr4	99205812	99205835	chr4_99205829_23	1	+
WT SpCas9	20G-sgRNA	chr4	116139776	116139777	chr4_116139777_14	FANCFsite2-WT_SpCas9.sam	8532	116139777	AAATAGGAGCTACAGGAGGGATTCCTTGCAGAATTCAGAGTAGGAGCTCT	10	4	14	6.32455532034	15	5	20	8.66025403784	2	3	2.44948974278	0.5	GCTACAGGAGGGATTCCTTGCAG	4	23	chr4	116139760	116139783	chr4_116139777_14	1	+
WT SpCas9	20G-sgRNA	chr4	125692418	125692427	chr4_125692419_36	FANCFsite2-WT_SpCas9.sam	8564	125692419	TTTCTCATGGAGCTGTAACCACATGGAAACCTTGCTGCAGTTTTGCTTTT	32	4	36	11.313708499	171	7	178	34.597687784	2	18	6.0	3.0438965360946453	ACTGCAGCAAGGTTTCCATGTGG	4	23	chr4	125692412	125692435	chr4_125692419_36	1	-
WT SpCas9	20G-sgRNA	chr5	917291	917306	chr5_917301_95	FANCFsite2-WT_SpCas9.sam	8764	917301	TTGCCCCACACAGCCGTCTCCCAGGGAATCCCTTCTGCAAACCAAACGTT	53	42	95	47.1805044483	124	129	253	126.47529403	22	25	23.4520787991	4.865538961693258	TTTGCAGAAGGGATTCCCTGGGA	4	23	chr5	917294	917317	chr5_917301_95	1	-
WT SpCas9	20G-sgRNA	chr5	5571725	5571735	chr5_5571725_84	FANCFsite2-WT_SpCas9.sam	8799	5571725	GAGACAAGCCATTCCCTGTCTCGGATGGAATCCCTTCTGCCTGTGTCCCT	63	21	84	36.3730669589	237	25	262	76.9740215917	19	18	18.4932420089	3.2691742076555053	CAGGCAGAAGGGATTCCATCCGA	5	23	chr5	5571720	5571743	chr5_5571725_84	1	-
WT SpCas9	20G-sgRNA	chr5	14831065	14831075	chr5_14831074_41	FANCFsite2-WT_SpCas9.sam	8843	14831074	GTCACTCTACAAGGTGCCCCATGTGGAATCCCTTCCTCAGTATGCCTTCA	16	25	41	20.0	42	55	97	48.0624593628	11	7	8.77496438739	3.611094017053558	ACTGAGGAAGGGATTCCACATGG	5	23	chr5	14831067	14831090	chr5_14831074_41	1	-
WT SpCas9	20G-sgRNA	chr6	4223814	4223828	chr6_4223827_65	FANCFsite2-WT_SpCas9.sam	9652	4223827	ATGTGGGGTTAGAGCCCCCACATGGAGTCCCTCCTGGAGCACTGCCTAGT	15	50	65	27.3861278753	27	206	233	74.5788173679	1	31	5.56776436283	5.280993172584953	GCTCCAGGAGGGACTCCATGTGG	3	23	chr6	4223819	4223842	chr6_4223827_65	1	-
WT SpCas9	20G-sgRNA	chr6	27732567	27732661	chr6_27732628_6856	FANCFsite2-WT_SpCas9.sam	9816	27732628	CCTCCCCAATCTCTCCTTCCCCATGGAGTCCCTTCTGCGTCCTCACTCCT	3840	3016	6856	3403.15148061	11650	9461	21111	10498.6022879	1213	2075	1586.49771509	22.984029781567898	GACGCAGAAGGGACTCCATGGGG	4	23	chr6	27732621	27732644	chr6_27732628_6856	1	-
WT SpCas9	20G-sgRNA	chr6	134348448	134348476	chr6_134348468_928	FANCFsite2-WT_SpCas9.sam	10359	134348468	AACCAGAGCCCTACATCTCCCCATGAAATTCCTTCTTCAGCATAGCCTAT	377	551	928	455.77077572	1224	1701	2925	1442.92203532	100	389	197.230829233	7.807200583588266	GCTGAAGAAGGAATTTCATGGGG	3	23	chr6	134348461	134348484	chr6_134348468_928	1	-
WT SpCas9	20G-sgRNA	chr6	136791408	136791415	chr6_136791412_21	FANCFsite2-WT_SpCas9.sam	10375	136791412	AACTCTGAAGTTGCAGCAAGAATTCCATGAGGTTATGAAATATCTAGTAG	11	10	21	10.4880884817	40	24	64	30.9838667697	1	10	3.16227766017	2.416609194718914	GTTGCAGCAAGAATTCCATGAGG	4	23	chr6	136791396	136791419	chr6_136791412_21	1	+
WT SpCas9	20G-sgRNA	chr7	2640753	2640784	chr7_2640775_881	FANCFsite2-WT_SpCas9.sam	10568	2640775	CATAGGTGCACAGCTTGGCCTAATGGAGTCCCTTCTGCACAGCCAGGGGA	464	417	881	439.87270886	1418	1133	2551	1267.51489143	142	281	199.754849753	7.85438463692041	TGTGCAGAAGGGACTCCATTAGG	4	23	chr7	2640768	2640791	chr7_2640775_881	1	-
WT SpCas9	20G-sgRNA	chr7	23513826	23513830	chr7_23513827_33	FANCFsite2-WT_SpCas9.sam	10648	23513827	GTTGCGTGTGTGCACGAGGGGTTCCATAGGGCCCAGGGATGCTTGGTACC	19	14	33	16.3095064303	67	77	144	71.8261790714	7	7	7.0	1.5811388300841898	TGTGCACGAGGGGTTCCATAGGG	6	23	chr7	23513810	23513833	chr7_23513827_33	1	+
WT SpCas9	20G-sgRNA	chr7	29368634	29368670	chr7_29368654_367	FANCFsite2-WT_SpCas9.sam	10683	29368654	TGCTCATACTTAAAAGGGCCACATGGAATCCTTTTAGCAGTTTCACAACT	222	145	367	179.415718375	589	431	1020	503.844221958	96	70	81.9756061277	8.919771682605226	ACTGCTAAAAGGATTCCATGTGG	4	23	chr7	29368647	29368670	chr7_29368654_367	1	-
WT SpCas9	20G-sgRNA	chr7	43900889	43900896	chr7_43900896_13	FANCFsite2-WT_SpCas9.sam	10747	43900896	CTGGGGGGTCCTCGGGATCCTCTTGGAATCTCTTCCTCAGCATCTGGCTC	3	10	13	5.47722557505	5	33	38	12.8452325787	1	3	1.73205080757	3.0912061651652345	GCTGAGGAAGAGATTCCAAGAGG	4	23	chr7	43900889	43900912	chr7_43900896_13	1	-
WT SpCas9	20G-sgRNA	chr7	47976827	47976832	chr7_47976832_24	FANCFsite2-WT_SpCas9.sam	10766	47976832	GAATAGAGCTGCAGGAGGGATTCGTGCGGGGTCGGGACGGGGTGGGGGTG	0	24	24	0.0	0	52	52	0.0	4	7	5.29150262213	1.8708286933869707	GCTGCAGGAGGGATTCGTGCGGG	7	23	chr7	47976814	47976837	chr7_47976832_24	1	+
WT SpCas9	20G-sgRNA	chr7	113935572	113935586	chr7_113935574_102	FANCFsite2-WT_SpCas9.sam	11005	113935574	ATGAAAATGCTGTAGAAGAGATACCATGCAGCTTGAATGTTTTCGTTTTT	82	20	102	40.4969134626	229	23	252	72.5741000633	15	43	25.3968501984	4.459696053419884	GCTGTAGAAGAGATACCATGCAG	4	23	chr7	113935557	113935580	chr7_113935574_102	1	+
WT SpCas9	20G-sgRNA	chr7	157156570	157156582	chr7_157156571_33	FANCFsite2-WT_SpCas9.sam	11230	157156571	GTCGCCTAGATGCAGTCAGGGTTCCATGGGGGAAGTAAAGGCTGTGCATG	18	15	33	16.4316767252	36	39	75	37.4699879904	13	7	9.53939201417	4.743416490252569	GATGCAGTCAGGGTTCCATGGGG	5	23	chr7	157156554	157156577	chr7_157156571_33	1	+
WT SpCas9	20G-sgRNA	chr8	53893221	53893222	chr8_53893221_16	FANCFsite2-WT_SpCas9.sam	11399	53893221	CTGGGGGGAGCTCGGGATCCTCCTGGAATCTCTTCCTCAGCATCTGTTTC	0	16	16	0.0	0	33	33	0.0	1	6	2.44948974278	0.5	GCTGAGGAAGAGATTCCAGGAGG	4	23	chr8	53893214	53893237	chr8_53893221_16	1	-
WT SpCas9	20G-sgRNA	chr8	125220707	125220765	chr8_125220719_1512	FANCFsite2-WT_SpCas9.sam	11603	125220719	GCCCACATTCAAGCAGAAGGGATTCCACAAGGGTATGGATACAGCAGGCA	1099	413	1512	673.711362528	3914	944	4858	1922.19041721	203	494	316.673333263	15.54311974568077	CAAGCAGAAGGGATTCCACAAGG	5	23	chr8	125220703	125220726	chr8_125220719_1512	1	+
WT SpCas9	20G-sgRNA	chr9	116986508	116986510	chr9_116986510_20	FANCFsite2-WT_SpCas9.sam	12009	116986510	ATCTGACCCTCTCTAAGCCCAACAGGAATCCCTTCTGGAGCATCTTGGTC	1	19	20	4.35889894354	1	59	60	7.68114574787	1	7	2.64575131106	0.816496580927726	GCTCCAGAAGGGATTCCTGTTGG	4	23	chr9	116986503	116986526	chr9_116986510_20	1	-
WT SpCas9	20G-sgRNA	chrX	14324109	14324125	chrX_14324117_60	FANCFsite2-WT_SpCas9.sam	12342	14324117	AAACTGTGACTGCAGCAGGGATTCCACCTGGATTTCATGATTGAGAAATC	40	20	60	28.2842712475	210	46	256	98.2852990024	8	24	13.8564064606	5.333333333333333	ACTGCAGCAGGGATTCCACCTGG	4	23	chrX	14324100	14324123	chrX_14324117_60	1	+
WT SpCas9	20G-sgRNA	chrX	107946124	107946124	chrX_107946124_3	FANCFsite2-WT_SpCas9.sam	12758	107946124	TTATAGACAATGCAGAAAGGACTCCATGGAGGGGAAAATTTCTTTAGCTC	1	2	3	1.41421356237	3	2	5	2.44948974278	1	1	1.0	0.0	AATGCAGAAAGGACTCCATGGAG	5	23	chrX	107946107	107946130	chrX_107946124_3	1	+
WT SpCas9	20G-sgRNA	chrX	151770586	151770590	chrX_151770589_21	FANCFsite2-WT_SpCas9.sam	13004	151770589	TGCTTTCACAGCTGCCACCTCATGGGACCCTTACTGCAGCTCTGAGAGGT	9	12	21	10.3923048454	29	39	68	33.6303434416	0	6	0.0	1.479019945774904	GCTGCAGTAAGGGTCCCATGAGG	4	23	chrX	151770581	151770604	chrX_151770589_21	1	-
eSpCas9	20G-sgRNA	chr11	22647319	22647408	chr11_22647354_4619	FANCFsite2-eSpCas9.sam	1799	22647354	ATCCAGGTGCTGCAGAAGGGATTCCATGAGGTGCGCGAAGGCCCTACTTC	2240	2379	4619	2308.45402813	8027	7671	15698	7846.98139414	1160	902	1022.89784436	20.760378930388853	GCTGCAGAAGGGATTCCATGAGG	0	23	chr11	22647337	22647360	chr11_22647354_4619	1	+
eSpCas9	20G-sgRNA	chr12	23177647	23177653	chr12_23177650_82	FANCFsite2-eSpCas9.sam	2297	23177650	TAAATCTATTACTGTTACTTGATGGAATCTCTTCTGCAGTAAGCTCCGGT	20	62	82	35.2136337233	34	282	316	97.9183333191	10	36	18.973665961	2.1147629234082532	ACTGCAGAAGAGATTCCATCAAG	5	23	chr12	23177642	23177665	chr12_23177650_82	1	-
eSpCas9	20G-sgRNA	chr22	36952955	36953036	chr22_36953000_9279	FANCFsite2-eSpCas9.sam	6799	36953000	ATATGACTGACTTCGTATTCCCCTTGGAATCCCTTCTGCAGCATAGTGGA	6202	3077	9279	4368.47273083	25519	10078	35597	16036.8476329	2954	1445	2066.04210993	19.919132398979727	GCTGCAGAAGGGATTCCAAGGGG	1	23	chr22	36952994	36953017	chr22_36953000_9279	1	-
eSpCas9	20G-sgRNA	chr6	27732616	27732634	chr6_27732627_80	FANCFsite2-eSpCas9.sam	9421	27732627	GCCTCCCCAATCTCTCCTTCCCCATGGAGTCCCTTCTGCGTCCTCACTCC	20	60	80	34.6410161514	51	214	265	104.470091414	16	18	16.9705627485	5.356071321407137	GACGCAGAAGGGACTCCATGGGG	4	23	chr6	27732621	27732644	chr6_27732627_80	1	-
eSpCas9	20G-sgRNA	chr7	2640773	2640775	chr7_2640775_38	FANCFsite2-eSpCas9.sam	10159	2640775	CATAGGTGCACAGCTTGGCCTAATGGAGTCCCTTCTGCACAGCCAGGGGA	3	35	38	10.246950766	3	108	111	18.0	6	7	6.48074069841	1.0	TGTGCAGAAGGGACTCCATTAGG	4	23	chr7	2640768	2640791	chr7_2640775_38	1	-
eSpCas9	20G-sgRNA	chr8	125220716	125220721	chr8_125220720_9	FANCFsite2-eSpCas9.sam	11097	125220720	CCCACATTCAAGCAGAAGGGATTCCACAAGGGTATGGATACAGCAGGCAA	0	9	9	0.0	0	23	23	0.0	1	3	1.73205080757	2.160246899469287	CAAGCAGAAGGGATTCCACAAGG	5	23	chr8	125220703	125220726	chr8_125220720_9	1	+
eSpCas9-plus	20G-sgRNA	chr11	22647318	22647421	chr11_22647354_10542	FANCFsite2-eSpCas9-plus.sam	666	22647354	ATCCAGGTGCTGCAGAAGGGATTCCATGAGGTGCGCGAAGGCCCTACTTC	6004	4538	10542	5219.78466989	32460	21195	53655	26229.5577546	3031	2212	2589.31882934	25.73398891068383	GCTGCAGAAGGGATTCCATGAGG	0	23	chr11	22647337	22647360	chr11_22647354_10542	1	+
eSpCas9-plus	20G-sgRNA	chr17	57498747	57498769	chr17_57498750_107	FANCFsite2-eSpCas9-plus.sam	1708	57498750	AAATATAGATAAACACCCAGCCTCATGGAAGCCCTTCTGTACCCTCGGCT	105	2	107	14.4913767462	617	2	619	35.1283361405	59	0	0.0	6.59545297913646	GGTACAGAAGGGCTTCCATGAGG	3	23	chr17	57498745	57498768	chr17_57498750_107	1	-
eSpCas9-plus	20G-sgRNA	chr22	36952959	36953048	chr22_36953000_13469	FANCFsite2-eSpCas9-plus.sam	2564	36953000	ATATGACTGACTTCGTATTCCCCTTGGAATCCCTTCTGCAGCATAGTGGA	7742	5727	13469	6658.71113655	41343	33668	75011	37308.6601743	3930	2882	3365.45093561	21.17983625874246	GCTGCAGAAGGGATTCCAAGGGG	1	23	chr22	36952994	36953017	chr22_36953000_13469	1	-
eSpCas9-plus	20G-sgRNA	chr6	27732600	27732641	chr6_27732628_659	FANCFsite2-eSpCas9-plus.sam	3642	27732628	CCTCCCCAATCTCTCCTTCCCCATGGAGTCCCTTCTGCGTCCTCACTCCT	128	531	659	260.706731789	755	1789	2544	1162.19404576	310	69	146.253205093	10.40757936954282	GACGCAGAAGGGACTCCATGGGG	4	23	chr6	27732621	27732644	chr6_27732628_659	1	-
eSpCas9-plus	20G-sgRNA	chr7	2640758	2640783	chr7_2640775_76	FANCFsite2-eSpCas9-plus.sam	3941	2640775	CATAGGTGCACAGCTTGGCCTAATGGAGTCCCTTCTGCACAGCCAGGGGA	40	36	76	37.947331922	89	201	290	133.749766355	24	7	12.9614813968	6.770524351924303	TGTGCAGAAGGGACTCCATTAGG	4	23	chr7	2640768	2640791	chr7_2640775_76	1	-
eSpCas9-plus	20G-sgRNA	chr8	125220706	125220733	chr8_125220720_439	FANCFsite2-eSpCas9-plus.sam	4300	125220720	CCCACATTCAAGCAGAAGGGATTCCACAAGGGTATGGATACAGCAGGCAA	268	171	439	214.074753299	2478	734	3212	1348.6482121	40	182	85.3229160308	7.350149070462768	CAAGCAGAAGGGATTCCACAAGG	5	23	chr8	125220703	125220726	chr8_125220720_439	1	+
SpCas9-HF1	20G-sgRNA	chr11	22647315	22647434	chr11_22647354_5574	FANCFsite2-SpCas9-HF1.sam	626	22647354	ATCCAGGTGCTGCAGAAGGGATTCCATGAGGTGCGCGAAGGCCCTACTTC	3566	2008	5574	2675.91629167	15963	7208	23171	10726.6632277	1737	722	1119.87231415	26.16953917263918	GCTGCAGAAGGGATTCCATGAGG	0	23	chr11	22647337	22647360	chr11_22647354_5574	1	+
SpCas9-HF1	20G-sgRNA	chr22	36952949	36953043	chr22_36953000_10108	FANCFsite2-SpCas9-HF1.sam	2497	36953000	ATATGACTGACTTCGTATTCCCCTTGGAATCCCTTCTGCAGCATAGTGGA	7292	2816	10108	4531.47569783	34831	12771	47602	21090.9151295	3485	1158	2008.88775197	22.712008469363855	GCTGCAGAAGGGATTCCAAGGGG	1	23	chr22	36952994	36953017	chr22_36953000_10108	1	-
SpCas9-HF1-plus	20G-sgRNA	chr11	22647315	22647389	chr11_22647354_3898	FANCFsite2-SpCas9-HF1-plus.sam	647	22647354	ATCCAGGTGCTGCAGAAGGGATTCCATGAGGTGCGCGAAGGCCCTACTTC	2435	1463	3898	1887.43344254	9977	4369	14346	6602.23545475	1016	556	751.595635964	17.594829710581987	GCTGCAGAAGGGATTCCATGAGG	0	23	chr11	22647337	22647360	chr11_22647354_3898	1	+
SpCas9-HF1-plus	20G-sgRNA	chr22	36952959	36953045	chr22_36953000_7851	FANCFsite2-SpCas9-HF1-plus.sam	2467	36953000	ATATGACTGACTTCGTATTCCCCTTGGAATCCCTTCTGCAGCATAGTGGA	6132	1719	7851	3246.67645447	26901	5805	32706	12496.411685	2856	723	1436.97181601	20.590785934089805	GCTGCAGAAGGGATTCCAAGGGG	1	23	chr22	36952994	36953017	chr22_36953000_7851	1	-
B-eSpCas9	20G-sgRNA	chr11	22647316	22647448	chr11_22647354_5218	FANCFsite2-B-eSpCas9.sam	703	22647354	ATCCAGGTGCTGCAGAAGGGATTCCATGAGGTGCGCGAAGGCCCTACTTC	3647	1571	5218	2393.62423952	12844	4247	17091	7385.69346778	1598	713	1067.41463359	27.12807074272371	GCTGCAGAAGGGATTCCATGAGG	0	23	chr11	22647337	22647360	chr11_22647354_5218	1	+
B-eSpCas9	20G-sgRNA	chr22	36952959	36953050	chr22_36953000_8590	FANCFsite2-B-eSpCas9.sam	2711	36953000	ATATGACTGACTTCGTATTCCCCTTGGAATCCCTTCTGCAGCATAGTGGA	5962	2628	8590	3958.29963494	18976	7795	26771	12162.1511255	2893	1114	1795.21642149	22.674970467770976	GCTGCAGAAGGGATTCCAAGGGG	1	23	chr22	36952994	36953017	chr22_36953000_8590	1	-

## Sheet: VEGFA site 2
SpCas9 variant	Spacer type	Chromosome	Start	End	BED Name	Filename	WindowIndex	Position	Sequence	+.mi	-.mi	bi.sum.mi	bi.geometric_mean.mi	+.total	-.total	total.sum	total.geometric_mean	primer1.mi	primer2.mi	primer.geometric_mean	position.stdev	Off-Target Sequence	Mismatches	Length	BED off-target Chromosome	BED off-target start	BED off-target end	BED off-target name	BED Score	Strand
WT SpCas9	20G-sgRNA	chr1	875327	875369	chr1_875337_416	VEGFAsite2-WT_SpCas9.sam	3	875337	TCGGCCCTGACCCTGTCCACCCCACCTCAGGACGTTCTCCAGGGGTCCCT	158	258	416	201.900965822	639	1062	1701	823.782738348	218	165	189.657586192	10.551722275306844	GACCCTGTCCACCCCACCTCAGG	3	23	chr1	875320	875343	chr1_875337_416	1	+
WT SpCas9	20G-sgRNA	chr1	9884882	9884890	chr1_9884890_7	VEGFAsite2-WT_SpCas9.sam	31	9884890	CGTCCAGCGGCCCCCTCCTCCTCGCCTCTGGACCCCTGGCACCCCCCCGC	1	6	7	2.44948974278	11	6	17	8.12403840464	6	1	2.44948974278	4.0	GGCCCCCTCCTCCTCGCCTCTGG	3	23	chr1	9884873	9884896	chr1_9884890_7	1	+
WT SpCas9	20G-sgRNA	chr1	10926214	10926224	chr1_10926223_105	VEGFAsite2-WT_SpCas9.sam	36	10926223	AGGGGAGAGGACAGGAGAGGCGGAGGCGGGGTGGGGGGCTCGGGCTGGGC	2	103	105	14.3527000944	3	374	377	33.4962684489	96	6	24.0	4.4969125210773475	CGAGCCCCCCACCCCGCCTCCGC	6	23	chr1	10926217	10926240	chr1_10926223_105	1	-
WT SpCas9	20G-sgRNA	chr1	11714545	11714546	chr1_11714545_17	VEGFAsite2-WT_SpCas9.sam	38	11714545	CCCGACCCGACCCGCCCCGCCCCGCCTCTGGCCCCGCGCCCGGCCGCCCC	10	7	17	8.36660026534	48	7	55	18.3303027798	7	8	7.48331477355	0.5	GACCCGCCCCGCCCCGCCTCTGG	3	23	chr1	11714528	11714551	chr1_11714545_17	1	+
WT SpCas9	20G-sgRNA	chr1	23762251	23762266	chr1_23762251_69	VEGFAsite2-WT_SpCas9.sam	64	23762251	GTGAGATCTGAGCAGATGTCAGAGGTGGGGTGGAGGGGAGTAACAGCTGG	63	6	69	19.4422220952	200	38	238	87.1779788708	15	49	27.1108834235	5.022173057773122	ACTCCCCTCCACCCCACCTCTGA	5	23	chr1	23762244	23762267	chr1_23762251_69	1	-
WT SpCas9	20G-sgRNA	chr1	27022827	27022831	chr1_27022831_12	VEGFAsite2-WT_SpCas9.sam	79	27022831	CCGGGGGACTGGGCCCCGGGGCGGGGTGGGAGGGGGGGAGAAGACGAAGA	12	0	12	0.0	43	0	43	0.0	11	1	3.31662479036	1.699673171197595	CCCCCCTCCCACCCCGCCCCGGG	5	23	chr1	27022820	27022843	chr1_27022831_12	1	-
WT SpCas9	20G-sgRNA	chr1	29586105	29586106	chr1_29586105_8	VEGFAsite2-WT_SpCas9.sam	86	29586105	GCGGGAGCGGTGATCTTGGCTGGGGGCGGGGTGGGAGGGGGTTGGTGGCT	1	7	8	2.64575131106	1	44	45	6.63324958071	7	1	2.64575131106	0.5	ACCCCCTCCCACCCCGCCCCCAG	6	23	chr1	29586099	29586122	chr1_29586105_8	1	-
WT SpCas9	20G-sgRNA	chr1	51442181	51442220	chr1_51442192_495	VEGFAsite2-WT_SpCas9.sam	131	51442192	GGACCTATTTTTCAGCGACCTGAGGTGGGGAGGGAGGGGTCTGAACTTAT	215	280	495	245.356882928	862	1440	2302	1114.12746129	233	229	230.991341829	9.769794720918595	GACCCCTCCCTCCCCACCTCAGG	4	23	chr1	51442185	51442208	chr1_51442192_495	1	-
WT SpCas9	20G-sgRNA	chr1	52217920	52217921	chr1_52217921_50	VEGFAsite2-WT_SpCas9.sam	133	52217921	CAAGCTTCCCCCCTCCACCCCCGCCCCCGGCTTTAGGGATTTTTACTTGC	49	1	50	7.0	162	9	171	38.1837661841	47	0	0.0	0.5	TCCCCCCTCCACCCCCGCCCCCG	6	23	chr1	52217902	52217925	chr1_52217921_50	1	+
WT SpCas9	20G-sgRNA	chr1	89357638	89357639	chr1_89357638_11	VEGFAsite2-WT_SpCas9.sam	207	89357638	CCCCGCCCCCAGCCCCCCACCCCGCGTCAGGCACTCCCATTTGAGCCAGT	11	0	11	0.0	80	0	80	0.0	4	7	5.29150262213	0.5	CCAGCCCCCCACCCCGCGTCAGG	6	23	chr1	89357621	89357644	chr1_89357638_11	1	+
WT SpCas9	20G-sgRNA	chr1	151031872	151031896	chr1_151031885_589	VEGFAsite2-WT_SpCas9.sam	285	151031885	GACACCCGCCTCCCCCACACCCCGCATCCGGTGTGTCTCCGCCTGGCCCG	369	220	589	284.921041694	1531	708	2239	1041.12823418	374	188	265.164100134	5.573259772323188	CCTCCCCCACACCCCGCATCCGG	6	23	chr1	151031868	151031891	chr1_151031885_589	1	+
WT SpCas9	20G-sgRNA	chr1	154552656	154552656	chr1_154552656_4	VEGFAsite2-WT_SpCas9.sam	292	154552656	GGAGGTGAGGACCACTCTCCTGAGGCGGGGATGGCGGGGGTTTCCTCTCA	1	3	4	1.73205080757	1	9	10	3.0	1	3	1.73205080757	0.0	ACCCCCGCCATCCCCGCCTCAGG	6	23	chr1	154552649	154552672	chr1_154552656_4	1	-
WT SpCas9	20G-sgRNA	chr1	178738726	178738729	chr1_178738727_59	VEGFAsite2-WT_SpCas9.sam	325	178738727	CAAATTTCTGGATTTATGCCTGAGGTGGAGTGGAGAGGGCCCTGCTGCAC	44	15	59	25.6904651573	174	56	230	98.711701434	47	9	20.5669638012	1.118033988749895	GGCCCTCTCCACTCCACCTCAGG	4	23	chr1	178738720	178738743	chr1_178738727_59	1	-
WT SpCas9	20G-sgRNA	chr1	213188872	213188873	chr1_213188873_2	VEGFAsite2-WT_SpCas9.sam	381	213188873	CACCCCTAGCCCGCCCCGCCCCGCCCCGGGTTAGTCCCGGACGCCCGCCC	1	1	2	1.0	1	1	2	1.0	1	0	0.0	0.5	AGCCCGCCCCGCCCCGCCCCGGG	6	23	chr1	213188855	213188878	chr1_213188873_2	1	+
WT SpCas9	20G-sgRNA	chr1	237195676	237195683	chr1_237195680_279	VEGFAsite2-WT_SpCas9.sam	447	237195680	GTGCCCCCTGCGTCTCCTCCCTGAGATGGGGTGGGTGGGGTTAGGGATAA	40	239	279	97.7752524926	105	934	1039	313.161300291	119	150	133.603892159	2.3804761428476167	AACCCCACCCACCCCATCTCAGG	5	23	chr1	237195674	237195697	chr1_237195680_279	1	-
WT SpCas9	20G-sgRNA	chr10	840565	840566	chr10_840566_4	VEGFAsite2-WT_SpCas9.sam	473	840566	TACAACCCCCTCCTCCCCACCCCACCTCTGGGCTGAGCAGGGAGCTCAGA	1	3	4	1.73205080757	2	3	5	2.44948974278	0	4	0.0	0.5	AACCCCCTCCTCCCCACCCCACC	6	23	chr10	840544	840567	chr10_840566_4	1	+
WT SpCas9	20G-sgRNA	chr10	34920941	34920941	chr10_34920941_6	VEGFAsite2-WT_SpCas9.sam	525	34920941	TATTAGCCTGAGGCCAGGCAGAGTGGCTCACGCCTGTAATCCCAGCACTT	5	1	6	2.2360679775	11	1	12	3.31662479036	0	6	0.0	0.0	GAGCCACTCTGCCTGGCCTCAGG	6	23	chr10	34920922	34920945	chr10_34920941_6	1	-
WT SpCas9	20G-sgRNA	chr10	72538199	72538229	chr10_72538216_325	VEGFAsite2-WT_SpCas9.sam	566	72538216	TGTATGAATCAGTCCCCCCACCCCACCTCTGGTAGGCTGAACTGACTCGG	236	89	325	144.927568116	849	270	1119	478.779698818	145	159	151.838730237	8.366600265340756	CAGTCCCCCCACCCCACCTCTGG	6	23	chr10	72538200	72538223	chr10_72538216_325	1	+
WT SpCas9	20G-sgRNA	chr10	102821517	102821518	chr10_102821517_39	VEGFAsite2-WT_SpCas9.sam	614	102821517	CCAAACTCCTACCCCCACTCCCCGCCTCCGGTCCTCACCCCCTTCCTCTC	10	29	39	17.0293863659	29	114	143	57.4978260459	9	27	15.5884572681	0.5	CTACCCCCACTCCCCGCCTCCGG	6	23	chr10	102821500	102821523	chr10_102821517_39	1	+
WT SpCas9	20G-sgRNA	chr10	116294245	116294275	chr10_116294256_407	VEGFAsite2-WT_SpCas9.sam	645	116294256	CCCTGGGCACTCATGATCCCTGAGGCGGGGTGGGGGTGGGGGGTTCCTGG	166	241	407	200.014999438	756	1035	1791	884.567691022	283	92	161.356747612	8.616547914285842	CCCCACCCCCACCCCGCCTCAGG	4	23	chr10	116294249	116294272	chr10_116294256_407	1	-
WT SpCas9	20G-sgRNA	chr10	135149942	135149961	chr10_135149948_156	VEGFAsite2-WT_SpCas9.sam	684	135149948	CTTCTGTCGCCCTCCCCACCCCGCCTCCGGCGGACAGAGCTGGGCGGGAG	122	34	156	64.4049687524	234	193	427	212.513528981	107	38	63.7651942677	6.036348233824818	CGCCCTCCCCACCCCGCCTCCGG	4	23	chr10	135149930	135149953	chr10_135149948_156	1	+
WT SpCas9	20G-sgRNA	chr11	374659	374667	chr11_374666_64	VEGFAsite2-WT_SpCas9.sam	688	374666	GTGGGGTTGGAAATCTTAACCTGAGGCGGGGCGGGGGGGCCTCAGGGAGG	3	61	64	13.5277492585	22	159	181	59.1438923305	46	17	27.9642629082	2.9860788111948193	AGGCCCCCCCGCCCCGCCTCAGG	5	23	chr11	374660	374683	chr11_374666_64	1	-
WT SpCas9	20G-sgRNA	chr11	2416580	2416580	chr11_2416580_2	VEGFAsite2-WT_SpCas9.sam	694	2416580	CTGGGAAAAGTGCGTCCGCCTGGGGCGGGGCGGGGTGGGGGCAAGGAGGG	1	1	2	1.0	1	7	8	2.64575131106	0	2	0.0	0.0	CCCCCACCCCGCCCCGCCCCAGG	6	23	chr11	2416573	2416596	chr11_2416580_2	1	-
WT SpCas9	20G-sgRNA	chr11	2686240	2686261	chr11_2686248_369	VEGFAsite2-WT_SpCas9.sam	696	2686248	TCTTTCCGGGGCCTGTTAGCCAGAGGTGGGGTGGGGGGTGAGCAGGCCTG	118	251	369	172.098808828	471	1169	1640	742.023584531	226	119	163.993902326	5.787918451395113	CTCACCCCCCACCCCACCTCTGG	5	23	chr11	2686242	2686265	chr11_2686248_369	1	-
WT SpCas9	20G-sgRNA	chr11	7099178	7099188	chr11_7099178_32	VEGFAsite2-WT_SpCas9.sam	701	7099178	AATGGTAGTTGCCAGGGTCTGGAGGTGGGGTGGGGGGGACCCTGGGGTTG	25	7	32	13.2287565553	114	14	128	39.9499687109	0	31	0.0	3.897114317029974	GGTCCCCCCCACCCCACCTCCAG	6	23	chr11	7099171	7099194	chr11_7099178_32	1	-
WT SpCas9	20G-sgRNA	chr11	12308921	12308947	chr11_12308934_270	VEGFAsite2-WT_SpCas9.sam	708	12308934	ATCTTCCCATCCCCCTCCACCCCACCCCTGGCTCAGGAATTATGGAGCCT	131	139	270	134.940727729	547	639	1186	591.213159529	115	132	123.20714265	6.3795160358816405	ATCCCCCTCCACCCCACCCCTGG	4	23	chr11	12308917	12308940	chr11_12308934_270	1	+
WT SpCas9	20G-sgRNA	chr11	13948350	13948385	chr11_13948370_572	VEGFAsite2-WT_SpCas9.sam	713	13948370	TTAAAAAGTACCCCCCCCACCCCGCCACAGGCACACCTCATAGGATAGCT	468	104	572	220.61731573	2320	614	2934	1193.51581473	259	273	265.907878785	9.561529140580644	TACCCCCCCCACCCCGCCACAGG	3	23	chr11	13948353	13948376	chr11_13948370_572	1	+
WT SpCas9	20G-sgRNA	chr11	17662655	17662656	chr11_17662656_5	VEGFAsite2-WT_SpCas9.sam	723	17662656	TGAGGCGGTAGGGTGCAGCCCAGGGCGGGGTGGGTGGGGTTGGGAGGGCT	0	5	5	0.0	0	18	18	0.0	1	4	2.0	0.5	AACCCCACCCACCCCGCCCTGGG	5	23	chr11	17662649	17662672	chr11_17662656_5	1	-
WT SpCas9	20G-sgRNA	chr11	19798661	19798664	chr11_19798661_8	VEGFAsite2-WT_SpCas9.sam	726	19798661	CGACCCCCCCCCCCACCCCGCCCTCGGCCGCCGCGGCCCCAGCGGCCTCC	8	0	8	0.0	48	0	48	0.0	5	3	3.87298334621	1.5	CCCCCCCCCCACCCCGCCCTCGG	5	23	chr11	19798640	19798663	chr11_19798661_8	1	+
WT SpCas9	20G-sgRNA	chr11	31817463	31817513	chr11_31817483_982	VEGFAsite2-WT_SpCas9.sam	734	31817483	CCTATCCTCAAAACTTGGCCAGAGGCGGGGTGGAGGGGCCCCTAGGAGCG	435	547	982	487.796063945	2379	1863	4242	2105.24986641	478	444	460.686444341	11.664921774276928	GGGCCCCTCCACCCCGCCTCTGG	3	23	chr11	31817476	31817499	chr11_31817483_982	1	-
WT SpCas9	20G-sgRNA	chr11	32094699	32094699	chr11_32094699_9	VEGFAsite2-WT_SpCas9.sam	737	32094699	AACATCGCACCCCCCCCAACCCCGCCTCGGCTCCACCCCCACCTCATCCT	1	8	9	2.82842712475	3	39	42	10.8166538264	8	1	2.82842712475	0.0	ACCCCCCCCAACCCCGCCTCGGC	5	23	chr11	32094682	32094705	chr11_32094699_9	1	+
WT SpCas9	20G-sgRNA	chr11	32184481	32184485	chr11_32184485_7	VEGFAsite2-WT_SpCas9.sam	738	32184485	GCCAGGGGTAGGAGGAGACCTGGGGCGGGGTGCGGGGGGTGGTTGGGGAG	1	6	7	2.44948974278	2	7	9	3.74165738677	2	4	2.82842712475	1.699673171197595	CACCCCCCGCACCCCGCCCCAGG	4	23	chr11	32184478	32184501	chr11_32184485_7	1	-
WT SpCas9	20G-sgRNA	chr11	46141854	46141856	chr11_46141856_19	VEGFAsite2-WT_SpCas9.sam	757	46141856	CTTCCCCCCGACAGCATCCCGGGGTGGGGTGGGGGGGATGGAGGAGCCCC	2	17	19	5.83095189485	13	97	110	35.5105618091	4	12	6.92820323028	0.816496580927726	CATCCCCCCCACCCCACCCCGGG	5	23	chr11	46141848	46141871	chr11_46141856_19	1	-
WT SpCas9	20G-sgRNA	chr11	61196899	61196900	chr11_61196900_15	VEGFAsite2-WT_SpCas9.sam	775	61196900	CTCGGCCCCACCCGCTCCGCCCCGCCCCCGGCCTCGCGCCGCCCACCGCT	0	15	15	0.0	0	104	104	0.0	2	9	4.24264068712	0.5	CACCCGCTCCGCCCCGCCCCCGG	4	23	chr11	61196883	61196906	chr11_61196900_15	1	+
WT SpCas9	20G-sgRNA	chr11	61321429	61321445	chr11_61321439_46	VEGFAsite2-WT_SpCas9.sam	776	61321439	TCCCTGGCTTCTGGAACCCCTGAGGCGGAGGGGAGGGGGTGGCAGGGCTT	20	26	46	22.803508502	61	80	141	69.8569967863	38	5	13.7840487521	5.550275268448904	CACCCCCTCCCCTCCGCCTCAGG	3	23	chr11	61321432	61321455	chr11_61321439_46	1	-
WT SpCas9	20G-sgRNA	chr11	63391082	63391103	chr11_63391090_388	VEGFAsite2-WT_SpCas9.sam	783	63391090	GTTTGTTTTTTGTTTTTTCCAGAGACGGGGTGGAAGGTGTCTCCATATGT	285	103	388	171.333009079	1279	422	1701	734.668632786	167	194	179.994444359	5.717298313014636	GACACCTTCCACCCCGTCTCTGG	3	23	chr11	63391083	63391106	chr11_63391090_388	1	-
WT SpCas9	20G-sgRNA	chr11	64012943	64012951	chr11_64012943_13	VEGFAsite2-WT_SpCas9.sam	787	64012943	CCGTGCCAAGGCAAACTGCCCAAAGCGGGGTGGGGGGGGGAGCTTCCTGT	4	9	13	6.0	25	27	52	25.9807621135	4	9	6.0	4.0	TCCCCCCCCCACCCCGCTTTGGG	5	23	chr11	64012936	64012959	chr11_64012943_13	1	-
WT SpCas9	20G-sgRNA	chr11	65479766	65479769	chr11_65479769_75	VEGFAsite2-WT_SpCas9.sam	793	65479769	GAGGTGGTGAGTCCGGTGCCCGGGGCGGGGCGGAGGGAGCCAGGGGAGGT	49	26	75	35.6931365951	213	158	371	183.45026574	43	26	33.4365069946	1.5	GGCTCCCTCCGCCCCGCCCCGGG	4	23	chr11	65479762	65479785	chr11_65479769_75	1	-
WT SpCas9	20G-sgRNA	chr11	71948785	71948820	chr11_71948804_838	VEGFAsite2-WT_SpCas9.sam	818	71948804	GCCCCTCAGCTTCCCTCCACCCCGCATCCGGGAGAGCATCCAGGAAGACC	388	450	838	417.851648316	1502	2315	3817	1864.70641121	498	309	392.277962674	8.82196064485538	GCTTCCCTCCACCCCGCATCCGG	5	23	chr11	71948787	71948810	chr11_71948804_838	1	+
WT SpCas9	20G-sgRNA	chr11	73458480	73458502	chr11_73458489_263	VEGFAsite2-WT_SpCas9.sam	824	73458489	TGACCTTGTGATCGGAACCCCCCCCCGCCCCGCCCCCGGCCTCCCAAGTG	100	163	263	127.671453348	769	165	934	356.209208191	70	176	110.995495404	7.395360574352773	ACCCCCCCCCGCCCCGCCCCCGG	5	23	chr11	73458480	73458503	chr11_73458489_263	1	+
WT SpCas9	20G-sgRNA	chr11	76495784	76495796	chr11_76495790_83	VEGFAsite2-WT_SpCas9.sam	829	76495790	GCAGTGCCTGGGGCTGACCGGAGGTGGGGGGGGGGGGGTGCTCAGAGCTG	34	49	83	40.8166632639	34	209	243	84.2970936628	32	48	39.1918358845	3.6141013260645765	CACCCCCCCCCCCCCACCTCCGG	4	23	chr11	76495782	76495805	chr11_76495790_83	1	-
WT SpCas9	20G-sgRNA	chr11	83433599	83433607	chr11_83433600_187	VEGFAsite2-WT_SpCas9.sam	837	83433600	AAGTTTACCTCCTCACCTCCAGAGGCGGGGTGGGGAGTGACTCCAGGCTG	83	104	187	92.9085571947	394	476	870	433.063505736	106	67	84.2733647127	2.6874192494328497	GTCACTCCCCACCCCGCCTCTGG	4	23	chr11	83433593	83433616	chr11_83433600_187	1	-
WT SpCas9	20G-sgRNA	chr11	133777457	133777458	chr11_133777457_94	VEGFAsite2-WT_SpCas9.sam	899	133777457	GGGGCAGATCTCCCCTCCACCCCGCCCTCGGGGCCTTCTGCCCTGCCCTT	57	37	94	45.9238500128	218	260	478	238.075618239	60	25	38.7298334621	0.5	TCTCCCCTCCACCCCGCCCTCGG	5	23	chr11	133777440	133777463	chr11_133777457_94	1	+
WT SpCas9	20G-sgRNA	chr12	3200976	3200977	chr12_3200977_9	VEGFAsite2-WT_SpCas9.sam	909	3200977	CATTCTGCACCTCCACAACTCCGCCTCTGGCCTGGCCTCTTCAACTGTGC	5	4	9	4.472135955	15	22	37	18.1659021246	9	0	0.0	0.5	CACCTCCACAACTCCGCCTCTGG	5	23	chr12	3200959	3200982	chr12_3200977_9	1	+
WT SpCas9	20G-sgRNA	chr12	26025085	26025100	chr12_26025095_331	VEGFAsite2-WT_SpCas9.sam	956	26025095	AAAGTAGATTAATGATTGCCTGAGGTGGGGTGGGGGGAATGTTGAGGGGA	171	160	331	165.408585025	832	648	1480	734.258809957	208	94	139.828466344	4.561797891182818	CATTCCCCCCACCCCACCTCAGG	6	23	chr12	26025088	26025111	chr12_26025095_331	1	-
WT SpCas9	20G-sgRNA	chr12	76477817	76477817	chr12_76477817_3	VEGFAsite2-WT_SpCas9.sam	1019	76477817	GCAGCCTCCCCCGCCCCCTCCCCGCCTCGGGGACTCGTCCCTCCACAGCC	2	1	3	1.41421356237	22	1	23	4.69041575982	0	2	0.0	0.0	CCCCGCCCCCTCCCCGCCTCGGG	5	23	chr12	76477800	76477823	chr12_76477817_3	1	+
WT SpCas9	20G-sgRNA	chr12	113827105	113827107	chr12_113827105_24	VEGFAsite2-WT_SpCas9.sam	1076	113827105	CTGCCTCAGGCCCCACCCCACCCCACCCCAGGCCTGCCCCTCACCTCAGG	24	0	24	0.0	122	0	122	0.0	8	13	10.1980390272	1.0	GCCCCACCCCACCCCACCCCAGG	5	23	chr12	113827089	113827112	chr12_113827105_24	1	+
WT SpCas9	20G-sgRNA	chr12	123893671	123893672	chr12_123893671_20	VEGFAsite2-WT_SpCas9.sam	1092	123893671	CGTCTTTGATTCCCCCCCAACCCCACCTCGGGCCTCACGACGGTGCTACC	14	6	20	9.16515138991	75	16	91	34.6410161514	0	19	0.0	0.5	TTCCCCCCCAACCCCACCTCGGG	5	23	chr12	123893655	123893678	chr12_123893671_20	1	+
WT SpCas9	20G-sgRNA	chr12	132529361	132529370	chr12_132529366_92	VEGFAsite2-WT_SpCas9.sam	1111	132529366	CAGCTCTGGACCCCACCCACCCCGCCGCAGGACGACAGCGACATCTACCT	60	32	92	43.8178046004	357	179	536	252.790427034	20	68	36.8781778292	2.9257477676655586	GACCCCACCCACCCCGCCGCAGG	3	23	chr12	132529349	132529372	chr12_132529366_92	1	+
WT SpCas9	20G-sgRNA	chr12	133287138	133287148	chr12_133287148_74	VEGFAsite2-WT_SpCas9.sam	1113	133287148	CCGCGTCTCCGCCCCTGCACCCAGCCTCCGGCCTCGGCAGGCGCTTCCGG	0	74	74	0.0	0	334	334	0.0	1	69	8.30662386292	3.1490739379485304	CCGCCCCTGCACCCAGCCTCCGG	5	23	chr12	133287131	133287154	chr12_133287148_74	1	+
WT SpCas9	20G-sgRNA	chr13	26626232	26626252	chr13_26626241_87	VEGFAsite2-WT_SpCas9.sam	1123	26626241	CTGCGCGGCTCCCCCCCACCCCCGACCTCAGGGACGCCCGCGGGCGCCGG	66	21	87	37.229020938	338	78	416	162.369947958	42	40	40.9878030638	6.148622248565573	TCCCCCCCACCCCCGACCTCAGG	7	23	chr13	26626225	26626248	chr13_26626241_87	1	+
WT SpCas9	20G-sgRNA	chr13	100546977	100547011	chr13_100546989_670	VEGFAsite2-WT_SpCas9.sam	1240	100546989	TATTCCCCTAATACCTTGCCTGAGGCGGGGGGGGGGGGGGGTGCCCAATA	52	618	670	179.265166722	66	3317	3383	467.891012951	291	344	316.392161723	8.914433690800648	CCCCCCCCCCCCCCCGCCTCAGG	4	23	chr13	100546982	100547005	chr13_100546989_670	1	-
WT SpCas9	20G-sgRNA	chr13	107367833	107367839	chr13_107367838_18	VEGFAsite2-WT_SpCas9.sam	1246	107367838	CTTCCCATTCTCCCCTGTACCCCGCCTCTGGCCACCACTAATCTACTTTC	5	13	18	8.0622577483	13	64	77	28.8444102037	14	4	7.48331477355	2.6246692913372702	TCTCCCCTGTACCCCGCCTCTGG	5	23	chr13	107367821	107367844	chr13_107367838_18	1	+
WT SpCas9	20G-sgRNA	chr14	69138287	69138290	chr14_69138289_30	VEGFAsite2-WT_SpCas9.sam	1336	69138289	TCTGCTCTCTCCCCCAACACCCCGCCTCCGACAACCTCTGGGGAGCATGG	5	25	30	11.1803398875	16	173	189	52.6117857519	26	3	8.83176086633	1.247219128924647	CTCCCCCAACACCCCGCCTCCGA	5	23	chr14	69138272	69138295	chr14_69138289_30	1	+
WT SpCas9	20G-sgRNA	chr14	75098722	75098723	chr14_75098723_9	VEGFAsite2-WT_SpCas9.sam	1354	75098723	TATGGACCCTCACCCCCACCCCACCTCTGGTACAGAAAATTCCTACCAGA	8	1	9	2.82842712475	49	2	51	9.89949493661	8	1	2.82842712475	0.5	CCTCACCCCCACCCCACCTCTGG	6	23	chr14	75098705	75098728	chr14_75098723_9	1	+
WT SpCas9	20G-sgRNA	chr14	90403299	90403330	chr14_90403321_156	VEGFAsite2-WT_SpCas9.sam	1377	90403321	TTACCTGTGTCCCCTCCCACCCCGCCTCCAGAGGAAGAATATGTTCAGAA	68	88	156	77.3563184233	274	472	746	359.622023797	75	71	72.9725975966	8.51958527942137	GTCCCCTCCCACCCCGCCTCCAG	4	23	chr14	90403304	90403327	chr14_90403321_156	1	+
WT SpCas9	20G-sgRNA	chr14	96384319	96384320	chr14_96384320_3	VEGFAsite2-WT_SpCas9.sam	1387	96384320	TCCCCACTTCCCCCTCCACCCAGCCCCTGGCAGGAAGAAATGAGTAAATG	2	1	3	1.41421356237	34	13	47	21.0237960416	2	1	1.41421356237	0.5	TTCCCCCTCCACCCAGCCCCTGG	4	23	chr14	96384302	96384325	chr14_96384320_3	1	+
WT SpCas9	20G-sgRNA	chr14	104601191	104601209	chr14_104601209_77	VEGFAsite2-WT_SpCas9.sam	1403	104601209	TGAAGGGAGCCCCCCCCTCCCCGCCCCAGGCTCAGGGTCTTGGATGAGAC	64	13	77	28.8444102037	148	85	233	112.160599142	49	23	33.5708206632	7.615773105863909	AGCCCCCCCCTCCCCGCCCCAGG	5	23	chr14	104601191	104601214	chr14_104601209_77	1	+
WT SpCas9	20G-sgRNA	chr15	33286095	33286123	chr15_33286107_694	VEGFAsite2-WT_SpCas9.sam	1425	33286107	TGTCCTCTGCAACAGCAGCCGGGGGCGGGGTGGGGGGGGTCTTTTGGAAA	250	444	694	333.166624979	752	2328	3080	1323.12357699	302	321	311.355102736	8.439638617855625	GACCCCCCCCACCCCGCCCCCGG	2	23	chr15	33286100	33286123	chr15_33286107_694	1	-
WT SpCas9	20G-sgRNA	chr15	74983133	74983141	chr15_74983134_52	VEGFAsite2-WT_SpCas9.sam	1488	74983134	AGACTGTTTCCACCCCCACCCCGCCTCAGAAAAAGAAATCCAGCACAATC	52	0	52	0.0	497	0	497	0.0	39	5	13.9642400438	3.559026084010437	TTCCACCCCCACCCCGCCTCAGA	5	23	chr15	74983116	74983139	chr15_74983134_52	1	+
WT SpCas9	20G-sgRNA	chr15	78857720	78857725	chr15_78857725_48	VEGFAsite2-WT_SpCas9.sam	1498	78857725	GGAGCAGACAGGGTTGGACCAGAGGCGGGGCGGGGTGGGGAAAGGGTTGG	17	31	48	22.9564805665	25	87	112	46.6368952654	10	37	19.2353840617	2.160246899469287	TCCCCACCCCGCCCCGCCTCTGG	5	23	chr15	78857718	78857741	chr15_78857725_48	1	-
WT SpCas9	20G-sgRNA	chr15	85828619	85828624	chr15_85828623_14	VEGFAsite2-WT_SpCas9.sam	1517	85828623	TGGTGCGTCTTTCCCTCCACCCAGCCTCTGGTTTCTAAGGCCCTCTCTAT	5	9	14	6.7082039325	10	9	19	9.48683298051	5	8	6.32455532034	2.160246899469287	CTTTCCCTCCACCCAGCCTCTGG	5	23	chr15	85828606	85828629	chr15_85828623_14	1	+
WT SpCas9	20G-sgRNA	chr15	99676438	99676439	chr15_99676439_2	VEGFAsite2-WT_SpCas9.sam	1554	99676439	TCCTAAATTCATTGCTTCCTGGGGTGGGGTGGGGTGGGGGCGCTAAATTT	1	1	2	1.0	3	2	5	2.44948974278	0	2	0.0	0.5	CCCCCACCCCACCCCACCCCAGG	6	23	chr15	99676431	99676454	chr15_99676439_2	1	-
WT SpCas9	20G-sgRNA	chr16	944965	944965	chr16_944965_17	VEGFAsite2-WT_SpCas9.sam	1565	944965	CTGTCCTGGGCAGGGAGCCCCGGGGCGGGGTGGGGATGGCCACGAGGGAG	9	8	17	8.48528137424	43	36	79	39.3446311458	9	7	7.93725393319	0.0	GGCCATCCCCACCCCGCCCCGGG	5	23	chr16	944958	944981	chr16_944965_17	1	-
WT SpCas9	20G-sgRNA	chr16	5540585	5540585	chr16_5540585_39	VEGFAsite2-WT_SpCas9.sam	1576	5540585	CGCCCTCCATGGTGCTGGCCGAGGGCGGGGTGAGGGGGTGATGAGTGTGG	38	1	39	6.16441400297	231	1	232	15.1986841536	35	1	5.9160797831	0.0	CACCCCCTCACCCCGCCCTCGGC	6	23	chr16	5540577	5540600	chr16_5540585_39	1	-
WT SpCas9	20G-sgRNA	chr16	23517011	23517016	chr16_23517016_17	VEGFAsite2-WT_SpCas9.sam	1595	23517016	GTACTGTCCCCCACCCCACCCCACCCCAGGTCTGGCCATCTTCATATTTC	14	3	17	6.48074069841	61	3	64	13.5277492585	16	0	0.0	2.160246899469287	CCCCCACCCCACCCCACCCCAGG	6	23	chr16	23516998	23517021	chr16_23517016_17	1	+
WT SpCas9	20G-sgRNA	chr16	56963410	56963443	chr16_56963429_575	VEGFAsite2-WT_SpCas9.sam	1622	56963429	AGACAGTTTTTCCACAGGCCAGAGGTGGGGTGGGGGGGGCATTGTTTCAG	225	350	575	280.624304008	1027	1480	2507	1232.86657834	291	241	264.822582119	9.209577977877828	TGCCCCCCCCACCCCACCTCTGG	4	23	chr16	56963422	56963445	chr16_56963429_575	1	-
WT SpCas9	20G-sgRNA	chr16	57974237	57974238	chr16_57974237_36	VEGFAsite2-WT_SpCas9.sam	1630	57974237	ATCCAGCAGCACCCTGTGACCCGGGGCGGGGTGGGGAGGATAAAAGGACT	0	36	36	0.0	0	252	252	0.0	18	15	16.4316767252	0.5	TATCCTCCCCACCCCGCCCCGGG	5	23	chr16	57974231	57974254	chr16_57974237_36	1	-
WT SpCas9	20G-sgRNA	chr16	67289447	67289457	chr16_67289448_53	VEGFAsite2-WT_SpCas9.sam	1645	67289448	GTTGCTGAGGCCCTCCCACCCCGCATCAGGACAGAAGAGGCTATTCGGGT	51	2	53	10.0995049384	235	2	237	21.6794833887	44	5	14.8323969742	3.960744879438715	AGGCCCTCCCACCCCGCATCAGG	6	23	chr16	67289430	67289453	chr16_67289448_53	1	+
WT SpCas9	20G-sgRNA	chr16	82734570	82734596	chr16_82734581_165	VEGFAsite2-WT_SpCas9.sam	1679	82734581	CCCGCCCCCCCCCCCCCCCCCCCGCCCCGGGCATCTCCAAACTGCTGTCC	159	6	165	30.886890423	884	6	890	72.8285658241	9	139	35.3694783677	8.653093843120576	CCCCCCCCCCCCCCCGCCCCGGG	5	23	chr16	82734564	82734587	chr16_82734581_165	1	+
WT SpCas9	20G-sgRNA	chr17	4358740	4358769	chr17_4358752_969	VEGFAsite2-WT_SpCas9.sam	1705	4358752	CCCACATGTGGCAGATGCCCAGAGGCGGGGTGTGGGGGGTACTTTGTGGG	605	364	969	469.276038169	2863	1488	4351	2064.01162787	490	406	446.026905018	7.902373061302536	TACCCCCCACACCCCGCCTCTGG	3	23	chr17	4358745	4358768	chr17_4358752_969	1	-
WT SpCas9	20G-sgRNA	chr17	7147480	7147481	chr17_7147480_28	VEGFAsite2-WT_SpCas9.sam	1716	7147480	GCCCTCCCTTTCCCCCCCACCCCAACTCAGGTGGAGGGGGAGCAGCTGTC	5	23	28	10.7238052948	15	23	38	18.574175621	1	27	5.19615242271	0.5	TTTCCCCCCCACCCCAACTCAGG	6	23	chr17	7147463	7147486	chr17_7147480_28	1	+
WT SpCas9	20G-sgRNA	chr17	16954836	16954876	chr17_16954852_396	VEGFAsite2-WT_SpCas9.sam	1740	16954852	TGGAGCTTGGCCTCCCATCCTGGGGCGGGGTGGCGGGGGAGGGCCTTGGG	172	224	396	196.285506342	831	804	1635	817.38852451	255	119	174.198163021	10.158124826955023	CTCCCCCGCCACCCCGCCCCAGG	4	23	chr17	16954845	16954868	chr17_16954852_396	1	-
WT SpCas9	20G-sgRNA	chr17	19241176	19241177	chr17_19241176_26	VEGFAsite2-WT_SpCas9.sam	1744	19241176	TTAGGCCCTCGGCCCCCATCCAGATGTGGGGTGGGTGGGGATGGGCAAGT	0	26	26	0.0	0	89	89	0.0	22	2	6.63324958071	0.5	ATCCCCACCCACCCCACATCTGG	6	23	chr17	19241170	19241193	chr17_19241176_26	1	-
WT SpCas9	20G-sgRNA	chr17	38297085	38297091	chr17_38297086_8	VEGFAsite2-WT_SpCas9.sam	1783	38297086	GACCGGGCGGCGAGCCGGCCGGGGGCGGGGTGTAGGTGATGCTAGGTAGT	7	1	8	2.64575131106	18	1	19	4.24264068712	1	6	2.44948974278	2.277608394786075	CATCACCTACACCCCGCCCCCGG	5	23	chr17	38297079	38297102	chr17_38297086_8	1	-
WT SpCas9	20G-sgRNA	chr17	40044729	40044795	chr17_40044757_1422	VEGFAsite2-WT_SpCas9.sam	1790	40044757	GCTGCTTCTACACTCAGCCCAGAGGCGGGGTGGGAGGGGCATGGGACAGA	607	815	1422	703.352685358	2502	3107	5609	2788.1380884	759	560	651.950918398	16.26882726211171	TGCCCCTCCCACCCCGCCTCTGG	4	23	chr17	40044750	40044773	chr17_40044757_1422	1	-
WT SpCas9	20G-sgRNA	chr17	46103832	46103862	chr17_46103846_264	VEGFAsite2-WT_SpCas9.sam	1807	46103846	TCCTTGGCAGACTGAAGAACCTGGGGTGGGGTGGGGGAGGTTGAGAGAGA	73	191	264	118.080481029	286	659	945	434.135923416	176	72	112.569978236	9.182646005064171	AACCTCCCCCACCCCACCCCAGG	5	23	chr17	46103840	46103863	chr17_46103846_264	1	-
WT SpCas9	20G-sgRNA	chr17	55740517	55740535	chr17_55740528_144	VEGFAsite2-WT_SpCas9.sam	1840	55740528	GCTGGGGCTTTGCTCTGAGCCAGTGGCGGGGTGGAGGGGCGGGGCCAAGG	43	101	144	65.9014415624	235	449	684	324.830725148	97	33	56.5773806393	5.1941882750565265	CCGCCCCTCCACCCCGCCACTGG	4	23	chr17	55740522	55740545	chr17_55740528_144	1	-
WT SpCas9	20G-sgRNA	chr17	58404861	58404870	chr17_58404869_58	VEGFAsite2-WT_SpCas9.sam	1849	58404869	CGGGGCCCGCCCACCCCACCCCACCTCAGGAGCCAGGCTGAGCCCGCCCG	37	21	58	27.8747197295	126	60	186	86.9482604771	51	3	12.3693168769	3.1622776601683795	CGCCCACCCCACCCCACCTCAGG	5	23	chr17	58404851	58404874	chr17_58404869_58	1	+
WT SpCas9	20G-sgRNA	chr17	62167045	62167068	chr17_62167053_316	VEGFAsite2-WT_SpCas9.sam	1856	62167053	AGGTGCTGCAACAGATAGACCCGAGCCGGGGTGGAGGGGAGTCAGAAACA	157	159	316	157.996835411	772	606	1378	683.982455915	142	157	149.311754393	6.508983323478824	ACTCCCCTCCACCCCGGCTCGGG	4	23	chr17	62167047	62167070	chr17_62167053_316	1	-
WT SpCas9	20G-sgRNA	chr17	65632975	65632991	chr17_65632990_77	VEGFAsite2-WT_SpCas9.sam	1866	65632990	AGATAATTAACACCCTCCACCCCACCACAGGAGTTTCCTTCTAAAATGAA	13	64	77	28.8444102037	43	273	316	108.346665846	30	41	35.0713558335	5.633327169621874	AACACCCTCCACCCCACCACAGG	4	23	chr17	65632973	65632996	chr17_65632990_77	1	+
WT SpCas9	20G-sgRNA	chr17	72656677	72656688	chr17_72656677_57	VEGFAsite2-WT_SpCas9.sam	1882	72656677	AGAGTAGAAAAGTGGTTGCCAGAGGCTGGGTGGAAGGGGAATGAGGAGTT	55	2	57	10.4880884817	187	11	198	45.3541618818	42	8	18.3303027798	4.546060565661952	TTCCCCTTCCACCCAGCCTCTGG	4	23	chr17	72656670	72656693	chr17_72656677_57	1	-
WT SpCas9	20G-sgRNA	chr17	77979703	77979704	chr17_77979703_25	VEGFAsite2-WT_SpCas9.sam	1909	77979703	ACCTGGGGGACCCTAGGCCCCCGGGGTGGGGTGGGGGAGTTGTCCCTCCT	3	22	25	8.12403840464	3	63	66	13.7477270849	21	3	7.93725393319	0.5	CAACTCCCCCACCCCACCCCGGG	6	23	chr17	77979697	77979720	chr17_77979703_25	1	-
WT SpCas9	20G-sgRNA	chr17	77997467	77997471	chr17_77997468_4	VEGFAsite2-WT_SpCas9.sam	1912	77997468	AACTGCTGCCGGGCCCCCCCCCACCGGCTCAGGGCGTGGCTGGGGTGGCC	1	3	4	1.73205080757	2	3	5	2.44948974278	3	0	0.0	1.699673171197595	GGGCCCCCCCCCACCGGCTCAGG	7	23	chr17	77997453	77997476	chr17_77997468_4	1	+
WT SpCas9	20G-sgRNA	chr17	79881146	79881154	chr17_79881154_55	VEGFAsite2-WT_SpCas9.sam	1919	79881154	CTCGCCGCACCCCCCCCCCCCCGCCCCCGGCCCAGTTCACAAGAGCCCTT	38	17	55	25.4165300543	104	17	121	42.0475920833	37	16	24.3310501212	2.6339134382131846	CACCCCCCCCCCCCCGCCCCCGG	4	23	chr17	79881136	79881159	chr17_79881154_55	1	+
WT SpCas9	20G-sgRNA	chr18	19751057	19751063	chr18_19751063_93	VEGFAsite2-WT_SpCas9.sam	1943	19751063	ACCATACCCGTCTCCCCCACCCCACCTCAGGAGCTAGACGTCAGCTTGGA	0	93	93	0.0	0	491	491	0.0	16	71	33.7045990927	2.494438257849294	CGTCTCCCCCACCCCACCTCAGG	6	23	chr18	19751046	19751069	chr18_19751063_93	1	+
WT SpCas9	20G-sgRNA	chr18	21359544	21359595	chr18_21359559_1560	VEGFAsite2-WT_SpCas9.sam	1952	21359559	GAAAGCAGAATACATGGGCCAGAGGCGGGGTGGGTGGGGGCAGTGGTGGG	450	1110	1560	706.753139363	1354	2794	4148	1945.0131105	869	606	725.681748427	12.203212691746382	GCCCCCACCCACCCCGCCTCTGG	3	23	chr18	21359552	21359575	chr18_21359559_1560	1	-
WT SpCas9	20G-sgRNA	chr18	55101360	55101369	chr18_55101361_13	VEGFAsite2-WT_SpCas9.sam	2009	55101361	TCTTCAACTACCCCTCCACCCCGACTCGGACTGCAGAAATCTCCAACTCT	9	4	13	6.0	44	23	67	31.8119474412	1	12	3.46410161514	4.0276819911981905	CTACCCCTCCACCCCGACTCGGA	5	23	chr18	55101343	55101366	chr18_55101361_13	1	+
WT SpCas9	20G-sgRNA	chr19	1028247	1028250	chr19_1028250_17	VEGFAsite2-WT_SpCas9.sam	2041	1028250	AGGAGGGTGGGGCGGCTTCCGGAGACGGGGTGGGGTGGGGTGGGGGCAGG	3	14	17	6.48074069841	5	59	64	17.1755640373	5	12	7.74596669241	1.247219128924647	ACCCCACCCCACCCCGTCTCCGG	5	23	chr19	1028243	1028266	chr19_1028250_17	1	-
WT SpCas9	20G-sgRNA	chr19	1494326	1494331	chr19_1494330_25	VEGFAsite2-WT_SpCas9.sam	2044	1494330	GGGGTAGCCCTGCCCCCCACCCCGCCCCAGGGGACACTGGGTGATGTCTG	8	17	25	11.6619037897	19	69	88	36.2077339805	4	19	8.71779788708	2.160246899469287	CCTGCCCCCCACCCCGCCCCAGG	6	23	chr19	1494313	1494336	chr19_1494330_25	1	+
WT SpCas9	20G-sgRNA	chr19	1633091	1633092	chr19_1633092_9	VEGFAsite2-WT_SpCas9.sam	2046	1633092	CGGGACGAGGACCTTGGTCCCGGGGCGGGGCGGGCGGGGCCCTTATCTCT	4	5	9	4.472135955	13	32	45	20.3960780544	3	4	3.46410161514	0.5	GGCCCCGCCCGCCCCGCCCCGGG	5	23	chr19	1633085	1633108	chr19_1633092_9	1	-
WT SpCas9	20G-sgRNA	chr19	3554979	3554986	chr19_3554985_56	VEGFAsite2-WT_SpCas9.sam	2053	3554985	TCCCAGGGCAGGTGCCCTCCCCGAGGCGGGGAAGAGGGGTGACGGTGGAC	12	44	56	22.9782505862	44	124	168	73.8647412505	54	0	0.0	3.0912061651652345	TCACCCCTCTTCCCCGCCTCGGG	5	23	chr19	3554979	3555002	chr19_3554985_56	1	-
WT SpCas9	20G-sgRNA	chr19	10163763	10163772	chr19_10163764_101	VEGFAsite2-WT_SpCas9.sam	2077	10163764	TTCATGGGACCCCCCAGCCCCCGCCTCAGGCATTAACACCCAAACTATGA	99	2	101	14.0712472795	499	2	501	31.5911379979	92	3	16.6132477258	3.6110940170535577	GACCCCCCAGCCCCCGCCTCAGG	4	23	chr19	10163746	10163769	chr19_10163764_101	1	+
WT SpCas9	20G-sgRNA	chr19	13122169	13122202	chr19_13122188_978	VEGFAsite2-WT_SpCas9.sam	2090	13122188	CATTTAATGCCCCCCACCACCCCACCTCGGGAGAAATTTCCACTTGCCCC	323	655	978	459.961954948	1186	2624	3810	1764.10430531	570	335	436.978260329	10.189213375141	GCCCCCCACCACCCCACCTCGGG	3	23	chr19	13122171	13122194	chr19_13122188_978	1	+
WT SpCas9	20G-sgRNA	chr19	14142962	14142991	chr19_14142975_257	VEGFAsite2-WT_SpCas9.sam	2093	14142975	GCGAGGTCGAACCGGAGCCCCGGGGCGGGGTGGGGGAGCTCTCTGGGTGG	136	121	257	128.280941687	444	547	991	492.816395831	119	121	119.995833261	8.708312738056762	GAGCTCCCCCACCCCGCCCCGGG	4	23	chr19	14142968	14142991	chr19_14142975_257	1	-
WT SpCas9	20G-sgRNA	chr19	18131303	18131317	chr19_18131314_29	VEGFAsite2-WT_SpCas9.sam	2105	18131314	GTCCCAAGCAAAGAGCGCCAGAGATGGGGTGGGGGTGGGGGTGGGAGGGG	2	27	29	7.34846922835	2	91	93	13.4907375632	25	2	7.07106781187	5.220153254455275	CCCCACCCCCACCCCATCTCTGG	6	23	chr19	18131306	18131329	chr19_18131314_29	1	-
WT SpCas9	20G-sgRNA	chr19	18633482	18633493	chr19_18633483_44	VEGFAsite2-WT_SpCas9.sam	2107	18633483	TTGGACACATAAGGCATCCCTTAGGCGGGGTGGATGGGACTTCCACCCAG	30	14	44	20.4939015319	144	35	179	70.9929573972	29	14	20.1494416796	4.96655480858378	AGTCCCATCCACCCCGCCTAAGG	5	23	chr19	18633476	18633499	chr19_18633483_44	1	-
WT SpCas9	20G-sgRNA	chr19	42806801	42806811	chr19_42806801_105	VEGFAsite2-WT_SpCas9.sam	2162	42806801	AGGCGAGACCATCCAGCTCCCGAGGCGGGGAGGAGGGAGAAACCACCCAC	95	10	105	30.8220700148	451	60	511	164.49924012	1	98	9.89949493661	4.109609335312651	TTCTCCCTCCTCCCCGCCTCGGG	4	23	chr19	42806794	42806817	chr19_42806801_105	1	-
WT SpCas9	20G-sgRNA	chr19	45324581	45324582	chr19_45324581_22	VEGFAsite2-WT_SpCas9.sam	2172	45324581	ACTGGATTCCCCCCCCTCACCCCGCCCCTGGTCCCACTCCTGCCCCCGCC	3	19	22	7.54983443527	5	20	25	10.0	15	5	8.66025403784	0.5	CCCCCCCCTCACCCCGCCCCTGG	5	23	chr19	45324564	45324587	chr19_45324581_22	1	+
WT SpCas9	20G-sgRNA	chr19	45952051	45952067	chr19_45952054_137	VEGFAsite2-WT_SpCas9.sam	2175	45952054	GGCCTAGAAAGACCCCCCACCCCGCCCCAGGAGAGATGTATTTTCTTTTG	58	79	137	67.6904720031	306	442	748	367.766230097	100	26	50.9901951359	6.0877930721892906	AAGACCCCCCACCCCGCCCCAGG	6	23	chr19	45952037	45952060	chr19_45952054_137	1	+
WT SpCas9	20G-sgRNA	chr19	51915518	51915529	chr19_51915519_372	VEGFAsite2-WT_SpCas9.sam	2197	51915519	CAGAAGGGGCCAGTGGTGCCCGGGGTGGGGTGGGGGGTGTTGATGCATGG	239	133	372	178.289091085	1031	620	1651	799.512351374	121	232	167.547008329	3.5744733184250004	AACACCCCCCACCCCACCCCGGG	5	23	chr19	51915512	51915535	chr19_51915519_372	1	-
WT SpCas9	20G-sgRNA	chr19	58666071	58666078	chr19_58666075_52	VEGFAsite2-WT_SpCas9.sam	2211	58666075	ACTCGCAGACCACCCCCCCCCCCGCCCCAGGCGGAGGTCGGGGGCCGTCA	42	10	52	20.4939015319	174	12	186	45.6946386352	12	37	21.0713075057	2.576819745345025	ACCACCCCCCCCCCCGCCCCAGG	6	23	chr19	58666058	58666081	chr19_58666075_52	1	+
WT SpCas9	20G-sgRNA	chr2	5874112	5874113	chr2_5874112_7	VEGFAsite2-WT_SpCas9.sam	2223	5874112	GAAACATCACACACGGGGGCCTGTTGCGGGGTGGGGGGGCTAGGGGAGGG	0	7	7	0.0	0	17	17	0.0	6	1	2.44948974278	0.5	TAGCCCCCCCACCCCGCAACAGG	5	23	chr2	5874106	5874129	chr2_5874112_7	1	-
WT SpCas9	20G-sgRNA	chr2	11699933	11699965	chr2_11699964_249	VEGFAsite2-WT_SpCas9.sam	2235	11699964	GAGTGTGTCTCCCTCCCCACCCCACCTCTGGGTAATCTCTTCACACCTTT	88	161	249	119.029408131	235	703	938	406.454179459	129	108	118.033893437	10.061960820613224	CTCCCTCCCCACCCCACCTCTGG	5	23	chr2	11699947	11699970	chr2_11699964_249	1	+
WT SpCas9	20G-sgRNA	chr2	12744767	12744787	chr2_12744775_568	VEGFAsite2-WT_SpCas9.sam	2240	12744775	GACTGCAGGACACACCCCACCCCACCTCAGGTGTCCTGCTGCCCCAGGCT	375	193	568	269.026021046	1255	852	2107	1034.05028891	236	302	266.968162896	5.8560510015994	GACACACCCCACCCCACCTCAGG	4	23	chr2	12744758	12744781	chr2_12744775_568	1	+
WT SpCas9	20G-sgRNA	chr2	24857585	24857610	chr2_24857594_203	VEGFAsite2-WT_SpCas9.sam	2260	24857594	GGGAGGAACCCCCCCCCCCCCCGCCCCCGGAGACAAGACCACACTCTTTC	148	55	203	90.2219485491	720	55	775	198.997487421	119	64	87.2696969171	8.371967734648766	ACCCCCCCCCCCCCCGCCCCCGG	5	23	chr2	24857576	24857599	chr2_24857594_203	1	+
WT SpCas9	20G-sgRNA	chr2	43608538	43608539	chr2_43608538_67	VEGFAsite2-WT_SpCas9.sam	2291	43608538	AATGTCAATACTCCCCCCACCCAGCCTCAGGAGGTGAAGCTCAACTTCCT	29	38	67	33.1963853454	93	149	242	117.715759353	30	34	31.9374388453	0.5	TACTCCCCCCACCCAGCCTCAGG	4	23	chr2	43608521	43608544	chr2_43608538_67	1	+
WT SpCas9	20G-sgRNA	chr2	129077573	129077585	chr2_129077579_113	VEGFAsite2-WT_SpCas9.sam	2410	129077579	TGTCCACGTCAAGCCCTGCCGGGGACGGGGTGGGGGGGGAGGCGGGGTGG	1	112	113	10.5830052443	1	470	471	21.6794833887	109	0	0.0	3.9698866482558417	CTCCCCCCCCACCCCGTCCCCGG	5	23	chr2	129077572	129077595	chr2_129077579_113	1	-
WT SpCas9	20G-sgRNA	chr2	129244185	129244228	chr2_129244202_219	VEGFAsite2-WT_SpCas9.sam	2412	129244202	TGCACGTCAGCCGCGTGGCCGGGGGCGGGGTGGGGGGGGGGTCATGCCGG	116	103	219	109.306907376	127	477	604	246.128015472	78	133	101.852835012	11.6138991325577	CCCCCCCCCCACCCCGCCCCCGG	4	23	chr2	129244195	129244218	chr2_129244202_219	1	-
WT SpCas9	20G-sgRNA	chr2	129288431	129288431	chr2_129288431_14	VEGFAsite2-WT_SpCas9.sam	2414	129288431	GGATACCTGGGAAGCCCTCCTGAGGCCGGGTGGATGGGGTTTAGGTTGGC	10	4	14	6.32455532034	42	27	69	33.674916481	10	4	6.32455532034	0.0	AACCCCATCCACCCGGCCTCAGG	3	23	chr2	129288424	129288447	chr2_129288431_14	1	-
WT SpCas9	20G-sgRNA	chr2	170573342	170573370	chr2_170573350_119	VEGFAsite2-WT_SpCas9.sam	2462	170573350	CACACACCCCACCCCCCCACCCCGCCCCAGGTTTTGCTCCAAGCTGTGCA	114	5	119	23.8746727726	330	8	338	51.3809303147	37	75	52.6782687643	8.630747123996123	CCACCCCCCCACCCCGCCCCAGG	5	23	chr2	170573333	170573356	chr2_170573350_119	1	+
WT SpCas9	20G-sgRNA	chr2	170823747	170823755	chr2_170823755_31	VEGFAsite2-WT_SpCas9.sam	2465	170823755	GGAGAGTATGCCCCCCCCACCCCCCTACAGGGTATGCGCCCCCCGCCCCC	24	7	31	12.9614813968	26	37	63	31.0161248385	6	25	12.2474487139	3.39934634239519	TGCCCCCCCCACCCCCCTACAGG	6	23	chr2	170823738	170823761	chr2_170823755_31	1	+
WT SpCas9	20G-sgRNA	chr2	221535831	221535833	chr2_221535833_41	VEGFAsite2-WT_SpCas9.sam	2522	221535833	GTCGTAGCTATTCCTTGCCTGGGGTGGGGTGGGGGGGTGTTGTGGGGAGA	12	29	41	18.6547581062	33	164	197	73.566296631	9	29	16.1554944214	0.816496580927726	ACACCCCCCCACCCCACCCCAGG	6	23	chr2	221535825	221535848	chr2_221535833_41	1	-
WT SpCas9	20G-sgRNA	chr2	223423890	223423901	chr2_223423896_29	VEGFAsite2-WT_SpCas9.sam	2530	223423896	CACACCGCGCCCCCCCCCCCCCCGCCCGGCCCCTGCTCCTCTCGCTGTTG	26	3	29	8.83176086633	123	3	126	19.2093727123	14	11	12.409673646	3.9698866482558417	GCCCCCCCCCCCCCCGCCCGGCC	7	23	chr2	223423879	223423902	chr2_223423896_29	1	+
WT SpCas9	20G-sgRNA	chr2	223731497	223731497	chr2_223731497_6	VEGFAsite2-WT_SpCas9.sam	2532	223731497	CCCCCCCCCCCCCCCCCCCCCCCGCCCCGGGGAAATCATAAGGAAATTGA	5	1	6	2.2360679775	18	1	19	4.24264068712	0	6	0.0	0.0	CCCCCCCCCCCCCCCGCCCCGGG	5	23	chr2	223731480	223731503	chr2_223731497_6	1	+
WT SpCas9	20G-sgRNA	chr2	233345198	233345198	chr2_233345198_6	VEGFAsite2-WT_SpCas9.sam	2549	233345198	GATGCACCAGTTCTGGGTCCAGGAGCGGGGTGGAGGGGAGGAGGGGGAGA	5	1	6	2.2360679775	42	7	49	17.1464281995	0	6	0.0	0.0	CCTCCCCTCCACCCCGCTCCTGG	5	23	chr2	233345191	233345214	chr2_233345198_6	1	-
WT SpCas9	20G-sgRNA	chr2	242214574	242214638	chr2_242214606_1926	VEGFAsite2-WT_SpCas9.sam	2567	242214606	AGAAAGCAATTCCCCCCCACCCCGCCTCAGGAAAGAATAAACCTCATACC	862	1064	1926	957.688884764	3565	4734	8299	4108.12731059	1024	766	885.654560198	14.899864054412584	ATTCCCCCCCACCCCGCCTCAGG	4	23	chr2	242214589	242214612	chr2_242214606_1926	1	+
WT SpCas9	20G-sgRNA	chr20	10913942	10913972	chr20_10913961_230	VEGFAsite2-WT_SpCas9.sam	2592	10913961	ATCACACACTGGGGCCTGCCAGGGGCGGGGTGGGGGGGTGGTAAAGGGGA	94	136	230	113.066352201	354	487	841	415.208381418	97	117	106.531685427	10.153369346719792	CCACCCCCCCACCCCGCCCCTGG	5	23	chr20	10913954	10913977	chr20_10913961_230	1	-
WT SpCas9	20G-sgRNA	chr20	35991126	35991144	chr20_35991133_62	VEGFAsite2-WT_SpCas9.sam	2621	35991133	ACAGACTCTGGGATGGTTCCTGGGGTGGGGTGGGGGGGTCTGCGAAGCCT	39	23	62	29.9499582637	191	104	295	140.93970342	26	33	29.2916370318	4.977500397195527	AGACCCCCCCACCCCACCCCAGG	6	23	chr20	35991126	35991149	chr20_35991133_62	1	-
WT SpCas9	20G-sgRNA	chr20	62575813	62575817	chr20_62575817_8	VEGFAsite2-WT_SpCas9.sam	2662	62575817	GCCACCGTGTTGCCGCTCCCTGGGGCGGGATGGGGGGGCGGGTGACCGGG	6	2	8	3.46410161514	33	6	39	14.0712472795	3	4	3.46410161514	1.699673171197595	CCGCCCCCCCATCCCGCCCCAGG	6	23	chr20	62575810	62575833	chr20_62575817_8	1	-
WT SpCas9	20G-sgRNA	chr21	46703220	46703225	chr21_46703222_40	VEGFAsite2-WT_SpCas9.sam	2706	46703222	AGGAGTGGGCGGGGGGCGCCTGAGGCGGGGGGGGGGGGACGCATGCGGCA	1	39	40	6.2449979984	1	244	245	15.6204993518	1	38	6.16441400297	2.0548046676563256	CGTCCCCCCCCCCCCGCCTCAGG	5	23	chr21	46703215	46703238	chr21_46703222_40	1	-
WT SpCas9	20G-sgRNA	chr21	47440556	47440558	chr21_47440557_18	VEGFAsite2-WT_SpCas9.sam	2709	47440557	GAAGTAGAAGACCCCCCCACCCCACCCCAGGAGAACGCTGGACTTTGACA	7	11	18	8.77496438739	28	56	84	39.5979797464	10	5	7.07106781187	0.816496580927726	AGACCCCCCCACCCCACCCCAGG	6	23	chr21	47440540	47440563	chr21_47440557_18	1	+
WT SpCas9	20G-sgRNA	chr22	23260203	23260205	chr22_23260205_4	VEGFAsite2-WT_SpCas9.sam	2717	23260205	AGAAGGTGACCCCCTTCACCCCACCTATGGCTCACCCACCCATGAGAAAA	4	0	4	0.0	7	0	7	0.0	1	3	1.73205080757	0.816496580927726	GACCCCCTTCACCCCACCTATGG	3	23	chr22	23260187	23260210	chr22_23260205_4	1	+
WT SpCas9	20G-sgRNA	chr22	40102398	40102410	chr22_40102400_74	VEGFAsite2-WT_SpCas9.sam	2762	40102400	CGGAGCCTGTCCCTCCCCACCCCGCCTTGGGGCACTCTGCTTTGCAGCAG	46	28	74	35.8887168899	157	104	261	127.78106276	25	46	33.9116499156	4.261455150532504	GTCCCTCCCCACCCCGCCTTGGG	4	23	chr22	40102383	40102406	chr22_40102400_74	1	+
WT SpCas9	20G-sgRNA	chr22	43684491	43684508	chr22_43684495_161	VEGFAsite2-WT_SpCas9.sam	2772	43684495	TGTTGTCCAGCCCCCACCTCCCCGCCTCGGGCTCCTCCCGCTTCGTGCTC	57	104	161	76.9935062197	161	371	532	244.399263501	97	57	74.3572457801	5.3030603409344526	AGCCCCCACCTCCCCGCCTCGGG	4	23	chr22	43684478	43684501	chr22_43684495_161	1	+
WT SpCas9	20G-sgRNA	chr22	45134891	45134909	chr22_45134894_106	VEGFAsite2-WT_SpCas9.sam	2777	45134894	TCATGGAGCCCGAGGTGGCCTGAGGCGGGGAGTAGTGGGTGACCATTAGC	81	25	106	45.0	555	71	626	198.506926831	81	16	36.0	6.4621977685614045	CACCCACTACTCCCCGCCTCAGG	4	23	chr22	45134887	45134910	chr22_45134894_106	1	-
WT SpCas9	20G-sgRNA	chr22	47511254	47511268	chr22_47511256_293	VEGFAsite2-WT_SpCas9.sam	2786	47511256	TCCTAATGCCCCCCACCACCCCACCCCCGGCTCCACATGTTGATGTCCAG	273	20	293	73.8918128076	898	73	971	256.035153836	236	40	97.1596624119	4.6696419087073	GCCCCCCACCACCCCACCCCCGG	4	23	chr22	47511238	47511261	chr22_47511256_293	1	+
WT SpCas9	20G-sgRNA	chr22	50884802	50884816	chr22_50884803_241	VEGFAsite2-WT_SpCas9.sam	2806	50884803	CCACTGTCCCCCCCCCCCCCCCGCCTCCGGCCTCCATCCCTTCAGCTCGG	241	0	241	0.0	948	0	948	0.0	123	99	110.349444946	4.807221130757353	CCCCCCCCCCCCCCCGCCTCCGG	4	23	chr22	50884785	50884808	chr22_50884803_241	1	+
WT SpCas9	20G-sgRNA	chr3	13187302	13187308	chr3_13187303_29	VEGFAsite2-WT_SpCas9.sam	2835	13187303	GGGAGTGAACCTGGGCGCCCGGGGGCGGGGGGGGGGGGTCCTGATCATTG	10	19	29	13.7840487521	10	47	57	21.6794833887	12	17	14.2828568571	2.1147629234082532	GACCCCCCCCCCCCGCCCCCGGG	5	23	chr3	13187295	13187318	chr3_13187303_29	1	-
WT SpCas9	20G-sgRNA	chr3	23595581	23595582	chr3_23595581_3	VEGFAsite2-WT_SpCas9.sam	2860	23595581	CCTAAATAGCCAGAGCAATCCTGAGGTGGGGTTGAGGGGGGAAGAGATAT	1	2	3	1.41421356237	1	7	8	2.64575131106	2	1	1.41421356237	0.5	TCCCCCCTCAACCCCACCTCAGG	4	23	chr3	23595575	23595598	chr3_23595581_3	1	-
WT SpCas9	20G-sgRNA	chr3	31458653	31458675	chr3_31458658_372	VEGFAsite2-WT_SpCas9.sam	2867	31458658	CTATTCCCAAGAGATGATCCTGGGGCGGGGTGTGGGGGAAGTCCTCTGGC	254	118	372	173.12423285	1554	630	2184	989.454395109	89	248	148.566483434	6.533482266949561	CTTCCCCCACACCCCGCCCCAGG	6	23	chr3	31458651	31458674	chr3_31458658_372	1	-
WT SpCas9	20G-sgRNA	chr3	38141256	38141269	chr3_38141265_9	VEGFAsite2-WT_SpCas9.sam	2875	38141265	CATGGGAGGAGGAGCAGACCGGGGGCGGGGTGGGGGTGGGGGCGGGTAAA	5	4	9	4.472135955	5	5	10	5.0	3	5	3.87298334621	4.716990566028302	CCCCACCCCCACCCCGCCCCCGG	5	23	chr3	38141258	38141281	chr3_38141265_9	1	-
WT SpCas9	20G-sgRNA	chr3	47412891	47412892	chr3_47412892_13	VEGFAsite2-WT_SpCas9.sam	2896	47412892	CCCTCCCCCCCACCCCCACCCCGCCGCCGGCCCCCCAACCCCTAGGCTGG	13	0	13	0.0	33	0	33	0.0	9	4	6.0	0.5	CCCCACCCCCACCCCGCCGCCGG	5	23	chr3	47412874	47412897	chr3_47412892_13	1	+
WT SpCas9	20G-sgRNA	chr3	65075657	65075658	chr3_65075657_3	VEGFAsite2-WT_SpCas9.sam	2926	65075657	ACTGCCCGCCCCCCCCTCCACCCCACTTCAGGATCAAGATGAAATGGAGC	2	1	3	1.41421356237	10	1	11	3.16227766017	1	2	1.41421356237	0.5	CCCCCCCTCCACCCCACTTCAGG	4	23	chr3	65075641	65075664	chr3_65075657_3	1	+
WT SpCas9	20G-sgRNA	chr3	140398777	140398818	chr3_140398800_659	VEGFAsite2-WT_SpCas9.sam	3027	140398800	ATTAGAATCAACCCCCCCACCCCGCTTCAGGTGATTCTAATGTGCAGAAT	414	245	659	318.48076865	1540	717	2257	1050.79969547	311	300	305.450486986	10.163606096700567	CAACCCCCCCACCCCGCTTCAGG	4	23	chr3	140398783	140398806	chr3_140398800_659	1	+
WT SpCas9	20G-sgRNA	chr3	195489212	195489221	chr3_195489220_202	VEGFAsite2-WT_SpCas9.sam	3116	195489220	CGGGCCCGCACCACCCCCACCCCGCCCCTGGGGCTGAAGCCGGGAGGGGT	79	123	202	98.5748446613	295	580	875	413.642357599	80	115	95.9166304663	3.095695936834452	CACCACCCCCACCCCGCCCCTGG	4	23	chr3	195489203	195489226	chr3_195489220_202	1	+
WT SpCas9	20G-sgRNA	chr4	1496239	1496268	chr4_1496257_505	VEGFAsite2-WT_SpCas9.sam	3124	1496257	CGGGTATGAGGCCCCCACACCCCGCCTCAGGACCACTGTCCATGGTTCCA	301	204	505	247.798305079	1238	1001	2239	1113.21067189	245	229	236.86494042	7.447647656898234	AGGCCCCCACACCCCGCCTCAGG	5	23	chr4	1496240	1496263	chr4_1496257_505	1	+
WT SpCas9	20G-sgRNA	chr4	4389279	4389297	chr4_4389286_62	VEGFAsite2-WT_SpCas9.sam	3133	4389286	GTGCCCACTTCCCCCCCGCCCCGCCCCGGGTCTTGCTTGTGGTGACTCCC	59	3	62	13.3041346957	195	13	208	50.3487835007	56	1	7.48331477355	5.81033561853358	CTTCCCCCCCGCCCCGCCCCGGG	6	23	chr4	4389268	4389291	chr4_4389286_62	1	+
WT SpCas9	20G-sgRNA	chr4	7329532	7329547	chr4_7329546_87	VEGFAsite2-WT_SpCas9.sam	3137	7329546	GTGTGACCGCCCCCCCCAACCCCGCCCCCGGCAACGTTGCTTTGGCTGCT	23	64	87	38.3666521865	74	368	442	165.021210758	20	56	33.4664010614	5.7566386797235145	GCCCCCCCCAACCCCGCCCCCGG	4	23	chr4	7329529	7329552	chr4_7329546_87	1	+
WT SpCas9	20G-sgRNA	chr4	8841906	8841931	chr4_8841917_398	VEGFAsite2-WT_SpCas9.sam	3145	8841917	AGAGAGGAGTCGAGCCTGCCCGGGGCGGGGTGGGGGGTATGAAACATGAG	152	246	398	193.370111444	624	982	1606	782.794992319	258	121	176.686162446	8.150444899888331	CATACCCCCCACCCCGCCCCGGG	6	23	chr4	8841910	8841933	chr4_8841917_398	1	-
WT SpCas9	20G-sgRNA	chr4	38537598	38537641	chr4_38537627_700	VEGFAsite2-WT_SpCas9.sam	3177	38537627	ATCCTCCCCTCCCCACCCACCCCGCCTCAGGCTTGAAGAGGAAAGAAGAG	586	114	700	258.464697783	2605	342	2947	943.88028902	378	269	318.876151507	10.89750226224136	CTCCCCACCCACCCCGCCTCAGG	4	23	chr4	38537610	38537633	chr4_38537627_700	1	+
WT SpCas9	20G-sgRNA	chr4	143767372	143767374	chr4_143767373_43	VEGFAsite2-WT_SpCas9.sam	3301	143767373	GGCGGGTAATTACCTCTCCCGGAGGCGGAGTGGGGGGCGGCAGCAGCAGC	3	40	43	10.9544511501	14	165	179	48.0624593628	4	37	12.1655250606	0.816496580927726	GCCGCCCCCCACTCCGCCTCCGG	4	23	chr4	143767366	143767389	chr4_143767373_43	1	-
WT SpCas9	20G-sgRNA	chr4	148736621	148736622	chr4_148736622_4	VEGFAsite2-WT_SpCas9.sam	3306	148736622	AGACCCTGAGATTATTGGCCGGAGGCGGGGGGCGGGGGGAGGAGGTTATC	3	1	4	1.73205080757	10	1	11	3.16227766017	1	3	1.73205080757	0.5	CTCCCCCCGCCCCCCGCCTCCGG	5	23	chr4	148736615	148736638	chr4_148736622_4	1	-
WT SpCas9	20G-sgRNA	chr4	154731900	154731903	chr4_154731903_5	VEGFAsite2-WT_SpCas9.sam	3320	154731903	ATGGACAGTAGAAAAAGCCTGATGTGGGGTGGGGGGTATCAAAAAATGAT	1	4	5	2.0	14	13	27	13.4907375632	1	4	2.0	1.5	GATACCCCCCACCCCACATCAGG	5	23	chr4	154731895	154731918	chr4_154731903_5	1	-
WT SpCas9	20G-sgRNA	chr4	160033139	160033153	chr4_160033152_35	VEGFAsite2-WT_SpCas9.sam	3326	160033152	AGCCACAGTCACTCCCCCACCCCACCTCTGGGGATCACTAATCTGTTCCA	7	28	35	14.0	10	208	218	45.607017004	7	25	13.2287565553	5.522680508593631	TCACTCCCCCACCCCACCTCTGG	6	23	chr4	160033135	160033158	chr4_160033152_35	1	+
WT SpCas9	20G-sgRNA	chr5	6715091	6715174	chr5_6715118_2519	VEGFAsite2-WT_SpCas9.sam	3368	6715118	TCGACTCTCTACCCCTCCACCCCGCCTCCGGGCAAGTGAGGAACCCCTTG	1649	870	2519	1197.7604101	10978	3182	14160	5910.32960164	1291	1021	1148.09015325	21.61501079610437	CTACCCCTCCACCCCGCCTCCGG	3	23	chr5	6715101	6715124	chr5_6715118_2519	1	+
WT SpCas9	20G-sgRNA	chr5	60278386	60278391	chr5_60278391_4	VEGFAsite2-WT_SpCas9.sam	3455	60278391	CCCTCCCCCCTCCCCCCACCCCACATCAGGCCCTGGTGTGTGATGTTCCC	3	1	4	1.73205080757	8	1	9	2.82842712475	3	0	0.0	2.5	CCCTCCCCCCACCCCACATCAGG	6	23	chr5	60278373	60278396	chr5_60278391_4	1	+
WT SpCas9	20G-sgRNA	chr5	77269278	77269278	chr5_77269278_6	VEGFAsite2-WT_SpCas9.sam	3474	77269278	GTGCAATGGACGCCAGCACCAGGGGCGGGCTGGAGGGGGACCGGCGATCA	1	5	6	2.2360679775	1	45	46	6.7082039325	0	6	0.0	0.0	GTCCCCCTCCAGCCCGCCCCTGG	3	23	chr5	77269271	77269294	chr5_77269278_6	1	-
WT SpCas9	20G-sgRNA	chr5	122565819	122565831	chr5_122565826_101	VEGFAsite2-WT_SpCas9.sam	3545	122565826	TGCTCTCCCTCCCCCTACACCCCGCAACAGGCTCCAGTGTGTGTTGTTCC	48	53	101	50.4380808517	174	106	280	135.808688971	15	76	33.7638860323	4.079215610874228	CTCCCCCTACACCCCGCAACAGG	5	23	chr5	122565809	122565832	chr5_122565826_101	1	+
WT SpCas9	20G-sgRNA	chr5	132860369	132860389	chr5_132860375_302	VEGFAsite2-WT_SpCas9.sam	3558	132860375	TCCAGAAATGCACCCCCCACCCCGCCCCTGGGTGGGTTGTACAATACTGC	58	244	302	118.962178864	232	1004	1236	482.626149312	187	97	134.681104837	6.398241946034863	TGCACCCCCCACCCCGCCCCTGG	5	23	chr5	132860358	132860381	chr5_132860375_302	1	+
WT SpCas9	20G-sgRNA	chr5	133513143	133513144	chr5_133513144_34	VEGFAsite2-WT_SpCas9.sam	3563	133513144	GGGTGTGTGTGTTCATTCCTGGGGTGGGGTGGGGTGGGGGTGGGGCGCTT	1	33	34	5.74456264654	1	160	161	12.6491106407	0	31	0.0	0.5	CCCCCACCCCACCCCACCCCAGG	6	23	chr5	133513136	133513159	chr5_133513144_34	1	-
WT SpCas9	20G-sgRNA	chr5	139028249	139028257	chr5_139028256_24	VEGFAsite2-WT_SpCas9.sam	3578	139028256	GCTGCAGGCTCCCCCCCCTCCCCGCCTCGGGCCAGCCGCGGCGGCGCGAC	9	15	24	11.6189500386	32	26	58	28.8444102037	17	6	10.0995049384	3.559026084010437	CTCCCCCCCCTCCCCGCCTCGGG	4	23	chr5	139028239	139028262	chr5_139028256_24	1	+
WT SpCas9	20G-sgRNA	chr5	146832259	146832269	chr5_146832259_56	VEGFAsite2-WT_SpCas9.sam	3600	146832259	ATGGCACGTCCCCTCTCCACCCCGCCCTAGGCACACCCTAGCGCATCTGA	40	16	56	25.2982212813	129	113	242	120.735247546	21	31	25.5147016443	3.905124837953327	TCCCCTCTCCACCCCGCCCTAGG	5	23	chr5	146832242	146832265	chr5_146832259_56	1	+
WT SpCas9	20G-sgRNA	chr5	156321140	156321142	chr5_156321141_99	VEGFAsite2-WT_SpCas9.sam	3614	156321141	CTTCAAGAGACCCCACCTACCCCACCTCAGGCTTGGTAATGAAGAGGCCA	53	46	99	49.3761075825	264	185	449	220.997737545	57	37	45.9238500128	0.816496580927726	GACCCCACCTACCCCACCTCAGG	4	23	chr5	156321124	156321147	chr5_156321141_99	1	+
WT SpCas9	20G-sgRNA	chr5	170878067	170878071	chr5_170878069_47	VEGFAsite2-WT_SpCas9.sam	3651	170878069	CCCTCGGGCCGCCCCCCCACCCCGCCGCCGGCCGCCTCCCGCCCGCGGGC	27	20	47	23.2379000772	148	103	251	123.466594672	19	24	21.3541565041	1.632993161855452	CCGCCCCCCCACCCCGCCGCCGG	5	23	chr5	170878052	170878075	chr5_170878069_47	1	+
WT SpCas9	20G-sgRNA	chr5	179588284	179588311	chr5_179588301_486	VEGFAsite2-WT_SpCas9.sam	3680	179588301	AGGAGAGGGACTCCCTCCGCCCCGCTTCCAGAGTGTCTTTTGGGAGGTGA	211	275	486	240.883789409	806	899	1705	851.2308735	249	194	219.786259807	8.507120179590741	GACTCCCTCCGCCCCGCTTCCAG	4	23	chr5	179588284	179588307	chr5_179588301_486	1	+
WT SpCas9	20G-sgRNA	chr6	2738209	2738218	chr6_2738209_9	VEGFAsite2-WT_SpCas9.sam	3687	2738209	CTCTGCTGGGGGTGGGGTGCCGGGGGCGGGTGGGGGGGGGGTGGTCAATG	3	6	9	4.24264068712	3	17	20	7.14142842854	3	5	3.87298334621	3.7416573867739413	ACCCCCCCCCCACCCGCCCCCGG	6	23	chr6	2738203	2738226	chr6_2738209_9	1	-
WT SpCas9	20G-sgRNA	chr6	26470604	26470631	chr6_26470623_162	VEGFAsite2-WT_SpCas9.sam	3739	26470623	ATGTCAGAGACCCCCCCCACCCCACCCCAGGAATCCTGAAACCATATTTG	69	93	162	80.1061795369	225	516	741	340.734500748	96	52	70.6540869306	8.548472898061318	GACCCCCCCCACCCCACCCCAGG	3	23	chr6	26470606	26470629	chr6_26470623_162	1	+
WT SpCas9	20G-sgRNA	chr6	28179947	28179947	chr6_28179947_17	VEGFAsite2-WT_SpCas9.sam	3745	28179947	ACAAGCGTGAGCCCCCGCACCCAGCCTCAGGCTTCTTTTCTTGCTGATCA	14	3	17	6.48074069841	127	5	132	25.1992063367	0	15	0.0	0.0	GAGCCCCCGCACCCAGCCTCAGG	4	23	chr6	28179930	28179953	chr6_28179947_17	1	+
WT SpCas9	20G-sgRNA	chr6	31462826	31462829	chr6_31462826_197	VEGFAsite2-WT_SpCas9.sam	3758	31462826	TGGGGCAGAGCAGAGGGGGCTGGAGGTGGGGTGGAGGGGGAGGGCTTTGA	42	155	197	80.6845710158	128	620	748	281.709069787	135	52	83.7854402626	1.118033988749895	CTCCCCCTCCACCCCACCTCCAG	4	23	chr6	31462820	31462843	chr6_31462826_197	1	-
WT SpCas9	20G-sgRNA	chr6	36575295	36575300	chr6_36575300_12	VEGFAsite2-WT_SpCas9.sam	3774	36575300	CAGGCGTGAGCCACTGCGCCCCGCCCCAGGCTGTTTTTTATAAGATGGTA	7	5	12	5.9160797831	26	9	35	15.2970585408	7	5	5.9160797831	2.160246899469287	GAGCCACTGCGCCCCGCCCCAGG	5	23	chr6	36575282	36575305	chr6_36575300_12	1	+
WT SpCas9	20G-sgRNA	chr6	36853818	36853829	chr6_36853824_230	VEGFAsite2-WT_SpCas9.sam	3776	36853824	CGCATGTGAGTGACTGGGGCCCGAGGCTGGGTGGGGGGAGGCCGCCCTGT	41	189	230	88.0284045067	205	246	451	224.566248577	192	27	72.0	3.559026084010437	GCCTCCCCCCACCCAGCCTCGGG	4	23	chr6	36853818	36853841	chr6_36853824_230	1	-
WT SpCas9	20G-sgRNA	chr6	41543449	41543450	chr6_41543450_5	VEGFAsite2-WT_SpCas9.sam	3794	41543450	TCCCCTGGCCACCCCCCACCCCACCCCAGGAGACTGAGCAGGGCTCTGCC	4	1	5	2.0	4	8	12	5.65685424949	4	0	0.0	0.5	GCCACCCCCCACCCCACCCCAGG	5	23	chr6	41543432	41543455	chr6_41543450_5	1	+
WT SpCas9	20G-sgRNA	chr6	43337336	43337337	chr6_43337337_17	VEGFAsite2-WT_SpCas9.sam	3798	43337337	CGCGTCCGACACACCCCCCCCCGCCTCCGGGGTTCCCCGCTCCTCCACTC	17	0	17	0.0	71	0	71	0.0	12	5	7.74596669241	0.5	GACACACCCCCCCCCGCCTCCGG	4	23	chr6	43337319	43337342	chr6_43337337_17	1	+
WT SpCas9	20G-sgRNA	chr6	43738543	43738579	chr6_43738562_452	VEGFAsite2-WT_SpCas9.sam	3800	43738562	AGGGGCCGGAGCCCGCGCCCGGAGGCGGGGTGGAGGGGGTCGGGGCTCGC	426	26	452	105.242576935	1702	102	1804	416.658133246	146	273	199.644684377	8.995463709389236	GACCCCCTCCACCCCGCCTCCGG	0	23	chr6	43738555	43738578	chr6_43738562_452	1	-
WT SpCas9	20G-sgRNA	chr6	99272924	99272925	chr6_99272924_78	VEGFAsite2-WT_SpCas9.sam	3880	99272924	ACTCAGAAGCCACCCCCCACCCCGCCTCTGCCGTATCTGCTAACTTTGCT	75	3	78	15.0	245	8	253	44.2718872424	35	37	35.9861084309	0.5	GCCACCCCCCACCCCGCCTCTGC	4	23	chr6	99272907	99272930	chr6_99272924_78	1	+
WT SpCas9	20G-sgRNA	chr6	110521029	110521039	chr6_110521034_260	VEGFAsite2-WT_SpCas9.sam	3897	110521034	CCCCACCATGCCCCCTCCACCCCACCTCTGACCAGAAATAGCAGATGCTG	120	140	260	129.614813968	527	408	935	463.698177698	201	44	94.0425435641	2.912795049432761	TGCCCCCTCCACCCCACCTCTGA	4	23	chr6	110521017	110521040	chr6_110521034_260	1	+
WT SpCas9	20G-sgRNA	chr7	814576	814583	chr7_814583_2	VEGFAsite2-WT_SpCas9.sam	3996	814583	CAGGCAGGAGTGCACGGATGGTGAGCACCCCCACCCCACCCCAGGACAGA	0	2	2	0.0	0	2	2	0.0	1	1	1.0	3.5	GAGCACCCCCACCCCACCCCAGG	5	23	chr7	814580	814603	chr7_814583_2	1	+
WT SpCas9	20G-sgRNA	chr7	814597	814598	chr7_814597_23	VEGFAsite2-WT_SpCas9.sam	3997	814597	CGGATGGTGAGCACCCCCACCCCACCCCAGGACAGATGTGAGTCACGTCG	11	12	23	11.4891252931	22	12	34	16.2480768093	8	14	10.5830052443	0.5	GAGCACCCCCACCCCACCCCAGG	5	23	chr7	814580	814603	chr7_814597_23	1	+
WT SpCas9	20G-sgRNA	chr7	1117973	1117991	chr7_1117978_78	VEGFAsite2-WT_SpCas9.sam	3999	1117978	GAATGGAGGATTCTTTCCACCAGCTGCGGGGTGGGGGGGGGCTCAGGCAC	27	51	78	37.1079506306	79	183	262	120.237265438	57	15	29.2403830344	5.739120141624499	GCCCCCCCCCACCCCGCAGCTGG	4	23	chr7	1117972	1117995	chr7_1117978_78	1	-
WT SpCas9	20G-sgRNA	chr7	44253551	44253556	chr7_44253556_75	VEGFAsite2-WT_SpCas9.sam	4070	44253556	TCAGCCTGCCCACTGGTGCCGGAGACGGAGTGGAGTGGGCCTGGATCCGA	4	71	75	16.8522995464	21	242	263	71.2881476825	68	3	14.2828568571	1.920286436967152	GGCCCACTCCACTCCGTCTCCGG	4	23	chr7	44253549	44253572	chr7_44253556_75	1	-
WT SpCas9	20G-sgRNA	chr7	50765511	50765529	chr7_50765527_121	VEGFAsite2-WT_SpCas9.sam	4080	50765527	TGTGGGCTGAACCACCCCCACCCCACCCCAGGGAGGGAAGGAGCCTTTGT	83	38	121	56.1604843284	316	160	476	224.855509161	58	55	56.4800849858	7.188426071662357	AACCACCCCCACCCCACCCCAGG	5	23	chr7	50765511	50765534	chr7_50765527_121	1	+
WT SpCas9	20G-sgRNA	chr7	91935348	91935348	chr7_91935348_4	VEGFAsite2-WT_SpCas9.sam	4134	91935348	TTCTTCCTCCCACCCACCACCCCGCCCCAGGCCACCCCACCCTCTGGTCT	0	4	4	0.0	0	5	5	0.0	1	3	1.73205080757	0.0	CCCACCCACCACCCCGCCCCAGG	5	23	chr7	91935331	91935354	chr7_91935348_4	1	+
WT SpCas9	20G-sgRNA	chr7	95319657	95319693	chr7_95319677_658	VEGFAsite2-WT_SpCas9.sam	4136	95319677	AGCTATGGAACTCTAAACCCAGGGGCGGGGTGTGAGGGGTCCTTAGTTTG	255	403	658	320.569805191	1211	1896	3107	1515.27423261	405	211	292.32687184	8.731832451392071	GACCCCTCACACCCCGCCCCTGG	4	23	chr7	95319670	95319693	chr7_95319677_658	1	-
WT SpCas9	20G-sgRNA	chr7	101150797	101150799	chr7_101150798_103	VEGFAsite2-WT_SpCas9.sam	4148	101150798	TTCACTGCAACCTCCACCTCCCCGCCTCAGGTGATCCTCCCACTTCCCCA	6	97	103	24.1246761636	34	218	252	86.0929730001	83	13	32.8481354113	0.816496580927726	AACCTCCACCTCCCCGCCTCAGG	4	23	chr7	101150781	101150804	chr7_101150798_103	1	+
WT SpCas9	20G-sgRNA	chr7	104933928	104933964	chr7_104933955_314	VEGFAsite2-WT_SpCas9.sam	4155	104933955	CTTCCCCCTCCACCCCCCACCCCGCCCCGGGTTTCAAGTGATTTTCATAC	179	135	314	155.450956896	650	429	1079	528.062496301	198	86	130.491379026	10.868415200920134	TCCACCCCCCACCCCGCCCCGGG	5	23	chr7	104933938	104933961	chr7_104933955_314	1	+
WT SpCas9	20G-sgRNA	chr7	129289158	129289159	chr7_129289159_23	VEGFAsite2-WT_SpCas9.sam	4189	129289159	CAGCCTAGGTTCCCCCCACCCCACCCCGGGTTTGGACTGTAGACTGAGGC	20	3	23	7.74596669241	200	9	209	42.4264068712	18	2	6.0	0.5	GGTTCCCCCCACCCCACCCCGGG	7	23	chr7	129289141	129289164	chr7_129289159_23	1	+
WT SpCas9	20G-sgRNA	chr8	18041532	18041562	chr8_18041546_505	VEGFAsite2-WT_SpCas9.sam	4270	18041546	GCTCTATGCTTTCAGGGTCCCGGGGCGGGGTGGTGGGGGGGTCCCTGTTC	223	282	505	250.770811699	975	1219	2194	1090.1949367	282	186	229.024016208	9.118966803073446	CCCCCCCACCACCCCGCCCCGGG	4	23	chr8	18041539	18041562	chr8_18041546_505	1	-
WT SpCas9	20G-sgRNA	chr8	39839085	39839085	chr8_39839085_5	VEGFAsite2-WT_SpCas9.sam	4298	39839085	AGGCTCCCCACACCCACCACCCCGCCTCAGATCACCTTTCACTTTCTTTG	0	5	5	0.0	0	10	10	0.0	4	1	2.0	0.0	CACACCCACCACCCCGCCTCAGA	4	23	chr8	39839068	39839091	chr8_39839085_5	1	+
WT SpCas9	20G-sgRNA	chr8	104512397	104512399	chr8_104512397_11	VEGFAsite2-WT_SpCas9.sam	4341	104512397	TTTCGCTTCTCCACTCTAGCCGGGGGTGGGGTGGGTGGGGTTGGGGTCTC	2	9	11	4.24264068712	2	11	13	4.69041575982	11	0	0.0	1.0	AACCCCACCCACCCCACCCCCGG	5	23	chr8	104512391	104512414	chr8_104512397_11	1	-
WT SpCas9	20G-sgRNA	chr8	121367898	121367908	chr8_121367908_15	VEGFAsite2-WT_SpCas9.sam	4356	121367908	TCAACTGACAACCCCCCCACCCCGCCTCGGCCTCACAAAGTGCTGGGATT	10	5	15	7.07106781187	34	5	39	13.0384048104	5	10	7.07106781187	5.0	CAACCCCCCCACCCCGCCTCGGC	4	23	chr8	121367891	121367914	chr8_121367908_15	1	+
WT SpCas9	20G-sgRNA	chr8	144822952	144822969	chr8_144822961_626	VEGFAsite2-WT_SpCas9.sam	4386	144822961	TCGCCTGTGTACCCCACCACCCCGCCCCAGGTGTCAGGATAAGGAGCCTG	303	323	626	312.840214806	1121	1391	2512	1248.72374847	389	204	281.701970174	5.0408057116122045	GTACCCCACCACCCCGCCCCAGG	5	23	chr8	144822944	144822967	chr8_144822961_626	1	+
WT SpCas9	20G-sgRNA	chr8	145008404	145008405	chr8_145008405_32	VEGFAsite2-WT_SpCas9.sam	4388	145008405	GGAGCTTGGGTTCCCCCGCCGGGGGCGGGGCGGGGAGGGGGGTTTCCTTC	27	5	32	11.6189500386	121	9	130	33.0	27	0	0.0	0.5	CCCCCTCCCCGCCCCGCCCCCGG	6	23	chr8	145008398	145008421	chr8_145008405_32	1	-
WT SpCas9	20G-sgRNA	chr9	2666738	2666740	chr9_2666738_86	VEGFAsite2-WT_SpCas9.sam	4396	2666738	TTTGCAGCAGCCGCCCCCACCCCGCCCCCGGCCGCTGCCATCACAGGCCC	86	0	86	0.0	175	0	175	0.0	1	77	8.77496438739	0.816496580927726	AGCCGCCCCCACCCCGCCCCCGG	5	23	chr9	2666721	2666744	chr9_2666738_86	1	+
WT SpCas9	20G-sgRNA	chr9	27338858	27338883	chr9_27338874_495	VEGFAsite2-WT_SpCas9.sam	4418	27338874	AGGGGAAGGACCCCTCCCACCCCGACTCCGGTGGACAGGCAGGTAACTCC	264	231	495	246.949387527	1216	1662	2878	1421.6159819	252	207	228.394395728	7.7379217187789875	GACCCCTCCCACCCCGACTCCGG	3	23	chr9	27338857	27338880	chr9_27338874_495	1	+
WT SpCas9	20G-sgRNA	chr9	94480872	94480877	chr9_94480872_6	VEGFAsite2-WT_SpCas9.sam	4465	94480872	AGTTGTAGCTGCCATCCTGGGGCGGGGGGGGGGGGTTGTAGCTGCTGTCC	6	0	6	0.0	6	0	6	0.0	3	3	3.0	1.8708286933869707	CAACCCCCCCCCCCCGCCCCAGG	5	23	chr9	94480862	94480885	chr9_94480872_6	1	-
WT SpCas9	20G-sgRNA	chr9	100732583	100732596	chr9_100732586_10	VEGFAsite2-WT_SpCas9.sam	4476	100732586	CCTGACATCCCCCCACCACCCCACCCCCGGCCACCCCAAGAACCTTCTGT	6	4	10	4.89897948557	9	14	23	11.2249721603	4	6	4.89897948557	4.707440918375928	TCCCCCCACCACCCCACCCCCGG	5	23	chr9	100732568	100732591	chr9_100732586_10	1	+
WT SpCas9	20G-sgRNA	chr9	103599640	103599675	chr9_103599649_645	VEGFAsite2-WT_SpCas9.sam	4482	103599649	CACAACCCTGTTGGACGTCCTGAGGCGGGGTGGGGGGGTGTGCAAGGGAA	284	361	645	320.193691381	1077	1517	2594	1278.20538256	357	250	298.747384926	10.079737498230845	ACACCCCCCCACCCCGCCTCAGG	4	23	chr9	103599642	103599665	chr9_103599649_645	1	-
WT SpCas9	20G-sgRNA	chr9	126138180	126138188	chr9_126138181_341	VEGFAsite2-WT_SpCas9.sam	4524	126138181	CTCCCCGCCACACCCCTTCCTGGGGCGGGGTGGGGGGAGTGGGTGCTGGC	222	119	341	162.536149825	801	135	936	328.838866316	219	105	151.641023473	3.2015621187164243	CACTCCCCCCACCCCGCCCCAGG	4	23	chr9	126138174	126138197	chr9_126138181_341	1	-
WT SpCas9	20G-sgRNA	chr9	130663086	130663087	chr9_130663087_22	VEGFAsite2-WT_SpCas9.sam	4535	130663087	CCCCAACCCCCCACCCCACCCCGCCTCCAGTCTCTACTAAAAATACACAA	22	0	22	0.0	210	0	210	0.0	13	8	10.1980390272	0.5	CCCCCACCCCACCCCGCCTCCAG	5	23	chr9	130663069	130663092	chr9_130663087_22	1	+
WT SpCas9	20G-sgRNA	chr9	131706581	131706582	chr9_131706582_21	VEGFAsite2-WT_SpCas9.sam	4536	131706582	ACACCACTCAGTGGGACACCAGAGGCGGGGTGGGGTTGGCTAAAACAAGA	11	10	21	10.4880884817	36	24	60	29.3938769134	7	13	9.53939201417	0.5	AGCCAACCCCACCCCGCCTCTGG	5	23	chr9	131706575	131706598	chr9_131706582_21	1	-
WT SpCas9	20G-sgRNA	chr9	140263443	140263445	chr9_140263445_47	VEGFAsite2-WT_SpCas9.sam	4556	140263445	GGGGGACGGGGTGCAGTGCCCGGGGCGGGGTGGGGGGGCTTCTCAGAGCC	8	39	47	17.6635217327	13	87	100	33.6303434416	27	17	21.4242852856	0.816496580927726	AAGCCCCCCCACCCCGCCCCGGG	4	23	chr9	140263438	140263461	chr9_140263445_47	1	-
WT SpCas9	20G-sgRNA	chrX	43403741	43403776	chrX_43403746_64	VEGFAsite2-WT_SpCas9.sam	4771	43403746	CTGATGGTTGCTTGACATTCCTGGTGCGGGGTGGTGGGGGGAGGGGGGGT	36	28	64	31.7490157328	180	120	300	146.969384567	51	9	21.4242852856	12.162169516453007	TCCCCCCACCACCCCGCACCAGG	5	23	chrX	43403740	43403763	chrX_43403746_64	1	-
WT SpCas9	20G-sgRNA	chrX	67653796	67653796	chrX_67653796_27	VEGFAsite2-WT_SpCas9.sam	4819	67653796	CCCTGCAGTCTCCCCACCACCCCGCCTGGGAGGCTGCTCTCCCAGAACGG	27	0	27	0.0	31	0	31	0.0	25	1	5.0	0.0	TCTCCCCACCACCCCGCCTGGGA	6	23	chrX	67653779	67653802	chrX_67653796_27	1	+
WT SpCas9	20G-sgRNA	chrX	118865477	118865500	chrX_118865482_163	VEGFAsite2-WT_SpCas9.sam	4910	118865482	GTTCGGTGTGATCAAGGAGCCAGAGGCGGGGTGGTGGAGGACTGGAGCAT	28	135	163	61.4817045958	111	671	782	272.912073753	117	31	60.2245796997	7.9833811759178825	GTCCTCCACCACCCCGCCTCTGG	3	23	chrX	118865476	118865499	chrX_118865482_163	1	-
WT SpCas9	20G-sgRNA	chrX	129040593	129040663	chrX_129040640_539	VEGFAsite2-WT_SpCas9.sam	4929	129040640	ATGTTTTGTGCCCCCCCCACCCCGCCCCCGGAACTAAATGTAGTCCGTTT	286	253	539	268.994423734	1061	1063	2124	1061.99952919	220	281	248.636280538	17.074133701791922	TGCCCCCCCCACCCCGCCCCCGG	4	23	chrX	129040623	129040646	chrX_129040640_539	1	+
WT SpCas9	20G-sgRNA	chrX	149932482	149932547	chrX_149932528_1315	VEGFAsite2-WT_SpCas9.sam	4972	149932528	TGCTGCAGCTGCCCCCCCACCCCGCCACTGGCTGCAGGAATTCAGCCTTT	938	377	1315	594.664611357	5510	1094	6604	2455.18634731	371	847	560.568461475	15.154352510087653	CTGCCCCCCCACCCCGCCACTGG	5	23	chrX	149932511	149932534	chrX_149932528_1315	1	+
WT SpCas9	20G-sgRNA	chrX	152837111	152837131	chrX_152837128_380	VEGFAsite2-WT_SpCas9.sam	4978	152837128	GGCCATCTGTCCCCCTCCTCCCCACCTCCGGAGCCTGGCAGTGCGGGGTA	153	227	380	186.362549886	655	787	1442	717.972840712	214	150	179.164728672	5.282965286865155	GTCCCCCTCCTCCCCACCTCCGG	3	23	chrX	152837111	152837134	chrX_152837128_380	1	+
eSpCas9	20G-sgRNA	chr1	11714545	11714546	chr1_11714545_7	VEGFAsite2-eSpCas9.sam	100	11714545	CCCGACCCGACCCGCCCCGCCCCGCCTCTGGCCCCGCGCCCGGCCGCCCC	7	0	7	0.0	23	0	23	0.0	1	6	2.44948974278	0.5	GACCCGCCCCGCCCCGCCTCTGG	3	23	chr1	11714528	11714551	chr1_11714545_7	1	+
eSpCas9	20G-sgRNA	chr1	51442185	51442192	chr1_51442185_30	VEGFAsite2-eSpCas9.sam	483	51442185	CTGCTGGGGACCTATTTTTCAGCGACCTGAGGTGGGGAGGGAGGGGTCTG	6	24	30	12.0	36	137	173	70.2281994643	23	6	11.7473401245	3.0912061651652345	GACCCCTCCCTCCCCACCTCAGG	4	23	chr1	51442185	51442208	chr1_51442185_30	1	-
eSpCas9	20G-sgRNA	chr1	151031885	151031887	chr1_151031887_12	VEGFAsite2-eSpCas9.sam	977	151031887	CACCCGCCTCCCCCACACCCCGCATCCGGTGTGTCTCCGCCTGGCCCGGC	3	9	12	5.19615242271	6	11	17	8.12403840464	8	4	5.65685424949	0.816496580927726	CCTCCCCCACACCCCGCATCCGG	6	23	chr1	151031868	151031891	chr1_151031887_12	1	+
eSpCas9	20G-sgRNA	chr1	226093606	226093607	chr1_226093607_7	VEGFAsite2-eSpCas9.sam	1427	226093607	CAGGAAGAGACCCTCCCCACCCCACCCCTGGACAGCCACAGACTGGCGCT	3	4	7	3.46410161514	17	4	21	8.24621125124	2	4	2.82842712475	0.5	GACCCTCCCCACCCCACCCCTGG	4	23	chr1	226093590	226093613	chr1_226093607_7	1	+
eSpCas9	20G-sgRNA	chr10	116294255	116294256	chr10_116294255_4	VEGFAsite2-eSpCas9.sam	2227	116294255	GCCCTGGGCACTCATGATCCCTGAGGCGGGGTGGGGGTGGGGGGTTCCTG	0	4	4	0.0	0	11	11	0.0	3	1	1.73205080757	0.5	CCCCACCCCCACCCCGCCTCAGG	4	23	chr10	116294249	116294272	chr10_116294255_4	1	-
eSpCas9	20G-sgRNA	chr10	135149947	135149948	chr10_135149947_11	VEGFAsite2-eSpCas9.sam	2337	135149947	CCTTCTGTCGCCCTCCCCACCCCGCCTCCGGCGGACAGAGCTGGGCGGGA	11	0	11	0.0	62	0	62	0.0	1	8	2.82842712475	0.5	CGCCCTCCCCACCCCGCCTCCGG	4	23	chr10	135149930	135149953	chr10_135149947_11	1	+
eSpCas9	20G-sgRNA	chr11	374660	374667	chr11_374666_54	VEGFAsite2-eSpCas9.sam	2344	374666	GTGGGGTTGGAAATCTTAACCTGAGGCGGGGCGGGGGGGCCTCAGGGAGG	2	52	54	10.1980390272	2	145	147	17.0293863659	47	7	18.1383571472	3.0413812651491097	AGGCCCCCCCGCCCCGCCTCAGG	5	23	chr11	374660	374683	chr11_374666_54	1	-
eSpCas9	20G-sgRNA	chr11	12308930	12308935	chr11_12308933_50	VEGFAsite2-eSpCas9.sam	2403	12308933	GATCTTCCCATCCCCCTCCACCCCACCCCTGGCTCAGGAATTATGGAGCC	34	16	50	23.3238075794	118	93	211	104.75686135	5	41	14.3178210633	1.8708286933869707	ATCCCCCTCCACCCCACCCCTGG	4	23	chr11	12308917	12308940	chr11_12308933_50	1	+
eSpCas9	20G-sgRNA	chr11	13948339	13948395	chr11_13948370_1088	VEGFAsite2-eSpCas9.sam	2414	13948370	TTAAAAAGTACCCCCCCCACCCCGCCACAGGCACACCTCATAGGATAGCT	818	270	1088	469.957444882	3671	893	4564	1810.58084603	440	544	489.244315245	13.123809469814777	TACCCCCCCCACCCCGCCACAGG	3	23	chr11	13948353	13948376	chr11_13948370_1088	1	+
eSpCas9	20G-sgRNA	chr11	19798653	19798666	chr11_19798661_15	VEGFAsite2-eSpCas9.sam	2456	19798661	CGACCCCCCCCCCCACCCCGCCCTCGGCCGCCGCGGCCCCAGCGGCCTCC	14	1	15	3.74165738677	26	1	27	5.09901951359	10	5	7.07106781187	4.815340071064556	CCCCCCCCCCACCCCGCCCTCGG	5	23	chr11	19798640	19798663	chr11_19798661_15	1	+
eSpCas9	20G-sgRNA	chr11	31817482	31817497	chr11_31817483_99	VEGFAsite2-eSpCas9.sam	2506	31817483	CCTATCCTCAAAACTTGGCCAGAGGCGGGGTGGAGGGGCCCCTAGGAGCG	49	50	99	49.4974746831	202	168	370	184.217263035	52	42	46.7332857822	5.138887356744271	GGGCCCCTCCACCCCGCCTCTGG	3	23	chr11	31817476	31817499	chr11_31817483_99	1	-
eSpCas9	20G-sgRNA	chr11	46141845	46141855	chr11_46141855_5	VEGFAsite2-eSpCas9.sam	2569	46141855	ACTTCCCCCCGACAGCATCCCGGGGTGGGGTGGGGGGGATGGAGGAGCCC	0	5	5	0.0	0	37	37	0.0	1	2	1.41421356237	4.496912521077347	CATCCCCCCCACCCCACCCCGGG	5	23	chr11	46141848	46141871	chr11_46141855_5	1	-
eSpCas9	20G-sgRNA	chr11	61321439	61321439	chr11_61321439_11	VEGFAsite2-eSpCas9.sam	2628	61321439	TCCCTGGCTTCTGGAACCCCTGAGGCGGAGGGGAGGGGGTGGCAGGGCTT	4	7	11	5.29150262213	12	30	42	18.973665961	4	7	5.29150262213	0.0	CACCCCCTCCCCTCCGCCTCAGG	3	23	chr11	61321432	61321455	chr11_61321439_11	1	-
eSpCas9	20G-sgRNA	chr11	73458469	73458513	chr11_73458497_670	VEGFAsite2-eSpCas9.sam	2717	73458497	TGATCGGAACCCCCCCCCGCCCCGCCCCCGGCCTCCCAAGTGCTGGGAAT	433	237	670	320.345126387	2440	378	2818	960.374926786	242	389	306.819164982	12.467557900406959	ACCCCCCCCCGCCCCGCCCCCGG	5	23	chr11	73458480	73458503	chr11_73458497_670	1	+
eSpCas9	20G-sgRNA	chr11	76495786	76495790	chr11_76495788_13	VEGFAsite2-eSpCas9.sam	2738	76495788	TTGCAGTGCCTGGGGCTGACCGGAGGTGGGGGGGGGGGGGTGCTCAGAGC	0	13	13	0.0	0	32	32	0.0	11	2	4.69041575982	1.632993161855452	CACCCCCCCCCCCCCACCTCCGG	4	23	chr11	76495782	76495805	chr11_76495788_13	1	-
eSpCas9	20G-sgRNA	chr11	101437795	101437796	chr11_101437796_43	VEGFAsite2-eSpCas9.sam	2857	101437796	AAGGGGGCTGAAGTCTGGCTCGGGGCGGGGTGGGGGGGGTCCAACCCCCA	22	21	43	21.4941852602	78	89	167	83.3186653758	23	18	20.3469899494	0.5	GACCCCCCCCACCCCGCCCCGAG	3	23	chr11	101437789	101437812	chr11_101437796_43	1	-
eSpCas9	20G-sgRNA	chr12	22487660	22487661	chr12_22487660_24	VEGFAsite2-eSpCas9.sam	3239	22487660	GGCAACCCCCCCCCCCCCACCCCGCCCCGAGACGCGCTCTCTGCGCCGCA	24	0	24	0.0	60	0	60	0.0	7	16	10.5830052443	0.5	CCCCCCCCCCACCCCGCCCCGAG	5	23	chr12	22487643	22487666	chr12_22487660_24	1	+
eSpCas9	20G-sgRNA	chr12	132529354	132529369	chr12_132529366_63	VEGFAsite2-eSpCas9.sam	3839	132529366	CAGCTCTGGACCCCACCCACCCCGCCGCAGGACGACAGCGACATCTACCT	38	25	63	30.8220700148	119	142	261	129.992307465	32	25	28.2842712475	5.621387729022079	GACCCCACCCACCCCGCCGCAGG	3	23	chr12	132529349	132529372	chr12_132529366_63	1	+
eSpCas9	20G-sgRNA	chr13	100546986	100546996	chr13_100546988_96	VEGFAsite2-eSpCas9.sam	4312	100546988	TTATTCCCCTAATACCTTGCCTGAGGCGGGGGGGGGGGGGGGTGCCCAAT	12	84	96	31.7490157328	12	337	349	63.5924523823	56	35	44.2718872424	3.5799897388976194	CCCCCCCCCCCCCCCGCCTCAGG	4	23	chr13	100546982	100547005	chr13_100546988_96	1	-
eSpCas9	20G-sgRNA	chr14	104601208	104601208	chr14_104601208_7	VEGFAsite2-eSpCas9.sam	4815	104601208	CTGAAGGGAGCCCCCCCCTCCCCGCCCCAGGCTCAGGGTCTTGGATGAGA	5	2	7	3.16227766017	12	12	24	12.0	2	5	3.16227766017	0.0	AGCCCCCCCCTCCCCGCCCCAGG	5	23	chr14	104601191	104601214	chr14_104601208_7	1	+
eSpCas9	20G-sgRNA	chr15	33286081	33286136	chr15_33286107_1191	VEGFAsite2-eSpCas9.sam	4870	33286107	TGTCCTCTGCAACAGCAGCCGGGGGCGGGGTGGGGGGGGTCTTTTGGAAA	424	767	1191	570.270111438	1169	3202	4371	1934.71910106	632	447	531.511053507	12.916999995699037	GACCCCCCCCACCCCGCCCCCGG	2	23	chr15	33286100	33286123	chr15_33286107_1191	1	-
eSpCas9	20G-sgRNA	chr16	56963418	56963449	chr16_56963429_761	VEGFAsite2-eSpCas9.sam	5592	56963429	AGACAGTTTTTCCACAGGCCAGAGGTGGGGTGGGGGGGGCATTGTTTCAG	341	420	761	378.444183467	1350	1849	3199	1579.9208841	319	380	348.166626775	8.763701794093777	TGCCCCCCCCACCCCACCTCTGG	4	23	chr16	56963422	56963445	chr16_56963429_761	1	-
eSpCas9	20G-sgRNA	chr17	4358733	4358768	chr17_4358752_1575	VEGFAsite2-eSpCas9.sam	5802	4358752	CCCACATGTGGCAGATGCCCAGAGGCGGGGTGTGGGGGGTACTTTGTGGG	726	849	1575	785.094898722	2696	2938	5634	2814.4001137	898	564	711.668462137	9.608788900871911	TACCCCCCACACCCCGCCTCTGG	3	23	chr17	4358745	4358768	chr17_4358752_1575	1	-
eSpCas9	20G-sgRNA	chr17	40044756	40044757	chr17_40044757_4	VEGFAsite2-eSpCas9.sam	6094	40044757	GCTGCTTCTACACTCAGCCCAGAGGCGGGGTGGGAGGGGCATGGGACAGA	3	1	4	1.73205080757	3	2	5	2.44948974278	4	0	0.0	0.5	TGCCCCTCCCACCCCGCCTCTGG	4	23	chr17	40044750	40044773	chr17_40044757_4	1	-
eSpCas9	20G-sgRNA	chr17	55740528	55740529	chr17_55740528_10	VEGFAsite2-eSpCas9.sam	6240	55740528	GCTGGGGCTTTGCTCTGAGCCAGTGGCGGGGTGGAGGGGCGGGGCCAAGG	3	7	10	4.58257569496	22	24	46	22.9782505862	9	1	3.0	0.5	CCGCCCCTCCACCCCGCCACTGG	4	23	chr17	55740522	55740545	chr17_55740528_10	1	-
eSpCas9	20G-sgRNA	chr18	21359558	21359559	chr18_21359559_13	VEGFAsite2-eSpCas9.sam	6604	21359559	GAAAGCAGAATACATGGGCCAGAGGCGGGGTGGGTGGGGGCAGTGGTGGG	2	11	13	4.69041575982	2	38	40	8.71779788708	8	4	5.65685424949	0.5	GCCCCCACCCACCCCGCCTCTGG	3	23	chr18	21359552	21359575	chr18_21359559_13	1	-
eSpCas9	20G-sgRNA	chr19	13122187	13122188	chr19_13122188_27	VEGFAsite2-eSpCas9.sam	7074	13122188	CATTTAATGCCCCCCACCACCCCACCTCGGGAGAAATTTCCACTTGCCCC	3	24	27	8.48528137424	3	112	115	18.3303027798	16	10	12.6491106407	0.5	GCCCCCCACCACCCCACCTCGGG	3	23	chr19	13122171	13122194	chr19_13122188_27	1	+
eSpCas9	20G-sgRNA	chr19	28341691	28341705	chr19_28341697_30	VEGFAsite2-eSpCas9.sam	7174	28341697	CAGGGGTGGCCGCGTGGGCCCAGGGGCGGGGTGGGGGGGGCTTTCTGAGT	5	25	30	11.1803398875	5	60	65	17.3205080757	22	6	11.4891252931	4.968651728587948	AGCCCCCCCCACCCCGCCCCTGG	4	23	chr19	28341691	28341714	chr19_28341697_30	1	-
eSpCas9	20G-sgRNA	chr19	51915519	51915520	chr19_51915519_8	VEGFAsite2-eSpCas9.sam	7393	51915519	CAGAAGGGGCCAGTGGTGCCCGGGGTGGGGTGGGGGGTGTTGATGCATGG	6	2	8	3.46410161514	9	5	14	6.7082039325	5	2	3.16227766017	0.5	AACACCCCCCACCCCACCCCGGG	5	23	chr19	51915512	51915535	chr19_51915519_8	1	-
eSpCas9	20G-sgRNA	chr2	12744762	12744776	chr2_12744775_60	VEGFAsite2-eSpCas9.sam	7516	12744775	GACTGCAGGACACACCCCACCCCACCTCAGGTGTCCTGCTGCCCCAGGCT	19	41	60	27.9105714739	69	143	212	99.3327740476	24	33	28.1424945589	4.399928976699511	GACACACCCCACCCCACCTCAGG	4	23	chr2	12744758	12744781	chr2_12744775_60	1	+
eSpCas9	20G-sgRNA	chr2	24857579	24857616	chr2_24857593_428	VEGFAsite2-eSpCas9.sam	7580	24857593	GGGGAGGAACCCCCCCCCCCCCCGCCCCCGGAGACAAGACCACACTCTTT	289	139	428	200.427044083	1368	146	1514	446.909386789	178	223	199.233531314	9.636689498943856	ACCCCCCCCCCCCCCGCCCCCGG	5	23	chr2	24857576	24857599	chr2_24857593_428	1	+
eSpCas9	20G-sgRNA	chr2	72079592	72079592	chr2_72079592_16	VEGFAsite2-eSpCas9.sam	7843	72079592	CTCTCGTCGACCCCTTCCACCCCGCCTCAGCTCGGCGCCCCCGCCCCAGA	4	12	16	6.92820323028	11	79	90	29.478805946	8	7	7.48331477355	0.0	GACCCCTTCCACCCCGCCTCAGC	2	23	chr2	72079575	72079598	chr2_72079592_16	1	+
eSpCas9	20G-sgRNA	chr2	129244166	129244224	chr2_129244202_656	VEGFAsite2-eSpCas9.sam	8126	129244202	TGCACGTCAGCCGCGTGGCCGGGGGCGGGGTGGGGGGGGGGTCATGCCGG	226	430	656	311.737068697	495	1814	2309	947.591684218	314	286	299.673155288	15.617331451520988	CCCCCCCCCCACCCCGCCCCCGG	4	23	chr2	129244195	129244218	chr2_129244202_656	1	-
eSpCas9	20G-sgRNA	chr2	170573350	170573360	chr2_170573350_105	VEGFAsite2-eSpCas9.sam	8300	170573350	CACACACCCCACCCCCCCACCCCGCCCCAGGTTTTGCTCCAAGCTGTGCA	101	4	105	20.0997512422	319	4	323	35.721142199	51	48	49.4772675074	3.4480268109295333	CCACCCCCCCACCCCGCCCCAGG	5	23	chr2	170573333	170573356	chr2_170573350_105	1	+
eSpCas9	20G-sgRNA	chr2	223423896	223423896	chr2_223423896_5	VEGFAsite2-eSpCas9.sam	8584	223423896	CACACCGCGCCCCCCCCCCCCCCGCCCGGCCCCTGCTCCTCTCGCTGTTG	5	0	5	0.0	11	0	11	0.0	3	2	2.44948974278	0.0	GCCCCCCCCCCCCCCGCCCGGCC	7	23	chr2	223423879	223423902	chr2_223423896_5	1	+
eSpCas9	20G-sgRNA	chr2	239061957	239061958	chr2_239061958_6	VEGFAsite2-eSpCas9.sam	8686	239061958	GGAGTGCCACCCCCCCCACCCCGTCTTGGGAGAAGGGAAAGGGCAGACGC	5	1	6	2.2360679775	7	3	10	4.58257569496	0	6	0.0	0.5	CACCCCCCCCACCCCGTCTTGGG	4	23	chr2	239061940	239061963	chr2_239061958_6	1	+
eSpCas9	20G-sgRNA	chr2	242214582	242214628	chr2_242214606_1542	VEGFAsite2-eSpCas9.sam	8712	242214606	AGAAAGCAATTCCCCCCCACCCCGCCTCAGGAAAGAATAAACCTCATACC	622	920	1542	756.465465173	2555	3482	6037	2982.70179535	691	725	707.795874529	11.623809515748365	ATTCCCCCCCACCCCGCCTCAGG	4	23	chr2	242214589	242214612	chr2_242214606_1542	1	+
eSpCas9	20G-sgRNA	chr20	10913944	10913987	chr20_10913960_291	VEGFAsite2-eSpCas9.sam	8776	10913960	CATCACACACTGGGGCCTGCCAGGGGCGGGGTGGGGGGGTGGTAAAGGGG	67	224	291	122.507142649	134	780	914	323.295530436	174	103	133.873074216	14.163685960935451	CCACCCCCCCACCCCGCCCCTGG	5	23	chr20	10913954	10913977	chr20_10913960_291	1	-
eSpCas9	20G-sgRNA	chr22	50884802	50884803	chr22_50884803_31	VEGFAsite2-eSpCas9.sam	9565	50884803	CCACTGTCCCCCCCCCCCCCCCGCCTCCGGCCTCCATCCCTTCAGCTCGG	31	0	31	0.0	48	0	48	0.0	26	3	8.83176086633	0.5	CCCCCCCCCCCCCCCGCCTCCGG	4	23	chr22	50884785	50884808	chr22_50884803_31	1	+
eSpCas9	20G-sgRNA	chr3	140398786	140398806	chr3_140398800_142	VEGFAsite2-eSpCas9.sam	10356	140398800	ATTAGAATCAACCCCCCCACCCCGCTTCAGGTGATTCTAATGTGCAGAAT	92	50	142	67.8232998313	239	136	375	180.288657436	56	74	64.3739077577	6.546536707079771	CAACCCCCCCACCCCGCTTCAGG	4	23	chr3	140398783	140398806	chr3_140398800_142	1	+
eSpCas9	20G-sgRNA	chr3	142723429	142723435	chr3_142723429_52	VEGFAsite2-eSpCas9.sam	10372	142723429	TGACCTTGTGACCCCCCCCCCCCGCCTCGGCCTCCCAAAGTGCGGGGATT	52	0	52	0.0	535	0	535	0.0	4	39	12.4899959968	2.5495097567963922	TGACCCCCCCCCCCCGCCTCGGC	6	23	chr3	142723412	142723435	chr3_142723429_52	1	+
eSpCas9	20G-sgRNA	chr4	38537627	38537627	chr4_38537627_2	VEGFAsite2-eSpCas9.sam	10849	38537627	ATCCTCCCCTCCCCACCCACCCCGCCTCAGGCTTGAAGAGGAAAGAAGAG	1	1	2	1.0	4	1	5	2.0	1	1	1.0	0.0	CTCCCCACCCACCCCGCCTCAGG	4	23	chr4	38537610	38537633	chr4_38537627_2	1	+
eSpCas9	20G-sgRNA	chr5	6715093	6715138	chr5_6715118_269	VEGFAsite2-eSpCas9.sam	11558	6715118	TCGACTCTCTACCCCTCCACCCCGCCTCCGGGCAAGTGAGGAACCCCTTG	159	110	269	132.249763705	712	414	1126	542.925409241	92	152	118.253963993	12.341213698642267	CTACCCCTCCACCCCGCCTCCGG	3	23	chr5	6715101	6715124	chr5_6715118_269	1	+
eSpCas9	20G-sgRNA	chr5	78908154	78908160	chr5_78908159_19	VEGFAsite2-eSpCas9.sam	11966	78908159	GCGCATTCAAGCAAAGCGCTCATAGGCGGGGTGGGGGGGGTGGGGGGGGT	0	19	19	0.0	0	69	69	0.0	1	18	4.24264068712	2.6246692913372702	CACCCCCCCCACCCCGCCTATGA	4	23	chr5	78908153	78908176	chr5_78908159_19	1	-
eSpCas9	20G-sgRNA	chr5	132860368	132860376	chr5_132860375_20	VEGFAsite2-eSpCas9.sam	12312	132860375	TCCAGAAATGCACCCCCCACCCCGCCCCTGGGTGGGTTGTACAATACTGC	15	5	20	8.66025403784	41	9	50	19.2093727123	5	15	8.66025403784	3.559026084010437	TGCACCCCCCACCCCGCCCCTGG	5	23	chr5	132860358	132860381	chr5_132860375_20	1	+
eSpCas9	20G-sgRNA	chr5	139028254	139028261	chr5_139028256_16	VEGFAsite2-eSpCas9.sam	12375	139028256	GCTGCAGGCTCCCCCCCCTCCCCGCCTCGGGCCAGCCGCGGCGGCGCGAC	12	4	16	6.92820323028	56	8	64	21.1660104885	3	12	6.0	2.943920288775949	CTCCCCCCCCTCCCCGCCTCGGG	4	23	chr5	139028239	139028262	chr5_139028256_16	1	+
eSpCas9	20G-sgRNA	chr5	170878069	170878070	chr5_170878070_3	VEGFAsite2-eSpCas9.sam	12590	170878070	CCTCGGGCCGCCCCCCCACCCCGCCGCCGGCCGCCTCCCGCCCGCGGGCG	2	1	3	1.41421356237	2	2	4	2.0	2	0	0.0	0.5	CCGCCCCCCCACCCCGCCGCCGG	5	23	chr5	170878052	170878075	chr5_170878070_3	1	+
eSpCas9	20G-sgRNA	chr5	179588301	179588309	chr5_179588307_11	VEGFAsite2-eSpCas9.sam	12689	179588307	GGGACTCCCTCCGCCCCGCTTCCAGAGTGTCTTTTGGGAGGTGAGTGGGC	7	4	11	5.29150262213	18	10	28	13.416407865	6	3	4.24264068712	3.112474899497183	GACTCCCTCCGCCCCGCTTCCAG	4	23	chr5	179588284	179588307	chr5_179588307_11	1	+
eSpCas9	20G-sgRNA	chr6	26470587	26470639	chr6_26470622_649	VEGFAsite2-eSpCas9.sam	12921	26470622	TATGTCAGAGACCCCCCCCACCCCACCCCAGGAATCCTGAAACCATATTT	456	193	649	296.661423175	1697	515	2212	934.855603823	217	392	291.657333184	13.771869847372596	GACCCCCCCCACCCCACCCCAGG	3	23	chr6	26470606	26470629	chr6_26470622_649	1	+
eSpCas9	20G-sgRNA	chr6	31462826	31462835	chr6_31462828_18	VEGFAsite2-eSpCas9.sam	12959	31462828	GGGCAGAGCAGAGGGGGCTGGAGGTGGGGTGGAGGGGGAGGGCTTTGAAC	2	16	18	5.65685424949	3	46	49	11.7473401245	6	11	8.12403840464	3.5355339059327378	CTCCCCCTCCACCCCACCTCCAG	4	23	chr6	31462820	31462843	chr6_31462828_18	1	-
eSpCas9	20G-sgRNA	chr6	36853821	36853826	chr6_36853826_2	VEGFAsite2-eSpCas9.sam	13018	36853826	CATGTGAGTGACTGGGGCCCGAGGCTGGGTGGGGGGAGGCCGCCCTGTGA	1	1	2	1.0	8	1	9	2.82842712475	1	0	0.0	2.5	GCCTCCCCCCACCCAGCCTCGGG	4	23	chr6	36853818	36853841	chr6_36853826_2	1	-
eSpCas9	20G-sgRNA	chr6	43738559	43738601	chr6_43738562_481	VEGFAsite2-eSpCas9.sam	13090	43738562	AGGGGCCGGAGCCCGCGCCCGGAGGCGGGGTGGAGGGGGTCGGGGCTCGC	436	45	481	140.071410359	1444	144	1588	456.0	191	254	220.258938525	13.271770288038063	GACCCCCTCCACCCCGCCTCCGG	0	23	chr6	43738555	43738578	chr6_43738562_481	1	-
eSpCas9	20G-sgRNA	chr6	110521033	110521034	chr6_110521034_14	VEGFAsite2-eSpCas9.sam	13471	110521034	CCCCACCATGCCCCCTCCACCCCACCTCTGACCAGAAATAGCAGATGCTG	3	11	14	5.74456264654	10	42	52	20.4939015319	2	12	4.89897948557	0.5	TGCCCCCTCCACCCCACCTCTGA	4	23	chr6	110521017	110521040	chr6_110521034_14	1	+
eSpCas9	20G-sgRNA	chr7	50765527	50765528	chr7_50765528_6	VEGFAsite2-eSpCas9.sam	14179	50765528	GTGGGCTGAACCACCCCCACCCCACCCCAGGGAGGGAAGGAGCCTTTGTA	2	4	6	2.82842712475	7	30	37	14.4913767462	3	3	3.0	0.5	AACCACCCCCACCCCACCCCAGG	5	23	chr7	50765511	50765534	chr7_50765528_6	1	+
eSpCas9	20G-sgRNA	chr7	95319676	95319677	chr7_95319676_4	VEGFAsite2-eSpCas9.sam	14393	95319676	GAGCTATGGAACTCTAAACCCAGGGGCGGGGTGTGAGGGGTCCTTAGTTT	1	3	4	1.73205080757	1	25	26	5.0	3	0	0.0	0.5	GACCCCTCACACCCCGCCCCTGG	4	23	chr7	95319670	95319693	chr7_95319676_4	1	-
eSpCas9	20G-sgRNA	chr7	104933955	104933956	chr7_104933955_19	VEGFAsite2-eSpCas9.sam	14447	104933955	CTTCCCCCTCCACCCCCCACCCCGCCCCGGGTTTCAAGTGATTTTCATAC	14	5	19	8.36660026534	52	53	105	52.4976189936	11	7	8.77496438739	0.5	TCCACCCCCCACCCCGCCCCGGG	5	23	chr7	104933938	104933961	chr7_104933955_19	1	+
eSpCas9	20G-sgRNA	chr8	121367894	121367909	chr8_121367908_16	VEGFAsite2-eSpCas9.sam	15201	121367908	TCAACTGACAACCCCCCCACCCCGCCTCGGCCTCACAAAGTGCTGGGATT	7	9	16	7.93725393319	55	19	74	32.3264597505	6	8	6.92820323028	6.264982043070834	CAACCCCCCCACCCCGCCTCGGC	4	23	chr8	121367891	121367914	chr8_121367908_16	1	+
eSpCas9	20G-sgRNA	chr9	27338873	27338888	chr9_27338875_91	VEGFAsite2-eSpCas9.sam	15391	27338875	GGGGAAGGACCCCTCCCACCCCGACTCCGGTGGACAGGCAGGTAACTCCA	58	33	91	43.7492857085	139	121	260	129.688087348	36	46	40.6939798988	5.635601121442148	GACCCCTCCCACCCCGACTCCGG	3	23	chr9	27338857	27338880	chr9_27338875_91	1	+
eSpCas9	20G-sgRNA	chr9	94480868	94480873	chr9_94480869_16	VEGFAsite2-eSpCas9.sam	15557	94480869	GGGAGTTGTAGCTGCCATCCTGGGGCGGGGGGGGGGGGTTGTAGCTGCTG	4	12	16	6.92820323028	4	38	42	12.3288280059	2	11	4.69041575982	2.0615528128088303	CAACCCCCCCCCCCCGCCCCAGG	5	23	chr9	94480862	94480885	chr9_94480869_16	1	-
eSpCas9	20G-sgRNA	chr9	103599624	103599684	chr9_103599649_1080	VEGFAsite2-eSpCas9.sam	15616	103599649	CACAACCCTGTTGGACGTCCTGAGGCGGGGTGGGGGGGTGTGCAAGGGAA	590	490	1080	537.680202351	2406	1833	4239	2100.04714233	492	509	500.427816973	13.017346240882082	ACACCCCCCCACCCCGCCTCAGG	4	23	chr9	103599642	103599665	chr9_103599649_1080	1	-
eSpCas9	20G-sgRNA	chr9	126138180	126138184	chr9_126138181_51	VEGFAsite2-eSpCas9.sam	15755	126138181	CTCCCCGCCACACCCCTTCCTGGGGCGGGGTGGGGGGAGTGGGTGCTGGC	39	12	51	21.6333076528	183	13	196	48.774993593	16	33	22.9782505862	1.4142135623730951	CACTCCCCCCACCCCGCCCCAGG	4	23	chr9	126138174	126138197	chr9_126138181_51	1	-
eSpCas9	20G-sgRNA	chr9	140263439	140263448	chr9_140263445_64	VEGFAsite2-eSpCas9.sam	15844	140263445	GGGGGACGGGGTGCAGTGCCCGGGGCGGGGTGGGGGGGCTTCTCAGAGCC	38	26	64	31.432467291	80	51	131	63.8748776907	9	53	21.8403296678	3.0066592756745814	AAGCCCCCCCACCCCGCCCCGGG	4	23	chr9	140263438	140263461	chr9_140263445_64	1	-
eSpCas9	20G-sgRNA	chrX	129040605	129040664	chrX_129040640_999	VEGFAsite2-eSpCas9.sam	16759	129040640	ATGTTTTGTGCCCCCCCCACCCCGCCCCCGGAACTAAATGTAGTCCGTTT	566	433	999	495.053532459	2524	1548	4072	1976.65171439	478	433	454.943952592	14.026512594210848	TGCCCCCCCCACCCCGCCCCCGG	4	23	chrX	129040623	129040646	chrX_129040640_999	1	+
eSpCas9	20G-sgRNA	chrX	149932511	149932529	chrX_149932528_265	VEGFAsite2-eSpCas9.sam	16897	149932528	TGCTGCAGCTGCCCCCCCACCCCGCCACTGGCTGCAGGAATTCAGCCTTT	154	111	265	130.74402472	728	395	1123	536.246212108	67	166	105.460893226	5.861740355901137	CTGCCCCCCCACCCCGCCACTGG	5	23	chrX	149932511	149932534	chrX_149932528_265	1	+
eSpCas9-plus	20G-sgRNA	chr1	11714545	11714546	chr1_11714545_29	VEGFAsite2-eSpCas9-plus.sam	43	11714545	CCCGACCCGACCCGCCCCGCCCCGCCTCTGGCCCCGCGCCCGGCCGCCCC	27	2	29	7.34846922835	160	2	162	17.88854382	10	15	12.2474487139	0.5	GACCCGCCCCGCCCCGCCTCTGG	3	23	chr1	11714528	11714551	chr1_11714545_29	1	+
eSpCas9-plus	20G-sgRNA	chr10	135149947	135149948	chr10_135149947_9	VEGFAsite2-eSpCas9-plus.sam	887	135149947	CCTTCTGTCGCCCTCCCCACCCCGCCTCCGGCGGACAGAGCTGGGCGGGA	9	0	9	0.0	52	0	52	0.0	2	7	3.74165738677	0.5	CGCCCTCCCCACCCCGCCTCCGG	4	23	chr10	135149930	135149953	chr10_135149947_9	1	+
eSpCas9-plus	20G-sgRNA	chr11	374659	374667	chr11_374666_118	VEGFAsite2-eSpCas9-plus.sam	890	374666	GTGGGGTTGGAAATCTTAACCTGAGGCGGGGCGGGGGGGCCTCAGGGAGG	11	107	118	34.3074335968	11	361	372	63.0158710168	104	8	28.8444102037	3.344772040064913	AGGCCCCCCCGCCCCGCCTCAGG	5	23	chr11	374660	374683	chr11_374666_118	1	-
eSpCas9-plus	20G-sgRNA	chr11	12308933	12308939	chr11_12308935_9	VEGFAsite2-eSpCas9-plus.sam	906	12308935	TCTTCCCATCCCCCTCCACCCCACCCCTGGCTCAGGAATTATGGAGCCTT	9	0	9	0.0	25	0	25	0.0	8	1	2.82842712475	2.494438257849294	ATCCCCCTCCACCCCACCCCTGG	4	23	chr11	12308917	12308940	chr11_12308935_9	1	+
eSpCas9-plus	20G-sgRNA	chr11	13948341	13948384	chr11_13948370_1680	VEGFAsite2-eSpCas9-plus.sam	910	13948370	TTAAAAAGTACCCCCCCCACCCCGCCACAGGCACACCTCATAGGATAGCT	1213	467	1680	752.642677504	5614	2180	7794	3498.35961559	939	601	751.224999584	12.729884051744682	TACCCCCCCCACCCCGCCACAGG	3	23	chr11	13948353	13948376	chr11_13948370_1680	1	+
eSpCas9-plus	20G-sgRNA	chr11	31817478	31817483	chr11_31817482_183	VEGFAsite2-eSpCas9-plus.sam	941	31817482	CCCTATCCTCAAAACTTGGCCAGAGGCGGGGTGGAGGGGCCCCTAGGAGC	17	166	183	53.1224999412	51	493	544	158.565443903	156	18	52.990565198	1.8708286933869707	GGGCCCCTCCACCCCGCCTCTGG	3	23	chr11	31817476	31817499	chr11_31817482_183	1	-
eSpCas9-plus	20G-sgRNA	chr11	46141854	46141856	chr11_46141855_32	VEGFAsite2-eSpCas9-plus.sam	970	46141855	ACTTCCCCCCGACAGCATCCCGGGGTGGGGTGGGGGGGATGGAGGAGCCC	16	16	32	16.0	72	50	122	60.0	19	12	15.0996688705	0.816496580927726	CATCCCCCCCACCCCACCCCGGG	5	23	chr11	46141848	46141871	chr11_46141855_32	1	-
eSpCas9-plus	20G-sgRNA	chr11	61321438	61321439	chr11_61321439_10	VEGFAsite2-eSpCas9-plus.sam	989	61321439	TCCCTGGCTTCTGGAACCCCTGAGGCGGAGGGGAGGGGGTGGCAGGGCTT	6	4	10	4.89897948557	16	10	26	12.6491106407	9	0	0.0	0.5	CACCCCCTCCCCTCCGCCTCAGG	3	23	chr11	61321432	61321455	chr11_61321439_10	1	-
eSpCas9-plus	20G-sgRNA	chr11	73458462	73458520	chr11_73458498_817	VEGFAsite2-eSpCas9-plus.sam	1015	73458498	GATCGGAACCCCCCCCCGCCCCGCCCCCGGCCTCCCAAGTGCTGGGAATT	589	228	817	366.458728918	2864	270	3134	879.363406107	516	228	342.998542271	15.233332589053107	ACCCCCCCCCGCCCCGCCCCCGG	5	23	chr11	73458480	73458503	chr11_73458498_817	1	+
eSpCas9-plus	20G-sgRNA	chr11	76495788	76495798	chr11_76495789_29	VEGFAsite2-eSpCas9-plus.sam	1026	76495789	TGCAGTGCCTGGGGCTGACCGGAGGTGGGGGGGGGGGGGTGCTCAGAGCT	20	9	29	13.416407865	20	20	40	20.0	23	5	10.7238052948	3.1622776601683795	CACCCCCCCCCCCCCACCTCCGG	4	23	chr11	76495782	76495805	chr11_76495789_29	1	-
eSpCas9-plus	20G-sgRNA	chr11	101437791	101437796	chr11_101437795_9	VEGFAsite2-eSpCas9-plus.sam	1060	101437795	AAAGGGGGCTGAAGTCTGGCTCGGGGCGGGGTGGGGGGGGTCCAACCCCC	2	7	9	3.74165738677	2	10	12	4.472135955	5	3	3.87298334621	1.8708286933869707	GACCCCCCCCACCCCGCCCCGAG	3	23	chr11	101437789	101437812	chr11_101437795_9	1	-
eSpCas9-plus	20G-sgRNA	chr13	26626241	26626243	chr13_26626241_4	VEGFAsite2-eSpCas9-plus.sam	1411	26626241	CTGCGCGGCTCCCCCCCACCCCCGACCTCAGGGACGCCCGCGGGCGCCGG	4	0	4	0.0	44	0	44	0.0	1	3	1.73205080757	1.0	TCCCCCCCACCCCCGACCTCAGG	7	23	chr13	26626225	26626248	chr13_26626241_4	1	+
eSpCas9-plus	20G-sgRNA	chr13	100546987	100546993	chr13_100546988_6	VEGFAsite2-eSpCas9-plus.sam	1600	100546988	TTATTCCCCTAATACCTTGCCTGAGGCGGGGGGGGGGGGGGGTGCCCAAT	1	5	6	2.2360679775	1	12	13	3.46410161514	5	1	2.2360679775	2.6246692913372702	CCCCCCCCCCCCCCCGCCTCAGG	4	23	chr13	100546982	100547005	chr13_100546988_6	1	-
eSpCas9-plus	20G-sgRNA	chr14	104601208	104601209	chr14_104601208_61	VEGFAsite2-eSpCas9-plus.sam	1819	104601208	CTGAAGGGAGCCCCCCCCTCCCCGCCCCAGGCTCAGGGTCTTGGATGAGA	59	2	61	10.8627804912	335	5	340	40.9267638594	2	56	10.5830052443	0.5	AGCCCCCCCCTCCCCGCCCCAGG	5	23	chr14	104601191	104601214	chr14_104601208_61	1	+
eSpCas9-plus	20G-sgRNA	chr15	33286082	33286153	chr15_33286106_2236	VEGFAsite2-eSpCas9-plus.sam	1848	33286106	TTGTCCTCTGCAACAGCAGCCGGGGGCGGGGTGGGGGGGGTCTTTTGGAA	864	1372	2236	1088.76443733	3181	5955	9136	4352.33902632	1592	454	850.157632442	16.873675181400873	GACCCCCCCCACCCCGCCCCCGG	2	23	chr15	33286100	33286123	chr15_33286106_2236	1	-
eSpCas9-plus	20G-sgRNA	chr16	56963409	56963444	chr16_56963428_1760	VEGFAsite2-eSpCas9-plus.sam	2104	56963428	AAGACAGTTTTTCCACAGGCCAGAGGTGGGGTGGGGGGGGCATTGTTTCA	691	1069	1760	859.46436808	3418	4600	8018	3965.19860789	1116	514	757.379693417	9.276552256561027	TGCCCCCCCCACCCCACCTCTGG	4	23	chr16	56963422	56963445	chr16_56963428_1760	1	-
eSpCas9-plus	20G-sgRNA	chr17	4358726	4358771	chr17_4358752_1495	VEGFAsite2-eSpCas9-plus.sam	2192	4358752	CCCACATGTGGCAGATGCCCAGAGGCGGGGTGTGGGGGGTACTTTGTGGG	696	799	1495	745.723809463	2786	2969	5755	2876.04485361	983	403	629.403686039	11.583300026597467	TACCCCCCACACCCCGCCTCTGG	3	23	chr17	4358745	4358768	chr17_4358752_1495	1	-
eSpCas9-plus	20G-sgRNA	chr17	28975230	28975240	chr17_28975240_15	VEGFAsite2-eSpCas9-plus.sam	2267	28975240	TCCAGTGATACCCCCTCCACCCCGCTCCAGGAAACCCAAGATTGCTGACA	0	15	15	0.0	0	73	73	0.0	10	2	4.472135955	5.0	TACCCCCTCCACCCCGCTCCAGG	3	23	chr17	28975223	28975246	chr17_28975240_15	1	+
eSpCas9-plus	20G-sgRNA	chr17	40044757	40044757	chr17_40044757_8	VEGFAsite2-eSpCas9-plus.sam	2305	40044757	GCTGCTTCTACACTCAGCCCAGAGGCGGGGTGGGAGGGGCATGGGACAGA	2	6	8	3.46410161514	8	37	45	17.2046505341	2	6	3.46410161514	0.0	TGCCCCTCCCACCCCGCCTCTGG	4	23	chr17	40044750	40044773	chr17_40044757_8	1	-
eSpCas9-plus	20G-sgRNA	chr17	46103839	46103847	chr17_46103847_23	VEGFAsite2-eSpCas9-plus.sam	2330	46103847	CCTTGGCAGACTGAAGAACCTGGGGTGGGGTGGGGGAGGTTGAGAGAGAA	21	2	23	6.48074069841	23	3	26	8.30662386292	20	0	0.0	3.559026084010437	AACCTCCCCCACCCCACCCCAGG	5	23	chr17	46103840	46103863	chr17_46103847_23	1	-
eSpCas9-plus	20G-sgRNA	chr19	51915513	51915534	chr19_51915519_226	VEGFAsite2-eSpCas9-plus.sam	2784	51915519	CAGAAGGGGCCAGTGGTGCCCGGGGTGGGGTGGGGGGTGTTGATGCATGG	193	33	226	79.8060148109	730	112	842	285.937056011	91	121	104.933312156	5.211240235624187	AACACCCCCCACCCCACCCCGGG	5	23	chr19	51915512	51915535	chr19_51915519_226	1	-
eSpCas9-plus	20G-sgRNA	chr2	12744774	12744775	chr2_12744774_39	VEGFAsite2-eSpCas9-plus.sam	2830	12744774	CGACTGCAGGACACACCCCACCCCACCTCAGGTGTCCTGCTGCCCCAGGC	21	18	39	19.4422220952	76	55	131	64.652919501	2	35	8.36660026534	0.5	GACACACCCCACCCCACCTCAGG	4	23	chr2	12744758	12744781	chr2_12744774_39	1	+
eSpCas9-plus	20G-sgRNA	chr2	24857568	24857616	chr2_24857594_399	VEGFAsite2-eSpCas9-plus.sam	2859	24857594	GGGAGGAACCCCCCCCCCCCCCGCCCCCGGAGACAAGACCACACTCTTTC	224	175	399	197.989898732	865	239	1104	454.681207001	238	141	183.188427582	11.96238962047712	ACCCCCCCCCCCCCCGCCCCCGG	5	23	chr2	24857576	24857599	chr2_24857594_399	1	+
eSpCas9-plus	20G-sgRNA	chr2	129244196	129244219	chr2_129244201_151	VEGFAsite2-eSpCas9-plus.sam	3097	129244201	TTGCACGTCAGCCGCGTGGCCGGGGGCGGGGTGGGGGGGGGGTCATGCCG	43	108	151	68.1469001496	97	517	614	223.939724033	119	17	44.9777722881	7.780142173822915	CCCCCCCCCCACCCCGCCCCCGG	4	23	chr2	129244195	129244218	chr2_129244201_151	1	-
eSpCas9-plus	20G-sgRNA	chr2	242214582	242214636	chr2_242214606_1439	VEGFAsite2-eSpCas9-plus.sam	3324	242214606	AGAAAGCAATTCCCCCCCACCCCGCCTCAGGAAAGAATAAACCTCATACC	959	480	1439	678.468864429	3683	2041	5724	2741.71533898	1018	323	573.423054995	11.975205866938389	ATTCCCCCCCACCCCGCCTCAGG	4	23	chr2	242214589	242214612	chr2_242214606_1439	1	+
eSpCas9-plus	20G-sgRNA	chr20	10913960	10913963	chr20_10913961_35	VEGFAsite2-eSpCas9-plus.sam	3353	10913961	ATCACACACTGGGGCCTGCCAGGGGCGGGGTGGGGGGGTGGTAAAGGGGA	19	16	35	17.4355957742	41	32	73	36.2215405525	14	16	14.9666295471	1.247219128924647	CCACCCCCCCACCCCGCCCCTGG	5	23	chr20	10913954	10913977	chr20_10913961_35	1	-
eSpCas9-plus	20G-sgRNA	chr22	23260204	23260215	chr22_23260205_223	VEGFAsite2-eSpCas9-plus.sam	3571	23260205	AGAAGGTGACCCCCTTCACCCCACCTATGGCTCACCCACCCATGAGAAAA	218	5	223	33.0151480384	759	52	811	198.665548095	103	107	104.980950653	4.387482193696061	GACCCCCTTCACCCCACCTATGG	3	23	chr22	23260187	23260210	chr22_23260205_223	1	+
eSpCas9-plus	20G-sgRNA	chr22	50884802	50884805	chr22_50884802_57	VEGFAsite2-eSpCas9-plus.sam	3666	50884802	CCCACTGTCCCCCCCCCCCCCCCGCCTCCGGCCTCCATCCCTTCAGCTCG	57	0	57	0.0	235	0	235	0.0	1	53	7.28010988928	1.247219128924647	CCCCCCCCCCCCCCCGCCTCCGG	4	23	chr22	50884785	50884808	chr22_50884802_57	1	+
eSpCas9-plus	20G-sgRNA	chr3	140398782	140398803	chr3_140398800_392	VEGFAsite2-eSpCas9-plus.sam	3998	140398800	ATTAGAATCAACCCCCCCACCCCGCTTCAGGTGATTCTAATGTGCAGAAT	270	122	392	181.493801547	1058	523	1581	743.864234925	232	130	173.666346769	6.59545297913646	CAACCCCCCCACCCCGCTTCAGG	4	23	chr3	140398783	140398806	chr3_140398800_392	1	+
eSpCas9-plus	20G-sgRNA	chr3	142723429	142723429	chr3_142723429_4	VEGFAsite2-eSpCas9-plus.sam	4006	142723429	TGACCTTGTGACCCCCCCCCCCCGCCTCGGCCTCCCAAAGTGCGGGGATT	2	2	4	2.0	2	2	4	2.0	0	3	0.0	0.0	TGACCCCCCCCCCCCGCCTCGGC	6	23	chr3	142723412	142723435	chr3_142723429_4	1	+
eSpCas9-plus	20G-sgRNA	chr5	6715091	6715136	chr5_6715118_747	VEGFAsite2-eSpCas9-plus.sam	4485	6715118	TCGACTCTCTACCCCTCCACCCCGCCTCCGGGCAAGTGAGGAACCCCTTG	370	377	747	373.483600711	1766	1308	3074	1519.84472891	401	280	335.082079497	11.926134620261896	CTACCCCTCCACCCCGCCTCCGG	3	23	chr5	6715101	6715124	chr5_6715118_747	1	+
eSpCas9-plus	20G-sgRNA	chr5	132860375	132860375	chr5_132860375_70	VEGFAsite2-eSpCas9-plus.sam	4804	132860375	TCCAGAAATGCACCCCCCACCCCGCCCCTGGGTGGGTTGTACAATACTGC	2	68	70	11.6619037897	14	322	336	67.1416413264	65	2	11.401754251	0.0	TGCACCCCCCACCCCGCCCCTGG	5	23	chr5	132860358	132860381	chr5_132860375_70	1	+
eSpCas9-plus	20G-sgRNA	chr6	26470615	26470640	chr6_26470624_517	VEGFAsite2-eSpCas9-plus.sam	5021	26470624	TGTCAGAGACCCCCCCCACCCCACCCCAGGAATCCTGAAACCATATTTGA	412	105	517	207.990384393	1356	380	1736	717.830063455	382	107	202.17319308	7.350283441246785	GACCCCCCCCACCCCACCCCAGG	3	23	chr6	26470606	26470629	chr6_26470624_517	1	+
eSpCas9-plus	20G-sgRNA	chr6	31462826	31462827	chr6_31462827_9	VEGFAsite2-eSpCas9-plus.sam	5039	31462827	GGGGCAGAGCAGAGGGGGCTGGAGGTGGGGTGGAGGGGGAGGGCTTTGAA	0	9	9	0.0	0	63	63	0.0	1	8	2.82842712475	0.5	CTCCCCCTCCACCCCACCTCCAG	4	23	chr6	31462820	31462843	chr6_31462827_9	1	-
eSpCas9-plus	20G-sgRNA	chr6	36853824	36853825	chr6_36853824_7	VEGFAsite2-eSpCas9-plus.sam	5055	36853824	CGCATGTGAGTGACTGGGGCCCGAGGCTGGGTGGGGGGAGGCCGCCCTGT	2	5	7	3.16227766017	7	49	56	18.5202591775	4	2	2.82842712475	0.5	GCCTCCCCCCACCCAGCCTCGGG	4	23	chr6	36853818	36853841	chr6_36853824_7	1	-
eSpCas9-plus	20G-sgRNA	chr6	43738549	43738613	chr6_43738562_1013	VEGFAsite2-eSpCas9-plus.sam	5090	43738562	AGGGGCCGGAGCCCGCGCCCGGAGGCGGGGTGGAGGGGGTCGGGGCTCGC	917	96	1013	296.70187057	2477	466	2943	1074.37516725	654	275	424.087255173	16.052414148656894	GACCCCCTCCACCCCGCCTCCGG	0	23	chr6	43738555	43738578	chr6_43738562_1013	1	-
eSpCas9-plus	20G-sgRNA	chr6	110521034	110521035	chr6_110521034_9	VEGFAsite2-eSpCas9-plus.sam	5266	110521034	CCCCACCATGCCCCCTCCACCCCACCTCTGACCAGAAATAGCAGATGCTG	4	5	9	4.472135955	8	13	21	10.1980390272	4	4	4.0	0.5	TGCCCCCTCCACCCCACCTCTGA	4	23	chr6	110521017	110521040	chr6_110521034_9	1	+
eSpCas9-plus	20G-sgRNA	chr7	50765527	50765529	chr7_50765529_12	VEGFAsite2-eSpCas9-plus.sam	5521	50765529	TGGGCTGAACCACCCCCACCCCACCCCAGGGAGGGAAGGAGCCTTTGTAC	11	1	12	3.31662479036	31	1	32	5.56776436283	11	1	3.31662479036	0.816496580927726	AACCACCCCCACCCCACCCCAGG	5	23	chr7	50765511	50765534	chr7_50765529_12	1	+
eSpCas9-plus	20G-sgRNA	chr8	121367908	121367913	chr8_121367908_22	VEGFAsite2-eSpCas9-plus.sam	5912	121367908	TCAACTGACAACCCCCCCACCCCGCCTCGGCCTCACAAAGTGCTGGGATT	12	10	22	10.9544511501	59	11	70	25.4754784057	11	10	10.4880884817	2.5	CAACCCCCCCACCCCGCCTCGGC	4	23	chr8	121367891	121367914	chr8_121367908_22	1	+
eSpCas9-plus	20G-sgRNA	chr9	27338866	27338876	chr9_27338875_59	VEGFAsite2-eSpCas9-plus.sam	5988	27338875	GGGGAAGGACCCCTCCCACCCCGACTCCGGTGGACAGGCAGGTAACTCCA	38	21	59	28.2488937837	205	71	276	120.644104705	22	31	26.1151297144	3.39934634239519	GACCCCTCCCACCCCGACTCCGG	3	23	chr9	27338857	27338880	chr9_27338875_59	1	+
eSpCas9-plus	20G-sgRNA	chr9	94480868	94480873	chr9_94480869_30	VEGFAsite2-eSpCas9-plus.sam	6042	94480869	GGGAGTTGTAGCTGCCATCCTGGGGCGGGGGGGGGGGGTTGTAGCTGCTG	5	25	30	11.1803398875	5	97	102	22.0227155455	10	19	13.7840487521	1.920286436967152	CAACCCCCCCCCCCCGCCCCAGG	5	23	chr9	94480862	94480885	chr9_94480869_30	1	-
eSpCas9-plus	20G-sgRNA	chr9	103599643	103599676	chr9_103599649_328	VEGFAsite2-eSpCas9-plus.sam	6072	103599649	CACAACCCTGTTGGACGTCCTGAGGCGGGGTGGGGGGGTGTGCAAGGGAA	149	179	328	163.312583716	556	868	1424	694.699935224	173	137	153.951290998	9.419892515310352	ACACCCCCCCACCCCGCCTCAGG	4	23	chr9	103599642	103599665	chr9_103599649_328	1	-
eSpCas9-plus	20G-sgRNA	chr9	126138180	126138191	chr9_126138181_166	VEGFAsite2-eSpCas9-plus.sam	6109	126138181	CTCCCCGCCACACCCCTTCCTGGGGCGGGGTGGGGGGAGTGGGTGCTGGC	68	98	166	81.6333265278	260	100	360	161.245154966	100	57	75.4983443527	3.7155828016013257	CACTCCCCCCACCCCGCCCCAGG	4	23	chr9	126138174	126138197	chr9_126138181_166	1	-
eSpCas9-plus	20G-sgRNA	chr9	140263444	140263451	chr9_140263445_135	VEGFAsite2-eSpCas9-plus.sam	6149	140263445	GGGGGACGGGGTGCAGTGCCCGGGGCGGGGTGGGGGGGCTTCTCAGAGCC	77	58	135	66.8281377864	396	91	487	189.831504235	49	82	63.387695967	2.560381915956203	AAGCCCCCCCACCCCGCCCCGGG	4	23	chr9	140263438	140263461	chr9_140263445_135	1	-
eSpCas9-plus	20G-sgRNA	chrX	129040611	129040663	chrX_129040640_1137	VEGFAsite2-eSpCas9-plus.sam	6586	129040640	ATGTTTTGTGCCCCCCCCACCCCGCCCCCGGAACTAAATGTAGTCCGTTT	558	579	1137	568.40302603	2454	1587	4041	1973.44825116	700	341	488.569340012	13.55887325684711	TGCCCCCCCCACCCCGCCCCCGG	4	23	chrX	129040623	129040646	chrX_129040640_1137	1	+
eSpCas9-plus	20G-sgRNA	chrX	149932519	149932530	chrX_149932528_37	VEGFAsite2-eSpCas9-plus.sam	6623	149932528	TGCTGCAGCTGCCCCCCCACCCCGCCACTGGCTGCAGGAATTCAGCCTTT	17	20	37	18.4390889146	56	81	137	67.3498329619	24	11	16.2480768093	4.387482193696061	CTGCCCCCCCACCCCGCCACTGG	5	23	chrX	149932511	149932534	chrX_149932528_37	1	+
SpCas9-HF1	20G-sgRNA	chr1	51442191	51442192	chr1_51442192_14	VEGFAsite2-SpCas9-HF1.sam	86	51442192	GGACCTATTTTTCAGCGACCTGAGGTGGGGAGGGAGGGGTCTGAACTTAT	11	3	14	5.74456264654	11	3	14	5.74456264654	13	0	0.0	0.5	GACCCCTCCCTCCCCACCTCAGG	4	23	chr1	51442185	51442208	chr1_51442192_14	1	-
SpCas9-HF1	20G-sgRNA	chr10	72538216	72538222	chr10_72538216_10	VEGFAsite2-SpCas9-HF1.sam	344	72538216	TGTATGAATCAGTCCCCCCACCCCACCTCTGGTAGGCTGAACTGACTCGG	7	3	10	4.58257569496	34	5	39	13.0384048104	3	5	3.87298334621	2.6246692913372702	CAGTCCCCCCACCCCACCTCTGG	6	23	chr10	72538200	72538223	chr10_72538216_10	1	+
SpCas9-HF1	20G-sgRNA	chr11	13948353	13948395	chr11_13948370_419	VEGFAsite2-SpCas9-HF1.sam	449	13948370	TTAAAAAGTACCCCCCCCACCCCGCCACAGGCACACCTCATAGGATAGCT	334	85	419	168.49332331	2153	515	2668	1052.99335231	177	203	189.554741434	11.562606866577294	TACCCCCCCCACCCCGCCACAGG	3	23	chr11	13948353	13948376	chr11_13948370_419	1	+
SpCas9-HF1	20G-sgRNA	chr11	31817482	31817483	chr11_31817483_14	VEGFAsite2-SpCas9-HF1.sam	470	31817483	CCTATCCTCAAAACTTGGCCAGAGGCGGGGTGGAGGGGCCCCTAGGAGCG	9	5	14	6.7082039325	9	21	30	13.7477270849	2	11	4.69041575982	0.5	GGGCCCCTCCACCCCGCCTCTGG	3	23	chr11	31817476	31817499	chr11_31817483_14	1	-
SpCas9-HF1	20G-sgRNA	chr11	71948804	71948806	chr11_71948804_6	VEGFAsite2-SpCas9-HF1.sam	501	71948804	GCCCCTCAGCTTCCCTCCACCCCGCATCCGGGAGAGCATCCAGGAAGACC	0	6	6	0.0	0	23	23	0.0	1	5	2.2360679775	1.0	GCTTCCCTCCACCCCGCATCCGG	5	23	chr11	71948787	71948810	chr11_71948804_6	1	+
SpCas9-HF1	20G-sgRNA	chr11	73458485	73458509	chr11_73458489_156	VEGFAsite2-SpCas9-HF1.sam	505	73458489	TGACCTTGTGATCGGAACCCCCCCCCGCCCCGCCCCCGGCCTCCCAAGTG	67	89	156	77.2204636091	330	379	709	353.652371687	76	70	72.9383301152	8.184398267435427	ACCCCCCCCCGCCCCGCCCCCGG	5	23	chr11	73458480	73458503	chr11_73458489_156	1	+
SpCas9-HF1	20G-sgRNA	chr12	132529366	132529366	chr12_132529366_14	VEGFAsite2-SpCas9-HF1.sam	663	132529366	CAGCTCTGGACCCCACCCACCCCGCCGCAGGACGACAGCGACATCTACCT	5	9	14	6.7082039325	39	33	72	35.8747822293	6	3	4.24264068712	0.0	GACCCCACCCACCCCGCCGCAGG	3	23	chr12	132529349	132529372	chr12_132529366_14	1	+
SpCas9-HF1	20G-sgRNA	chr13	100546979	100546989	chr13_100546988_15	VEGFAsite2-SpCas9-HF1.sam	755	100546988	TTATTCCCCTAATACCTTGCCTGAGGCGGGGGGGGGGGGGGGTGCCCAAT	0	15	15	0.0	0	86	86	0.0	10	3	5.47722557505	4.4969125210773475	CCCCCCCCCCCCCCCGCCTCAGG	4	23	chr13	100546982	100547005	chr13_100546988_15	1	-
SpCas9-HF1	20G-sgRNA	chr15	33286081	33286125	chr15_33286107_1782	VEGFAsite2-SpCas9-HF1.sam	876	33286107	TGTCCTCTGCAACAGCAGCCGGGGGCGGGGTGGGGGGGGTCTTTTGGAAA	618	1164	1782	848.14621381	2741	5159	7900	3760.42803415	1106	524	761.277873053	11.908913561791532	GACCCCCCCCACCCCGCCCCCGG	2	23	chr15	33286100	33286123	chr15_33286107_1782	1	-
SpCas9-HF1	20G-sgRNA	chr16	56963428	56963436	chr16_56963429_122	VEGFAsite2-SpCas9-HF1.sam	1008	56963429	AGACAGTTTTTCCACAGGCCAGAGGTGGGGTGGGGGGGGCATTGTTTCAG	76	46	122	59.1269819964	326	614	940	447.396915501	58	48	52.7636238331	2.925747767665559	TGCCCCCCCCACCCCACCTCTGG	4	23	chr16	56963422	56963445	chr16_56963429_122	1	-
SpCas9-HF1	20G-sgRNA	chr17	4358737	4358769	chr17_4358752_610	VEGFAsite2-SpCas9-HF1.sam	1043	4358752	CCCACATGTGGCAGATGCCCAGAGGCGGGGTGTGGGGGGTACTTTGTGGG	284	326	610	304.276190327	1112	1352	2464	1226.14191675	348	206	267.746148432	8.760565050269303	TACCCCCCACACCCCGCCTCTGG	3	23	chr17	4358745	4358768	chr17_4358752_610	1	-
SpCas9-HF1	20G-sgRNA	chr2	24857584	24857609	chr2_24857593_100	VEGFAsite2-SpCas9-HF1.sam	1353	24857593	GGGGAGGAACCCCCCCCCCCCCCGCCCCCGGAGACAAGACCACACTCTTT	75	25	100	43.3012701892	336	25	361	91.6515138991	42	49	45.3651848889	7.951240294584374	ACCCCCCCCCCCCCCGCCCCCGG	5	23	chr2	24857576	24857599	chr2_24857593_100	1	+
SpCas9-HF1	20G-sgRNA	chr2	129244160	129244232	chr2_129244202_357	VEGFAsite2-SpCas9-HF1.sam	1469	129244202	TGCACGTCAGCCGCGTGGCCGGGGGCGGGGTGGGGGGGGGGTCATGCCGG	80	277	357	148.862352527	214	1546	1760	575.190403258	204	113	151.828851013	19.881466929598712	CCCCCCCCCCACCCCGCCCCCGG	4	23	chr2	129244195	129244218	chr2_129244202_357	1	-
SpCas9-HF1	20G-sgRNA	chr2	170573350	170573351	chr2_170573350_37	VEGFAsite2-SpCas9-HF1.sam	1496	170573350	CACACACCCCACCCCCCCACCCCGCCCCAGGTTTTGCTCCAAGCTGTGCA	35	2	37	8.36660026534	97	2	99	13.9283882772	18	18	18.0	0.5	CCACCCCCCCACCCCGCCCCAGG	5	23	chr2	170573333	170573356	chr2_170573350_37	1	+
SpCas9-HF1	20G-sgRNA	chr2	242214578	242214626	chr2_242214606_1195	VEGFAsite2-SpCas9-HF1.sam	1564	242214606	AGAAAGCAATTCCCCCCCACCCCGCCTCAGGAAAGAATAAACCTCATACC	505	690	1195	590.29653565	1992	3176	5168	2515.2717547	712	367	511.179029304	12.890676870242709	ATTCCCCCCCACCCCGCCTCAGG	4	23	chr2	242214589	242214612	chr2_242214606_1195	1	+
SpCas9-HF1	20G-sgRNA	chr20	10913941	10913971	chr20_10913961_97	VEGFAsite2-SpCas9-HF1.sam	1579	10913961	ATCACACACTGGGGCCTGCCAGGGGCGGGGTGGGGGGGTGGTAAAGGGGA	40	57	97	47.7493455453	99	202	301	141.414284993	49	41	44.821869662	8.332592559667855	CCACCCCCCCACCCCGCCCCTGG	5	23	chr20	10913954	10913977	chr20_10913961_97	1	-
SpCas9-HF1	20G-sgRNA	chr22	50884802	50884808	chr22_50884805_14	VEGFAsite2-SpCas9-HF1.sam	1722	50884805	ACTGTCCCCCCCCCCCCCCCGCCTCCGGCCTCCATCCCTTCAGCTCGGGT	14	0	14	0.0	36	0	36	0.0	4	10	6.32455532034	2.0591260281974	CCCCCCCCCCCCCCCGCCTCCGG	4	23	chr22	50884785	50884808	chr22_50884805_14	1	+
SpCas9-HF1	20G-sgRNA	chr3	140398800	140398801	chr3_140398800_7	VEGFAsite2-SpCas9-HF1.sam	1876	140398800	ATTAGAATCAACCCCCCCACCCCGCTTCAGGTGATTCTAATGTGCAGAAT	6	1	7	2.44948974278	18	1	19	4.24264068712	1	5	2.2360679775	0.5	CAACCCCCCCACCCCGCTTCAGG	4	23	chr3	140398783	140398806	chr3_140398800_7	1	+
SpCas9-HF1	20G-sgRNA	chr4	38537627	38537628	chr4_38537628_8	VEGFAsite2-SpCas9-HF1.sam	1974	38537628	TCCTCCCCTCCCCACCCACCCCGCCTCAGGCTTGAAGAGGAAAGAAGAGC	6	2	8	3.46410161514	32	3	35	9.79795897113	6	2	3.46410161514	0.5	CTCCCCACCCACCCCGCCTCAGG	4	23	chr4	38537610	38537633	chr4_38537628_8	1	+
SpCas9-HF1	20G-sgRNA	chr6	26470607	26470632	chr6_26470623_248	VEGFAsite2-SpCas9-HF1.sam	2392	26470623	ATGTCAGAGACCCCCCCCACCCCACCCCAGGAATCCTGAAACCATATTTG	86	162	248	118.033893437	574	874	1448	708.29090069	133	92	110.616454472	6.713145799892346	GACCCCCCCCACCCCACCCCAGG	3	23	chr6	26470606	26470629	chr6_26470623_248	1	+
SpCas9-HF1	20G-sgRNA	chr6	43738557	43738594	chr6_43738562_635	VEGFAsite2-SpCas9-HF1.sam	2433	43738562	AGGGGCCGGAGCCCGCGCCCGGAGGCGGGGTGGAGGGGGTCGGGGCTCGC	582	53	635	175.630293515	2722	256	2978	834.764637488	358	238	291.897242193	9.852030247619016	GACCCCCTCCACCCCGCCTCCGG	0	23	chr6	43738555	43738578	chr6_43738562_635	1	-
SpCas9-HF1	20G-sgRNA	chr7	1117978	1117979	chr7_1117979_5	VEGFAsite2-SpCas9-HF1.sam	2618	1117979	AATGGAGGATTCTTTCCACCAGCTGCGGGGTGGGGGGGGGCTCAGGCACA	5	0	5	0.0	15	0	15	0.0	1	4	2.0	0.5	GCCCCCCCCCACCCCGCAGCTGG	4	23	chr7	1117972	1117995	chr7_1117979_5	1	-
SpCas9-HF1	20G-sgRNA	chr9	27338865	27338875	chr9_27338875_10	VEGFAsite2-SpCas9-HF1.sam	2884	27338875	GGGGAAGGACCCCTCCCACCCCGACTCCGGTGGACAGGCAGGTAACTCCA	4	6	10	4.89897948557	14	26	40	19.0787840283	7	3	4.58257569496	3.905124837953327	GACCCCTCCCACCCCGACTCCGG	3	23	chr9	27338857	27338880	chr9_27338875_10	1	+
SpCas9-HF1	20G-sgRNA	chr9	94480865	94480875	chr9_94480868_96	VEGFAsite2-SpCas9-HF1.sam	2915	94480868	GGGGAGTTGTAGCTGCCATCCTGGGGCGGGGGGGGGGGGTTGTAGCTGCT	1	95	96	9.74679434481	1	628	629	25.0599281723	80	13	32.2490309932	3.6314597615834874	CAACCCCCCCCCCCCGCCCCAGG	5	23	chr9	94480862	94480885	chr9_94480868_96	1	-
SpCas9-HF1	20G-sgRNA	chr9	103599634	103599667	chr9_103599649_631	VEGFAsite2-SpCas9-HF1.sam	2934	103599649	CACAACCCTGTTGGACGTCCTGAGGCGGGGTGGGGGGGTGTGCAAGGGAA	268	363	631	311.903831333	1037	1938	2975	1417.64099828	244	343	289.295696477	8.393449827097319	ACACCCCCCCACCCCGCCTCAGG	4	23	chr9	103599642	103599665	chr9_103599649_631	1	-
SpCas9-HF1	20G-sgRNA	chr9	140263438	140263455	chr9_140263445_14	VEGFAsite2-SpCas9-HF1.sam	2984	140263445	GGGGGACGGGGTGCAGTGCCCGGGGCGGGGTGGGGGGGCTTCTCAGAGCC	6	8	14	6.92820323028	17	21	38	18.8944436277	3	10	5.47722557505	6.603029607687671	AAGCCCCCCCACCCCGCCCCGGG	4	23	chr9	140263438	140263461	chr9_140263445_14	1	-
SpCas9-HF1	20G-sgRNA	chrX	129040617	129040660	chrX_129040640_252	VEGFAsite2-SpCas9-HF1.sam	3255	129040640	ATGTTTTGTGCCCCCCCCACCCCGCCCCCGGAACTAAATGTAGTCCGTTT	154	98	252	122.849501423	1186	352	1538	646.120731752	89	127	106.315568004	12.61214995671286	TGCCCCCCCCACCCCGCCCCCGG	4	23	chrX	129040623	129040646	chrX_129040640_252	1	+
SpCas9-HF1	20G-sgRNA	chrX	149932521	149932529	chrX_149932528_56	VEGFAsite2-SpCas9-HF1.sam	3284	149932528	TGCTGCAGCTGCCCCCCCACCCCGCCACTGGCTGCAGGAATTCAGCCTTT	31	25	56	27.8388218142	262	142	404	192.883384458	21	34	26.7207784318	3.559026084010437	CTGCCCCCCCACCCCGCCACTGG	5	23	chrX	149932511	149932534	chrX_149932528_56	1	+
SpCas9-HF1-plus	20G-sgRNA	chr1	10926224	10926224	chr1_10926224_55	VEGFAsite2-SpCas9-HF1-plus.sam	28	10926224	GGGGAGAGGACAGGAGAGGCGGAGGCGGGGTGGGGGGCTCGGGCTGGGCC	34	21	55	26.7207784318	112	85	197	97.5704873412	34	20	26.0768096208	0.0	CGAGCCCCCCACCCCGCCTCCGC	6	23	chr1	10926217	10926240	chr1_10926224_55	1	-
SpCas9-HF1-plus	20G-sgRNA	chr1	11714545	11714548	chr1_11714546_7	VEGFAsite2-SpCas9-HF1-plus.sam	31	11714546	CCGACCCGACCCGCCCCGCCCCGCCTCTGGCCCCGCGCCCGGCCGCCCCG	7	0	7	0.0	17	0	17	0.0	3	3	3.0	1.247219128924647	GACCCGCCCCGCCCCGCCTCTGG	3	23	chr1	11714528	11714551	chr1_11714546_7	1	+
SpCas9-HF1-plus	20G-sgRNA	chr1	51442191	51442201	chr1_51442201_9	VEGFAsite2-SpCas9-HF1-plus.sam	119	51442201	TTTCAGCGACCTGAGGTGGGGAGGGAGGGGTCTGAACTTATTCAGATGCA	6	3	9	4.24264068712	65	3	68	13.9642400438	7	1	2.64575131106	4.320493798938574	GACCCCTCCCTCCCCACCTCAGG	4	23	chr1	51442185	51442208	chr1_51442201_9	1	-
SpCas9-HF1-plus	20G-sgRNA	chr1	151031885	151031896	chr1_151031886_18	VEGFAsite2-SpCas9-HF1-plus.sam	261	151031886	ACACCCGCCTCCCCCACACCCCGCATCCGGTGTGTCTCCGCCTGGCCCGG	16	2	18	5.65685424949	59	2	61	10.8627804912	11	2	4.69041575982	4.387482193696061	CCTCCCCCACACCCCGCATCCGG	6	23	chr1	151031868	151031891	chr1_151031886_18	1	+
SpCas9-HF1-plus	20G-sgRNA	chr10	72538215	72538218	chr10_72538216_33	VEGFAsite2-SpCas9-HF1-plus.sam	512	72538216	TGTATGAATCAGTCCCCCCACCCCACCTCTGGTAGGCTGAACTGACTCGG	33	0	33	0.0	135	0	135	0.0	15	15	15.0	1.247219128924647	CAGTCCCCCCACCCCACCTCTGG	6	23	chr10	72538200	72538223	chr10_72538216_33	1	+
SpCas9-HF1-plus	20G-sgRNA	chr11	374659	374667	chr11_374666_54	VEGFAsite2-SpCas9-HF1-plus.sam	630	374666	GTGGGGTTGGAAATCTTAACCTGAGGCGGGGCGGGGGGGCCTCAGGGAGG	9	45	54	20.1246117975	35	77	112	51.9133894097	33	18	24.3721152139	3.2015621187164243	AGGCCCCCCCGCCCCGCCTCAGG	5	23	chr11	374660	374683	chr11_374666_54	1	-
SpCas9-HF1-plus	20G-sgRNA	chr11	2686248	2686250	chr11_2686248_33	VEGFAsite2-SpCas9-HF1-plus.sam	635	2686248	TCTTTCCGGGGCCTGTTAGCCAGAGGTGGGGTGGGGGGTGAGCAGGCCTG	8	25	33	14.1421356237	22	61	83	36.633318168	28	4	10.5830052443	0.816496580927726	CTCACCCCCCACCCCACCTCTGG	5	23	chr11	2686242	2686265	chr11_2686248_33	1	-
SpCas9-HF1-plus	20G-sgRNA	chr11	12308927	12308935	chr11_12308935_7	VEGFAsite2-SpCas9-HF1-plus.sam	647	12308935	TCTTCCCATCCCCCTCCACCCCACCCCTGGCTCAGGAATTATGGAGCCTT	4	3	7	3.46410161514	25	4	29	10.0	7	0	0.0	3.559026084010437	ATCCCCCTCCACCCCACCCCTGG	4	23	chr11	12308917	12308940	chr11_12308935_7	1	+
SpCas9-HF1-plus	20G-sgRNA	chr11	13948348	13948392	chr11_13948370_593	VEGFAsite2-SpCas9-HF1-plus.sam	651	13948370	TTAAAAAGTACCCCCCCCACCCCGCCACAGGCACACCTCATAGGATAGCT	429	164	593	265.247054649	2025	719	2744	1206.637891	316	217	261.86255937	10.639093543093093	TACCCCCCCCACCCCGCCACAGG	3	23	chr11	13948353	13948376	chr11_13948370_593	1	+
SpCas9-HF1-plus	20G-sgRNA	chr11	19798661	19798662	chr11_19798661_12	VEGFAsite2-SpCas9-HF1-plus.sam	663	19798661	CGACCCCCCCCCCCACCCCGCCCTCGGCCGCCGCGGCCCCAGCGGCCTCC	12	0	12	0.0	40	0	40	0.0	5	6	5.47722557505	0.5	CCCCCCCCCCACCCCGCCCTCGG	5	23	chr11	19798640	19798663	chr11_19798661_12	1	+
SpCas9-HF1-plus	20G-sgRNA	chr11	31817477	31817488	chr11_31817482_261	VEGFAsite2-SpCas9-HF1-plus.sam	683	31817482	CCCTATCCTCAAAACTTGGCCAGAGGCGGGGTGGAGGGGCCCCTAGGAGC	46	215	261	99.4484791236	185	909	1094	410.079260631	208	37	87.7268487978	3.5901098714230026	GGGCCCCTCCACCCCGCCTCTGG	3	23	chr11	31817476	31817499	chr11_31817482_261	1	-
SpCas9-HF1-plus	20G-sgRNA	chr11	32064388	32064394	chr11_32064388_6	VEGFAsite2-SpCas9-HF1-plus.sam	685	32064388	GAACATTACACACCGGGGCCTGTGGCGGGGTGGGGGGCTAGAGGAGGGAT	1	5	6	2.2360679775	3	6	9	4.24264068712	0	6	0.0	3.0	CTAGCCCCCCACCCCGCCACAGG	6	23	chr11	32064381	32064404	chr11_32064388_6	1	-
SpCas9-HF1-plus	20G-sgRNA	chr11	46141854	46141856	chr11_46141856_8	VEGFAsite2-SpCas9-HF1-plus.sam	704	46141856	CTTCCCCCCGACAGCATCCCGGGGTGGGGTGGGGGGGATGGAGGAGCCCC	0	8	8	0.0	0	56	56	0.0	3	3	3.0	1.0	CATCCCCCCCACCCCACCCCGGG	5	23	chr11	46141848	46141871	chr11_46141856_8	1	-
SpCas9-HF1-plus	20G-sgRNA	chr11	71948804	71948809	chr11_71948805_91	VEGFAsite2-SpCas9-HF1-plus.sam	737	71948805	CCCCTCAGCTTCCCTCCACCCCGCATCCGGGAGAGCATCCAGGAAGACCT	60	31	91	43.1277173057	196	87	283	130.583306743	69	16	33.2264954517	1.8708286933869707	GCTTCCCTCCACCCCGCATCCGG	5	23	chr11	71948787	71948810	chr11_71948805_91	1	+
SpCas9-HF1-plus	20G-sgRNA	chr11	73458462	73458523	chr11_73458489_946	VEGFAsite2-SpCas9-HF1-plus.sam	744	73458489	TGACCTTGTGATCGGAACCCCCCCCCGCCCCGCCCCCGGCCTCCCAAGTG	523	423	946	470.349869778	2822	569	3391	1267.16928624	642	206	363.664680716	15.685566048074921	ACCCCCCCCCGCCCCGCCCCCGG	5	23	chr11	73458480	73458503	chr11_73458489_946	1	+
SpCas9-HF1-plus	20G-sgRNA	chr11	76495788	76495793	chr11_76495788_37	VEGFAsite2-SpCas9-HF1-plus.sam	748	76495788	TTGCAGTGCCTGGGGCTGACCGGAGGTGGGGGGGGGGGGGTGCTCAGAGC	2	35	37	8.36660026534	2	171	173	18.4932420089	32	0	0.0	2.160246899469287	CACCCCCCCCCCCCCACCTCCGG	4	23	chr11	76495782	76495805	chr11_76495788_37	1	-
SpCas9-HF1-plus	20G-sgRNA	chr11	83433585	83433601	chr11_83433594_71	VEGFAsite2-SpCas9-HF1-plus.sam	759	83433594	TCCAGCAAGTTTACCTCCTCACCTCCAGAGGCGGGGTGGGGAGTGACTCC	2	69	71	11.7473401245	4	273	277	33.0454232837	63	1	7.93725393319	5.962847939999438	GTCACTCCCCACCCCGCCTCTGG	4	23	chr11	83433593	83433616	chr11_83433594_71	1	-
SpCas9-HF1-plus	20G-sgRNA	chr11	101437785	101437796	chr11_101437795_5	VEGFAsite2-SpCas9-HF1-plus.sam	779	101437795	AAAGGGGGCTGAAGTCTGGCTCGGGGCGGGGTGGGGGGGGTCCAACCCCC	0	5	5	0.0	0	11	11	0.0	3	1	1.73205080757	4.96655480858378	GACCCCCCCCACCCCGCCCCGAG	3	23	chr11	101437789	101437812	chr11_101437795_5	1	-
SpCas9-HF1-plus	20G-sgRNA	chr12	31812349	31812349	chr12_31812349_6	VEGFAsite2-SpCas9-HF1-plus.sam	882	31812349	CCCTTTAAGATCGACTCCACCCCGCCTCTGGAGGAAAATGACGCCGCCGT	2	4	6	2.82842712475	14	4	18	7.48331477355	0	5	0.0	0.0	GATCGACTCCACCCCGCCTCTGG	3	23	chr12	31812332	31812355	chr12_31812349_6	1	+
SpCas9-HF1-plus	20G-sgRNA	chr12	132529351	132529366	chr12_132529366_35	VEGFAsite2-SpCas9-HF1-plus.sam	1027	132529366	CAGCTCTGGACCCCACCCACCCCGCCGCAGGACGACAGCGACATCTACCT	1	34	35	5.83095189485	1	54	55	7.34846922835	28	1	5.29150262213	6.1773780845922	GACCCCACCCACCCCGCCGCAGG	3	23	chr12	132529349	132529372	chr12_132529366_35	1	+
SpCas9-HF1-plus	20G-sgRNA	chr13	100546982	100546999	chr13_100546988_177	VEGFAsite2-SpCas9-HF1-plus.sam	1165	100546988	TTATTCCCCTAATACCTTGCCTGAGGCGGGGGGGGGGGGGGGTGCCCAAT	44	133	177	76.4983659956	45	584	629	162.111073033	127	35	66.6708332031	5.462115958472656	CCCCCCCCCCCCCCCGCCTCAGG	4	23	chr13	100546982	100547005	chr13_100546988_177	1	-
SpCas9-HF1-plus	20G-sgRNA	chr14	93145584	93145584	chr14_93145584_34	VEGFAsite2-SpCas9-HF1-plus.sam	1314	93145584	GAGTAGGCAGAGCCCCCCAGCCCACCTCTGGCCCCATAGAGAGGGCAGAG	0	34	34	0.0	0	140	140	0.0	30	1	5.47722557505	0.0	AGAGCCCCCCAGCCCACCTCTGG	7	23	chr14	93145567	93145590	chr14_93145584_34	1	+
SpCas9-HF1-plus	20G-sgRNA	chr15	33286093	33286133	chr15_33286106_1806	VEGFAsite2-SpCas9-HF1-plus.sam	1350	33286106	TTGTCCTCTGCAACAGCAGCCGGGGGCGGGGTGGGGGGGGTCTTTTGGAA	284	1522	1806	657.45570193	825	6262	7087	2272.91662848	1109	537	771.707846273	10.814647346179266	GACCCCCCCCACCCCGCCCCCGG	2	23	chr15	33286100	33286123	chr15_33286106_1806	1	-
SpCas9-HF1-plus	20G-sgRNA	chr16	56963413	56963441	chr16_56963429_914	VEGFAsite2-SpCas9-HF1-plus.sam	1538	56963429	AGACAGTTTTTCCACAGGCCAGAGGTGGGGTGGGGGGGGCATTGTTTCAG	552	362	914	447.016778209	2782	2013	4795	2366.46698688	689	132	301.575861103	7.437272308486607	TGCCCCCCCCACCCCACCTCTGG	4	23	chr16	56963422	56963445	chr16_56963429_914	1	-
SpCas9-HF1-plus	20G-sgRNA	chr16	69166711	69166712	chr16_69166711_7	VEGFAsite2-SpCas9-HF1-plus.sam	1563	69166711	TCCCGAGGGTCTCCTTGTCCCGAGGCGGGGTGGGGGCTACTCTGTAGACT	1	6	7	2.44948974278	3	21	24	7.93725393319	5	2	3.16227766017	0.5	AGTAGCCCCCACCCCGCCTCGGG	6	23	chr16	69166704	69166727	chr16_69166711_7	1	-
SpCas9-HF1-plus	20G-sgRNA	chr16	82734567	82734582	chr16_82734582_22	VEGFAsite2-SpCas9-HF1-plus.sam	1582	82734582	CCGCCCCCCCCCCCCCCCCCCCGCCCCGGGCATCTCCAAACTGCTGTCCT	19	3	22	7.54983443527	158	3	161	21.7715410571	15	4	7.74596669241	5.9531504264548865	CCCCCCCCCCCCCCCGCCCCGGG	5	23	chr16	82734564	82734587	chr16_82734582_22	1	+
SpCas9-HF1-plus	20G-sgRNA	chr17	4358728	4358769	chr17_4358752_663	VEGFAsite2-SpCas9-HF1-plus.sam	1599	4358752	CCCACATGTGGCAGATGCCCAGAGGCGGGGTGTGGGGGGTACTTTGTGGG	302	361	663	330.184796743	948	1507	2455	1195.2556212	410	190	279.105714739	10.971790077958696	TACCCCCCACACCCCGCCTCTGG	3	23	chr17	4358745	4358768	chr17_4358752_663	1	-
SpCas9-HF1-plus	20G-sgRNA	chr17	28975230	28975240	chr17_28975240_7	VEGFAsite2-SpCas9-HF1-plus.sam	1645	28975240	TCCAGTGATACCCCCTCCACCCCGCTCCAGGAAACCCAAGATTGCTGACA	0	7	7	0.0	0	9	9	0.0	2	2	2.0	5.0	TACCCCCTCCACCCCGCTCCAGG	3	23	chr17	28975223	28975246	chr17_28975240_7	1	+
SpCas9-HF1-plus	20G-sgRNA	chr17	29983009	29983011	chr17_29983009_26	VEGFAsite2-SpCas9-HF1-plus.sam	1647	29983009	CACCCTCCCATCTTCCCCACCCCGCCTCTGGCCTGATGGTCCTGGAGAGG	14	12	26	12.9614813968	75	32	107	48.9897948557	1	24	4.89897948557	1.0	CATCTTCCCCACCCCGCCTCTGG	5	23	chr17	29982992	29983015	chr17_29983009_26	1	+
SpCas9-HF1-plus	20G-sgRNA	chr17	40044757	40044757	chr17_40044757_25	VEGFAsite2-SpCas9-HF1-plus.sam	1671	40044757	GCTGCTTCTACACTCAGCCCAGAGGCGGGGTGGGAGGGGCATGGGACAGA	24	1	25	4.89897948557	102	17	119	41.6413256273	21	2	6.48074069841	0.0	TGCCCCTCCCACCCCGCCTCTGG	4	23	chr17	40044750	40044773	chr17_40044757_25	1	-
SpCas9-HF1-plus	20G-sgRNA	chr17	46103847	46103848	chr17_46103847_21	VEGFAsite2-SpCas9-HF1-plus.sam	1680	46103847	CCTTGGCAGACTGAAGAACCTGGGGTGGGGTGGGGGAGGTTGAGAGAGAA	20	1	21	4.472135955	60	1	61	7.74596669241	14	4	7.48331477355	0.5	AACCTCCCCCACCCCACCCCAGG	5	23	chr17	46103840	46103863	chr17_46103847_21	1	-
SpCas9-HF1-plus	20G-sgRNA	chr17	65632988	65632991	chr17_65632991_43	VEGFAsite2-SpCas9-HF1-plus.sam	1730	65632991	GATAATTAACACCCTCCACCCCACCACAGGAGTTTCCTTCTAAAATGAAA	32	11	43	18.7616630393	151	11	162	40.7553677446	39	0	0.0	1.247219128924647	AACACCCTCCACCCCACCACAGG	4	23	chr17	65632973	65632996	chr17_65632991_43	1	+
SpCas9-HF1-plus	20G-sgRNA	chr17	79881148	79881155	chr17_79881153_6	VEGFAsite2-SpCas9-HF1-plus.sam	1769	79881153	CCTCGCCGCACCCCCCCCCCCCCGCCCCCGGCCCAGTTCACAAGAGCCCT	5	1	6	2.2360679775	26	1	27	5.09901951359	0	4	0.0	2.943920288775949	CACCCCCCCCCCCCCGCCCCCGG	4	23	chr17	79881136	79881159	chr17_79881153_6	1	+
SpCas9-HF1-plus	20G-sgRNA	chr19	28341697	28341699	chr19_28341698_45	VEGFAsite2-SpCas9-HF1-plus.sam	1955	28341698	AGGGGTGGCCGCGTGGGCCCAGGGGCGGGGTGGGGGGGGCTTTCTGAGTT	0	45	45	0.0	0	145	145	0.0	11	33	19.0525588833	0.816496580927726	AGCCCCCCCCACCCCGCCCCTGG	4	23	chr19	28341691	28341714	chr19_28341698_45	1	-
SpCas9-HF1-plus	20G-sgRNA	chr19	51915499	51915535	chr19_51915519_610	VEGFAsite2-SpCas9-HF1-plus.sam	2019	51915519	CAGAAGGGGCCAGTGGTGCCCGGGGTGGGGTGGGGGGTGTTGATGCATGG	237	373	610	297.323056624	821	1370	2191	1060.5517432	304	263	282.757846929	10.406408282079525	AACACCCCCCACCCCACCCCGGG	5	23	chr19	51915512	51915535	chr19_51915519_610	1	-
SpCas9-HF1-plus	20G-sgRNA	chr19	58666067	58666072	chr19_58666072_59	VEGFAsite2-SpCas9-HF1-plus.sam	2032	58666072	GGGACTCGCAGACCACCCCCCCCCCCGCCCCAGGCGGAGGTCGGGGGCCG	0	59	59	0.0	0	60	60	0.0	50	7	18.7082869339	2.160246899469287	ACCACCCCCCCCCCCGCCCCAGG	6	23	chr19	58666058	58666081	chr19_58666072_59	1	+
SpCas9-HF1-plus	20G-sgRNA	chr2	12744775	12744784	chr2_12744776_39	VEGFAsite2-SpCas9-HF1-plus.sam	2056	12744776	ACTGCAGGACACACCCCACCCCACCTCAGGTGTCCTGCTGCCCCAGGCTC	37	2	39	8.60232526704	229	5	234	33.8378486314	37	0	0.0	4.027681991198191	GACACACCCCACCCCACCTCAGG	4	23	chr2	12744758	12744781	chr2_12744776_39	1	+
SpCas9-HF1-plus	20G-sgRNA	chr2	24857578	24857632	chr2_24857594_429	VEGFAsite2-SpCas9-HF1-plus.sam	2070	24857594	GGGAGGAACCCCCCCCCCCCCCGCCCCCGGAGACAAGACCACACTCTTTC	304	125	429	194.935886896	1621	126	1747	451.935836154	262	124	180.244278689	13.436822695815785	ACCCCCCCCCCCCCCGCCCCCGG	5	23	chr2	24857576	24857599	chr2_24857594_429	1	+
SpCas9-HF1-plus	20G-sgRNA	chr2	129244167	129244219	chr2_129244201_475	VEGFAsite2-SpCas9-HF1-plus.sam	2201	129244201	TTGCACGTCAGCCGCGTGGCCGGGGGCGGGGTGGGGGGGGGGTCATGCCG	86	389	475	182.904346586	332	1917	2249	797.774404202	322	109	187.344602271	14.12728731616867	CCCCCCCCCCACCCCGCCCCCGG	4	23	chr2	129244195	129244218	chr2_129244201_475	1	-
SpCas9-HF1-plus	20G-sgRNA	chr2	170573350	170573355	chr2_170573350_244	VEGFAsite2-SpCas9-HF1-plus.sam	2257	170573350	CACACACCCCACCCCCCCACCCCGCCCCAGGTTTTGCTCCAAGCTGTGCA	239	5	244	34.5687720349	970	5	975	69.6419413859	116	114	114.995652092	2.0615528128088303	CCACCCCCCCACCCCGCCCCAGG	5	23	chr2	170573333	170573356	chr2_170573350_244	1	+
SpCas9-HF1-plus	20G-sgRNA	chr2	221535831	221535832	chr2_221535832_2	VEGFAsite2-SpCas9-HF1-plus.sam	2336	221535832	AGTCGTAGCTATTCCTTGCCTGGGGTGGGGTGGGGGGGTGTTGTGGGGAG	1	1	2	1.0	2	6	8	3.46410161514	1	1	1.0	0.5	ACACCCCCCCACCCCACCCCAGG	6	23	chr2	221535825	221535848	chr2_221535832_2	1	-
SpCas9-HF1-plus	20G-sgRNA	chr2	223423896	223423896	chr2_223423896_18	VEGFAsite2-SpCas9-HF1-plus.sam	2342	223423896	CACACCGCGCCCCCCCCCCCCCCGCCCGGCCCCTGCTCCTCTCGCTGTTG	18	0	18	0.0	47	0	47	0.0	13	5	8.0622577483	0.0	GCCCCCCCCCCCCCCGCCCGGCC	7	23	chr2	223423879	223423902	chr2_223423896_18	1	+
SpCas9-HF1-plus	20G-sgRNA	chr2	242214572	242214626	chr2_242214606_1756	VEGFAsite2-SpCas9-HF1-plus.sam	2382	242214606	AGAAAGCAATTCCCCCCCACCCCGCCTCAGGAAAGAATAAACCTCATACC	965	791	1756	873.679002838	3887	3740	7627	3812.79162819	1288	346	667.568723054	13.858299648073801	ATTCCCCCCCACCCCGCCTCAGG	4	23	chr2	242214589	242214612	chr2_242214606_1756	1	+
SpCas9-HF1-plus	20G-sgRNA	chr20	10913940	10913976	chr20_10913960_667	VEGFAsite2-SpCas9-HF1-plus.sam	2401	10913960	CATCACACACTGGGGCCTGCCAGGGGCGGGGTGGGGGGGTGGTAAAGGGG	85	582	667	222.418524408	344	2309	2653	891.232853973	539	68	191.447120636	11.887042321281143	CCACCCCCCCACCCCGCCCCTGG	5	23	chr20	10913954	10913977	chr20_10913960_667	1	-
SpCas9-HF1-plus	20G-sgRNA	chr20	35991133	35991135	chr20_35991133_9	VEGFAsite2-SpCas9-HF1-plus.sam	2448	35991133	ACAGACTCTGGGATGGTTCCTGGGGTGGGGTGGGGGGGTCTGCGAAGCCT	7	2	9	3.74165738677	50	17	67	29.1547594742	5	2	3.16227766017	0.816496580927726	AGACCCCCCCACCCCACCCCAGG	6	23	chr20	35991126	35991149	chr20_35991133_9	1	-
SpCas9-HF1-plus	20G-sgRNA	chr22	50884802	50884814	chr22_50884803_54	VEGFAsite2-SpCas9-HF1-plus.sam	2640	50884803	CCACTGTCCCCCCCCCCCCCCCGCCTCCGGCCTCCATCCCTTCAGCTCGG	54	0	54	0.0	214	0	214	0.0	41	8	18.1107702763	4.815340071064556	CCCCCCCCCCCCCCCGCCTCCGG	4	23	chr22	50884785	50884808	chr22_50884803_54	1	+
SpCas9-HF1-plus	20G-sgRNA	chr3	13187302	13187303	chr3_13187302_8	VEGFAsite2-SpCas9-HF1-plus.sam	2658	13187302	GGGGAGTGAACCTGGGCGCCCGGGGGCGGGGGGGGGGGGTCCTGATCATT	1	7	8	2.64575131106	1	22	23	4.69041575982	8	0	0.0	0.5	GACCCCCCCCCCCCGCCCCCGGG	5	23	chr3	13187295	13187318	chr3_13187302_8	1	-
SpCas9-HF1-plus	20G-sgRNA	chr3	140398779	140398807	chr3_140398800_428	VEGFAsite2-SpCas9-HF1-plus.sam	2854	140398800	ATTAGAATCAACCCCCCCACCCCGCTTCAGGTGATTCTAATGTGCAGAAT	238	190	428	212.649947096	687	422	1109	538.436625797	270	93	158.461351755	7.859595576770186	CAACCCCCCCACCCCGCTTCAGG	4	23	chr3	140398783	140398806	chr3_140398800_428	1	+
SpCas9-HF1-plus	20G-sgRNA	chr3	142723420	142723433	chr3_142723429_120	VEGFAsite2-SpCas9-HF1-plus.sam	2859	142723429	TGACCTTGTGACCCCCCCCCCCCGCCTCGGCCTCCCAAAGTGCGGGGATT	25	95	120	48.733971724	26	96	122	49.9599839872	1	112	10.5830052443	3.7332961307670196	TGACCCCCCCCCCCCGCCTCGGC	6	23	chr3	142723412	142723435	chr3_142723429_120	1	+
SpCas9-HF1-plus	20G-sgRNA	chr4	1496257	1496257	chr4_1496257_5	VEGFAsite2-SpCas9-HF1-plus.sam	2942	1496257	CGGGTATGAGGCCCCCACACCCCGCCTCAGGACCACTGTCCATGGTTCCA	0	5	5	0.0	0	8	8	0.0	1	4	2.0	0.0	AGGCCCCCACACCCCGCCTCAGG	5	23	chr4	1496240	1496263	chr4_1496257_5	1	+
SpCas9-HF1-plus	20G-sgRNA	chr5	6715098	6715149	chr5_6715118_323	VEGFAsite2-SpCas9-HF1-plus.sam	3206	6715118	TCGACTCTCTACCCCTCCACCCCGCCTCCGGGCAAGTGAGGAACCCCTTG	208	115	323	154.660919433	808	524	1332	650.685792069	173	115	141.049636653	13.18172164275699	CTACCCCTCCACCCCGCCTCCGG	3	23	chr5	6715101	6715124	chr5_6715118_323	1	+
SpCas9-HF1-plus	20G-sgRNA	chr5	132860375	132860375	chr5_132860375_10	VEGFAsite2-SpCas9-HF1-plus.sam	3430	132860375	TCCAGAAATGCACCCCCCACCCCGCCCCTGGGTGGGTTGTACAATACTGC	1	9	10	3.0	3	67	70	14.1774468788	5	4	4.472135955	0.0	TGCACCCCCCACCCCGCCCCTGG	5	23	chr5	132860358	132860381	chr5_132860375_10	1	+
SpCas9-HF1-plus	20G-sgRNA	chr5	139028256	139028256	chr5_139028256_7	VEGFAsite2-SpCas9-HF1-plus.sam	3451	139028256	GCTGCAGGCTCCCCCCCCTCCCCGCCTCGGGCCAGCCGCGGCGGCGCGAC	1	6	7	2.44948974278	1	18	19	4.24264068712	6	1	2.44948974278	0.0	CTCCCCCCCCTCCCCGCCTCGGG	4	23	chr5	139028239	139028262	chr5_139028256_7	1	+
SpCas9-HF1-plus	20G-sgRNA	chr6	26470602	26470634	chr6_26470622_200	VEGFAsite2-SpCas9-HF1-plus.sam	3583	26470622	TATGTCAGAGACCCCCCCCACCCCACCCCAGGAATCCTGAAACCATATTT	131	69	200	95.0736556571	622	231	853	379.054085851	65	121	88.6848352313	8.766531298405154	GACCCCCCCCACCCCACCCCAGG	3	23	chr6	26470606	26470629	chr6_26470622_200	1	+
SpCas9-HF1-plus	20G-sgRNA	chr6	31462826	31462828	chr6_31462828_5	VEGFAsite2-SpCas9-HF1-plus.sam	3594	31462828	GGGCAGAGCAGAGGGGGCTGGAGGTGGGGTGGAGGGGGAGGGCTTTGAAC	1	4	5	2.0	3	9	12	5.19615242271	2	3	2.44948974278	0.816496580927726	CTCCCCCTCCACCCCACCTCCAG	4	23	chr6	31462820	31462843	chr6_31462828_5	1	-
SpCas9-HF1-plus	20G-sgRNA	chr6	36853825	36853825	chr6_36853825_7	VEGFAsite2-SpCas9-HF1-plus.sam	3613	36853825	GCATGTGAGTGACTGGGGCCCGAGGCTGGGTGGGGGGAGGCCGCCCTGTG	1	6	7	2.44948974278	5	41	46	14.3178210633	0	6	0.0	0.0	GCCTCCCCCCACCCAGCCTCGGG	4	23	chr6	36853818	36853841	chr6_36853825_7	1	-
SpCas9-HF1-plus	20G-sgRNA	chr6	43738543	43738608	chr6_43738562_579	VEGFAsite2-SpCas9-HF1-plus.sam	3643	43738562	AGGGGCCGGAGCCCGCGCCCGGAGGCGGGGTGGAGGGGGTCGGGGCTCGC	489	90	579	209.785604845	1586	235	1821	610.49979525	364	176	253.108672313	14.865134450189888	GACCCCCTCCACCCCGCCTCCGG	0	23	chr6	43738555	43738578	chr6_43738562_579	1	-
SpCas9-HF1-plus	20G-sgRNA	chr6	160552565	160552566	chr6_160552566_6	VEGFAsite2-SpCas9-HF1-plus.sam	3884	160552566	TGGCCGGTTTGGGGCTGTCCTGAGGCGGGGTGGAGGTCTGAGGCCAGGGG	0	6	6	0.0	0	9	9	0.0	2	3	2.44948974278	0.5	TCAGACCTCCACCCCGCCTCAGG	5	23	chr6	160552559	160552582	chr6_160552566_6	1	-
SpCas9-HF1-plus	20G-sgRNA	chr7	50765527	50765529	chr7_50765527_13	VEGFAsite2-SpCas9-HF1-plus.sam	3984	50765527	TGTGGGCTGAACCACCCCCACCCCACCCCAGGGAGGGAAGGAGCCTTTGT	4	9	13	6.0	24	33	57	28.1424945589	4	9	6.0	0.816496580927726	AACCACCCCCACCCCACCCCAGG	5	23	chr7	50765511	50765534	chr7_50765527_13	1	+
SpCas9-HF1-plus	20G-sgRNA	chr7	104933955	104933956	chr7_104933955_65	VEGFAsite2-SpCas9-HF1-plus.sam	4063	104933955	CTTCCCCCTCCACCCCCCACCCCGCCCCGGGTTTCAAGTGATTTTCATAC	23	42	65	31.0805405358	106	272	378	169.799882214	43	14	24.5356882928	0.5	TCCACCCCCCACCCCGCCCCGGG	5	23	chr7	104933938	104933961	chr7_104933955_65	1	+
SpCas9-HF1-plus	20G-sgRNA	chr8	121367908	121367909	chr8_121367908_14	VEGFAsite2-SpCas9-HF1-plus.sam	4268	121367908	TCAACTGACAACCCCCCCACCCCGCCTCGGCCTCACAAAGTGCTGGGATT	13	1	14	3.60555127546	50	1	51	7.07106781187	1	10	3.16227766017	0.5	CAACCCCCCCACCCCGCCTCGGC	4	23	chr8	121367891	121367914	chr8_121367908_14	1	+
SpCas9-HF1-plus	20G-sgRNA	chr9	27338850	27338899	chr9_27338874_183	VEGFAsite2-SpCas9-HF1-plus.sam	4317	27338874	AGGGGAAGGACCCCTCCCACCCCGACTCCGGTGGACAGGCAGGTAACTCC	100	83	183	91.1043357914	361	335	696	347.757099137	123	45	74.3975806058	15.509996776273038	GACCCCTCCCACCCCGACTCCGG	3	23	chr9	27338857	27338880	chr9_27338874_183	1	+
SpCas9-HF1-plus	20G-sgRNA	chr9	94480868	94480879	chr9_94480869_280	VEGFAsite2-SpCas9-HF1-plus.sam	4352	94480869	GGGAGTTGTAGCTGCCATCCTGGGGCGGGGGGGGGGGGTTGTAGCTGCTG	9	271	280	49.3862328995	10	1648	1658	128.374452287	42	217	95.4672718789	3.6247605284885913	CAACCCCCCCCCCCCGCCCCAGG	5	23	chr9	94480862	94480885	chr9_94480869_280	1	-
SpCas9-HF1-plus	20G-sgRNA	chr9	97410931	97410941	chr9_97410931_22	VEGFAsite2-SpCas9-HF1-plus.sam	4360	97410931	CAAGACCACTGCTCTGAACCCGAGGCGGGGTGGGGAAATCTTCACCACTC	18	4	22	8.48528137424	59	19	78	33.4813380856	4	16	8.0	4.109609335312651	AGATTTCCCCACCCCGCCTCGGG	7	23	chr9	97410924	97410947	chr9_97410931_22	1	-
SpCas9-HF1-plus	20G-sgRNA	chr9	103599632	103599678	chr9_103599649_917	VEGFAsite2-SpCas9-HF1-plus.sam	4371	103599649	CACAACCCTGTTGGACGTCCTGAGGCGGGGTGGGGGGGTGTGCAAGGGAA	487	430	917	457.61337393	2142	2019	4161	2079.59082514	608	227	371.505047072	11.707532896840915	ACACCCCCCCACCCCGCCTCAGG	4	23	chr9	103599642	103599665	chr9_103599649_917	1	-
SpCas9-HF1-plus	20G-sgRNA	chr9	126138180	126138181	chr9_126138181_88	VEGFAsite2-SpCas9-HF1-plus.sam	4412	126138181	CTCCCCGCCACACCCCTTCCTGGGGCGGGGTGGGGGGAGTGGGTGCTGGC	66	22	88	38.1051177665	166	23	189	61.7899668231	54	29	39.5727178748	0.5	CACTCCCCCCACCCCGCCCCAGG	4	23	chr9	126138174	126138197	chr9_126138181_88	1	-
SpCas9-HF1-plus	20G-sgRNA	chrX	118865483	118865483	chrX_118865483_5	VEGFAsite2-SpCas9-HF1-plus.sam	4779	118865483	TTCGGTGTGATCAAGGAGCCAGAGGCGGGGTGGTGGAGGACTGGAGCATC	0	5	5	0.0	0	20	20	0.0	2	2	2.0	0.0	GTCCTCCACCACCCCGCCTCTGG	3	23	chrX	118865476	118865499	chrX_118865483_5	1	-
SpCas9-HF1-plus	20G-sgRNA	chrX	129040621	129040660	chrX_129040640_561	VEGFAsite2-SpCas9-HF1-plus.sam	4806	129040640	ATGTTTTGTGCCCCCCCCACCCCGCCCCCGGAACTAAATGTAGTCCGTTT	245	316	561	278.244496801	1134	743	1877	917.911760465	289	206	243.995901605	10.921357134837532	TGCCCCCCCCACCCCGCCCCCGG	4	23	chrX	129040623	129040646	chrX_129040640_561	1	+
SpCas9-HF1-plus	20G-sgRNA	chrX	149932511	149932544	chrX_149932528_369	VEGFAsite2-SpCas9-HF1-plus.sam	4842	149932528	TGCTGCAGCTGCCCCCCCACCCCGCCACTGGCTGCAGGAATTCAGCCTTT	202	167	369	183.668179062	710	585	1295	644.476531768	251	87	147.773475292	10.442647599574011	CTGCCCCCCCACCCCGCCACTGG	5	23	chrX	149932511	149932534	chrX_149932528_369	1	+
B-eSpCas9	20G-sgRNA	chr10	126694874	126694875	chr10_126694875_2	VEGFAsite2-B-eSpCas9.sam	598	126694875	GATGCCGGGCACGACGGCTGGAGGTGGGGGGTTGGGAGTGGGTGGGATGC	1	1	2	1.0	1	1	2	1.0	2	0	0.0	0.5	CACTCCCAACCCCCCACCTCCAG	7	23	chr10	126694867	126694890	chr10_126694875_2	1	-
B-eSpCas9	20G-sgRNA	chr10	135149947	135149949	chr10_135149949_7	VEGFAsite2-B-eSpCas9.sam	611	135149949	TTCTGTCGCCCTCCCCACCCCGCCTCCGGCGGACAGAGCTGGGCGGGAGC	7	0	7	0.0	18	0	18	0.0	5	1	2.2360679775	1.0	CGCCCTCCCCACCCCGCCTCCGG	4	23	chr10	135149930	135149953	chr10_135149949_7	1	+
B-eSpCas9	20G-sgRNA	chr11	374665	374667	chr11_374666_17	VEGFAsite2-B-eSpCas9.sam	614	374666	GTGGGGTTGGAAATCTTAACCTGAGGCGGGGCGGGGGGGCCTCAGGGAGG	1	16	17	4.0	1	54	55	7.34846922835	14	3	6.48074069841	0.816496580927726	AGGCCCCCCCGCCCCGCCTCAGG	5	23	chr11	374660	374683	chr11_374666_17	1	-
B-eSpCas9	20G-sgRNA	chr11	13948350	13948403	chr11_13948370_728	VEGFAsite2-B-eSpCas9.sam	633	13948370	TTAAAAAGTACCCCCCCCACCCCGCCACAGGCACACCTCATAGGATAGCT	512	216	728	332.553755053	2220	1039	3259	1518.74290122	523	125	255.685353511	13.543076849651099	TACCCCCCCCACCCCGCCACAGG	3	23	chr11	13948353	13948376	chr11_13948370_728	1	+
B-eSpCas9	20G-sgRNA	chr11	31817479	31817488	chr11_31817482_92	VEGFAsite2-B-eSpCas9.sam	652	31817482	CCCTATCCTCAAAACTTGGCCAGAGGCGGGGTGGAGGGGCCCCTAGGAGC	19	73	92	37.2424488991	109	355	464	196.710447104	77	9	26.3248931622	2.91070819942883	GGGCCCCTCCACCCCGCCTCTGG	3	23	chr11	31817476	31817499	chr11_31817482_92	1	-
B-eSpCas9	20G-sgRNA	chr11	73458467	73458520	chr11_73458489_403	VEGFAsite2-B-eSpCas9.sam	705	73458489	TGACCTTGTGATCGGAACCCCCCCCCGCCCCGCCCCCGGCCTCCCAAGTG	227	176	403	199.879963978	1222	238	1460	539.292128628	285	73	144.239384358	12.564234954823156	ACCCCCCCCCGCCCCGCCCCCGG	5	23	chr11	73458480	73458503	chr11_73458489_403	1	+
B-eSpCas9	20G-sgRNA	chr13	100546988	100546998	chr13_100546995_42	VEGFAsite2-B-eSpCas9.sam	1115	100546995	CCTAATACCTTGCCTGAGGCGGGGGGGGGGGGGGGTGCCCAATAATGTCT	40	2	42	8.94427191	40	12	52	21.9089023002	40	1	6.32455532034	3.3819373146171707	CCCCCCCCCCCCCCCGCCTCAGG	4	23	chr13	100546982	100547005	chr13_100546995_42	1	-
B-eSpCas9	20G-sgRNA	chr15	33286079	33286135	chr15_33286106_1649	VEGFAsite2-B-eSpCas9.sam	1275	33286106	TTGTCCTCTGCAACAGCAGCCGGGGGCGGGGTGGGGGGGGTCTTTTGGAA	571	1078	1649	784.562298355	1777	4151	5928	2715.93943231	1291	198	505.586787802	14.832677109992908	GACCCCCCCCACCCCGCCCCCGG	2	23	chr15	33286100	33286123	chr15_33286106_1649	1	-
B-eSpCas9	20G-sgRNA	chr16	56963411	56963449	chr16_56963428_540	VEGFAsite2-B-eSpCas9.sam	1484	56963428	AAGACAGTTTTTCCACAGGCCAGAGGTGGGGTGGGGGGGGCATTGTTTCA	217	323	540	264.747049086	1044	1796	2840	1369.3151573	348	139	219.93635443	9.211914838946353	TGCCCCCCCCACCCCACCTCTGG	4	23	chr16	56963422	56963445	chr16_56963428_540	1	-
B-eSpCas9	20G-sgRNA	chr17	4358734	4358766	chr17_4358751_770	VEGFAsite2-B-eSpCas9.sam	1544	4358751	CCCCACATGTGGCAGATGCCCAGAGGCGGGGTGTGGGGGGTACTTTGTGG	227	543	770	351.085459682	928	2425	3353	1500.13332741	648	63	202.049498886	8.511339881263964	TACCCCCCACACCCCGCCTCTGG	3	23	chr17	4358745	4358768	chr17_4358751_770	1	-
B-eSpCas9	20G-sgRNA	chr2	12744774	12744776	chr2_12744776_13	VEGFAsite2-B-eSpCas9.sam	2001	12744776	ACTGCAGGACACACCCCACCCCACCTCAGGTGTCCTGCTGCCCCAGGCTC	13	0	13	0.0	52	0	52	0.0	9	2	4.24264068712	1.0	GACACACCCCACCCCACCTCAGG	4	23	chr2	12744758	12744781	chr2_12744776_13	1	+
B-eSpCas9	20G-sgRNA	chr2	24857587	24857595	chr2_24857594_71	VEGFAsite2-B-eSpCas9.sam	2020	24857594	GGGAGGAACCCCCCCCCCCCCCGCCCCCGGAGACAAGACCACACTCTTTC	36	35	71	35.4964786986	179	35	214	79.1517529812	60	5	17.3205080757	2.899683304312063	ACCCCCCCCCCCCCCGCCCCCGG	5	23	chr2	24857576	24857599	chr2_24857594_71	1	+
B-eSpCas9	20G-sgRNA	chr2	129244191	129244220	chr2_129244202_75	VEGFAsite2-B-eSpCas9.sam	2179	129244202	TGCACGTCAGCCGCGTGGCCGGGGGCGGGGTGGGGGGGGGGTCATGCCGG	31	44	75	36.9323706252	33	300	333	99.4987437107	44	25	33.1662479036	9.70167248362837	CCCCCCCCCCACCCCGCCCCCGG	4	23	chr2	129244195	129244218	chr2_129244202_75	1	-
B-eSpCas9	20G-sgRNA	chr2	242214589	242214638	chr2_242214607_446	VEGFAsite2-B-eSpCas9.sam	2331	242214607	GAAAGCAATTCCCCCCCACCCCGCCTCAGGAAAGAATAAACCTCATACCA	296	150	446	210.713075057	912	704	1616	801.278977635	356	47	129.352232296	12.649720633230025	ATTCCCCCCCACCCCGCCTCAGG	4	23	chr2	242214589	242214612	chr2_242214607_446	1	+
B-eSpCas9	20G-sgRNA	chr20	10913961	10913962	chr20_10913961_8	VEGFAsite2-B-eSpCas9.sam	2356	10913961	ATCACACACTGGGGCCTGCCAGGGGCGGGGTGGGGGGGTGGTAAAGGGGA	7	1	8	2.64575131106	12	1	13	3.46410161514	4	3	3.46410161514	0.5	CCACCCCCCCACCCCGCCCCTGG	5	23	chr20	10913954	10913977	chr20_10913961_8	1	-
B-eSpCas9	20G-sgRNA	chr3	140398800	140398801	chr3_140398800_39	VEGFAsite2-B-eSpCas9.sam	2787	140398800	ATTAGAATCAACCCCCCCACCCCGCTTCAGGTGATTCTAATGTGCAGAAT	13	26	39	18.3847763109	27	75	102	45.0	35	1	5.9160797831	0.5	CAACCCCCCCACCCCGCTTCAGG	4	23	chr3	140398783	140398806	chr3_140398800_39	1	+
B-eSpCas9	20G-sgRNA	chr5	6715103	6715130	chr5_6715118_169	VEGFAsite2-B-eSpCas9.sam	3142	6715118	TCGACTCTCTACCCCTCCACCCCGCCTCCGGGCAAGTGAGGAACCCCTTG	88	81	169	84.4274836768	639	301	940	438.564704462	137	18	49.6588360717	8.579236899930201	CTACCCCTCCACCCCGCCTCCGG	3	23	chr5	6715101	6715124	chr5_6715118_169	1	+
B-eSpCas9	20G-sgRNA	chr5	132860371	132860381	chr5_132860375_13	VEGFAsite2-B-eSpCas9.sam	3331	132860375	TCCAGAAATGCACCCCCCACCCCGCCCCTGGGTGGGTTGTACAATACTGC	3	10	13	5.47722557505	6	24	30	12.0	3	10	5.47722557505	4.109609335312651	TGCACCCCCCACCCCGCCCCTGG	5	23	chr5	132860358	132860381	chr5_132860375_13	1	+
B-eSpCas9	20G-sgRNA	chr6	26470604	26470631	chr6_26470624_191	VEGFAsite2-B-eSpCas9.sam	3501	26470624	TGTCAGAGACCCCCCCCACCCCACCCCAGGAATCCTGAAACCATATTTGA	149	42	191	79.1075217663	561	149	710	289.117623122	147	23	58.1463670404	8.139410298049853	GACCCCCCCCACCCCACCCCAGG	3	23	chr6	26470606	26470629	chr6_26470624_191	1	+
B-eSpCas9	20G-sgRNA	chr6	43738561	43738600	chr6_43738562_609	VEGFAsite2-B-eSpCas9.sam	3551	43738562	AGGGGCCGGAGCCCGCGCCCGGAGGCGGGGTGGAGGGGGTCGGGGCTCGC	510	99	609	224.699799733	1628	397	2025	803.93780854	461	99	213.632862641	11.594086402393803	GACCCCCTCCACCCCGCCTCCGG	0	23	chr6	43738555	43738578	chr6_43738562_609	1	-
B-eSpCas9	20G-sgRNA	chr9	103599630	103599665	chr9_103599649_202	VEGFAsite2-B-eSpCas9.sam	4231	103599649	CACAACCCTGTTGGACGTCCTGAGGCGGGGTGGGGGGGTGTGCAAGGGAA	105	97	202	100.920760996	362	410	772	385.253163517	130	49	79.8122797569	10.368419948642366	ACACCCCCCCACCCCGCCTCAGG	4	23	chr9	103599642	103599665	chr9_103599649_202	1	-
B-eSpCas9	20G-sgRNA	chr9	126138181	126138181	chr9_126138181_14	VEGFAsite2-B-eSpCas9.sam	4261	126138181	CTCCCCGCCACACCCCTTCCTGGGGCGGGGTGGGGGGAGTGGGTGCTGGC	11	3	14	5.74456264654	33	3	36	9.94987437107	8	5	6.32455532034	0.0	CACTCCCCCCACCCCGCCCCAGG	4	23	chr9	126138174	126138197	chr9_126138181_14	1	-
B-eSpCas9	20G-sgRNA	chr9	140263444	140263445	chr9_140263444_4	VEGFAsite2-B-eSpCas9.sam	4298	140263444	CGGGGGACGGGGTGCAGTGCCCGGGGCGGGGTGGGGGGGCTTCTCAGAGC	0	4	4	0.0	0	4	4	0.0	3	1	1.73205080757	0.5	AAGCCCCCCCACCCCGCCCCGGG	4	23	chr9	140263438	140263461	chr9_140263444_4	1	-
B-eSpCas9	20G-sgRNA	chrX	129040595	129040654	chrX_129040640_579	VEGFAsite2-B-eSpCas9.sam	4631	129040640	ATGTTTTGTGCCCCCCCCACCCCGCCCCCGGAACTAAATGTAGTCCGTTT	237	342	579	284.699841939	1281	757	2038	984.742098217	400	123	221.810730128	14.427615444311957	TGCCCCCCCCACCCCGCCCCCGG	4	23	chrX	129040623	129040646	chrX_129040640_579	1	+
B-eSpCas9	20G-sgRNA	chrX	149932520	149932529	chrX_149932529_23	VEGFAsite2-B-eSpCas9.sam	4673	149932529	GCTGCAGCTGCCCCCCCACCCCGCCACTGGCTGCAGGAATTCAGCCTTTA	16	7	23	10.5830052443	50	21	71	32.403703492	16	2	5.65685424949	4.0276819911981905	CTGCCCCCCCACCCCGCCACTGG	5	23	chrX	149932511	149932534	chrX_149932529_23	1	+

## Sheet: HEK site 4
SpCas9 variant	Spacer type	Chromosome	Start	End	BED Name	Filename	WindowIndex	Position	Sequence	+.mi	-.mi	bi.sum.mi	bi.geometric_mean.mi	+.total	-.total	total.sum	total.geometric_mean	primer1.mi	primer2.mi	primer.geometric_mean	position.stdev	Off-Target Sequence	Mismatches	Length	BED off-target Chromosome	BED off-target start	BED off-target end	BED off-target name	BED Score	Strand
WT SpCas9	20G-sgRNA	chr1	890623	890623	chr1_890623_5	HeKsite4-WT_SpCas9.sam	1	890623	CTATCCGTCCAGCCCCGACCACTACCACCAGCAACAGTGCCCCTGTCTCC	5	0	5	0.0	24	0	24	0.0	3	2	2.44948974278	0.0	GGCACTGTTGCTGGTGGTAGTGG	4	23	chr1	890616	890639	chr1_890623_5	1	-
WT SpCas9	20G-sgRNA	chr1	1956149	1956152	chr1_1956151_14	HeKsite4-WT_SpCas9.sam	14	1956151	GCTAAGTGGGCACTGAGGCCGGAGGAGGAAGCCAGGTCAGGGCCAGTGGA	4	10	14	6.32455532034	4	41	45	12.8062484749	2	11	4.69041575982	1.118033988749895	GGCACTGAGGCCGGAGGAGGAAG	4	23	chr1	1956134	1956157	chr1_1956151_14	1	+
WT SpCas9	20G-sgRNA	chr1	12259807	12259808	chr1_12259808_41	HeKsite4-WT_SpCas9.sam	123	12259808	CTGCTCGCTCCACCCCTGCTCTCACCTCCCGCTGCAGTGCTGGCGAGCCC	29	12	41	18.6547581062	61	24	85	38.2622529394	23	14	17.9443584449	0.5	AGCACTGCAGCGGGAGGTGAGAG	6	23	chr1	12259801	12259824	chr1_12259808_41	1	-
WT SpCas9	20G-sgRNA	chr1	18954894	18954894	chr1_18954894_4	HeKsite4-WT_SpCas9.sam	197	18954894	AGGAGGGGACGCGGCTCTCCCCCATCCCCAGCCACAGTTCCCAGGTGAAC	4	0	4	0.0	23	0	23	0.0	2	2	2.0	0.0	GGAACTGTGGCTGGGGATGGGGG	4	23	chr1	18954887	18954910	chr1_18954894_4	1	-
WT SpCas9	20G-sgRNA	chr1	19998410	19998411	chr1_19998411_10	HeKsite4-WT_SpCas9.sam	204	19998411	CCTGCTTAGCACTGTGGCTGGGAGTGTGGGCTGGGGATGGAGGAAGAGCC	7	3	10	4.58257569496	34	8	42	16.4924225025	3	7	4.58257569496	0.5	AGCACTGTGGCTGGGAGTGTGGG	5	23	chr1	19998393	19998416	chr1_19998411_10	1	+
WT SpCas9	20G-sgRNA	chr1	32471658	32471660	chr1_32471660_3	HeKsite4-WT_SpCas9.sam	342	32471660	GCATTATGGCACTTCAGCTGGAGGCAGAGGCAGGGGAGACAGAGAAATGT	1	2	3	1.41421356237	1	4	5	2.0	1	2	1.41421356237	0.816496580927726	GGCACTTCAGCTGGAGGCAGAGG	4	23	chr1	32471642	32471665	chr1_32471660_3	1	+
WT SpCas9	20G-sgRNA	chr1	38557178	38557185	chr1_38557184_237	HeKsite4-WT_SpCas9.sam	412	38557184	GAGGGAGCAGCACAAAGGCTGGAGGTGGAGGAGGTGCGACAGGACATCAT	9	228	237	45.2990066116	13	799	812	101.916632597	8	224	42.332020977	2.7856776554368237	AGCACAAAGGCTGGAGGTGGAGG	4	23	chr1	38557167	38557190	chr1_38557184_237	1	+
WT SpCas9	20G-sgRNA	chr1	44397931	44397932	chr1_44397932_4	HeKsite4-WT_SpCas9.sam	470	44397932	GGCACGCCTGCAGCAGCCCCACCACCTCCAGCAGCAGTTCTCTGTGGTCT	2	2	4	2.0	8	2	10	4.0	4	0	0.0	0.5	AGAACTGCTGCTGGAGGTGGTGG	3	23	chr1	44397925	44397948	chr1_44397932_4	1	-
WT SpCas9	20G-sgRNA	chr1	95970731	95970735	chr1_95970735_14	HeKsite4-WT_SpCas9.sam	915	95970735	AGTGAATTTAAATTGAGGACCTCCTCCTCTGGCTGGAGTGCCCTGAAGAA	1	13	14	3.60555127546	3	29	32	9.32737905309	1	13	3.60555127546	2.0	GGCACTCCAGCCAGAGGAGGAGG	5	23	chr1	95970729	95970752	chr1_95970735_14	1	-
WT SpCas9	20G-sgRNA	chr1	115631313	115631313	chr1_115631313_3	HeKsite4-WT_SpCas9.sam	1088	115631313	ATTTAGCAGAGGCTGCGGCTGGGGGTTGTGGAGAGCTGCTGCTGCCCTTT	0	3	3	0.0	0	5	5	0.0	1	2	1.41421356237	0.0	GAGGCTGCGGCTGGGGGTTGTGG	6	23	chr1	115631296	115631319	chr1_115631313_3	1	+
WT SpCas9	20G-sgRNA	chr1	119828375	119828376	chr1_119828376_2	HeKsite4-WT_SpCas9.sam	1135	119828376	GATGGATTTCAGAGTCTCCTTCCACCTCCTTGTGCAGTGCCCTGAGATCG	2	0	2	0.0	5	0	5	0.0	1	1	1.0	0.5	GGCACTGCACAAGGAGGTGGAAG	5	23	chr1	119828369	119828392	chr1_119828376_2	1	-
WT SpCas9	20G-sgRNA	chr1	150530477	150530478	chr1_150530477_5	HeKsite4-WT_SpCas9.sam	1194	150530477	GCTCCTGTGGCCCCGGCACCCAGCACCGCCAGCTGCAGTGCCGGCAGGAA	1	4	5	2.0	8	4	12	5.65685424949	0	5	0.0	0.5	GGCACTGCAGCTGGCGGTGCTGG	3	23	chr1	150530471	150530494	chr1_150530477_5	1	-
WT SpCas9	20G-sgRNA	chr1	154327160	154327163	chr1_154327161_15	HeKsite4-WT_SpCas9.sam	1235	154327161	AACACTGGGCTCTGCGGCTGAAGGAAGGAGCTGAGTTCTCCTGCTTATCT	14	1	15	3.74165738677	15	3	18	6.7082039325	10	5	7.07106781187	1.247219128924647	GGCTCTGCGGCTGAAGGAAGGAG	5	23	chr1	154327143	154327166	chr1_154327161_15	1	+
WT SpCas9	20G-sgRNA	chr1	160016384	160016387	chr1_160016385_19	HeKsite4-WT_SpCas9.sam	1288	160016385	TGCCTCTGGCTGTTGTGATTGCCACCTCCAGCTGTAGTGCCTGTGGTTGC	15	4	19	7.74596669241	58	22	80	35.721142199	14	4	7.48331477355	1.118033988749895	GGCACTACAGCTGGAGGTGGCAA	4	23	chr1	160016378	160016401	chr1_160016385_19	1	-
WT SpCas9	20G-sgRNA	chr1	171018443	171018486	chr1_171018460_1016	HeKsite4-WT_SpCas9.sam	1359	171018460	GAATCACTGACTCCACTACCCCCACCCCCAGCCCCAGTGGCAGCAGTATG	672	344	1016	480.799334442	2495	1065	3560	1630.08435365	542	394	462.112540405	10.645193894956751	GCCACTGGGGCTGGGGGTGGGGG	3	23	chr1	171018453	171018476	chr1_171018460_1016	1	-
WT SpCas9	20G-sgRNA	chr1	201067340	201067399	chr1_201067377_391	HeKsite4-WT_SpCas9.sam	1576	201067377	TGTCCCGGGGCACTGCTGCTAGAGGTGCAGGCTGTGGGCAGGTGCGGCTG	189	202	391	195.391913855	335	493	828	406.392667257	172	201	185.935472678	14.751308688833033	GGCACTGCTGCTAGAGGTGCAGG	3	23	chr1	201067360	201067383	chr1_201067377_391	1	+
WT SpCas9	20G-sgRNA	chr1	204463910	204463912	chr1_204463911_25	HeKsite4-WT_SpCas9.sam	1605	204463911	GGACAGGCAGGCACCCGGCCGCCGGCTCCAGCCGCAGCGCCGAATCCGCC	16	9	25	12.0	29	20	49	24.0831891576	7	17	10.9087121146	0.816496580927726	GGCGCTGCGGCTGGAGCCGGCGG	3	23	chr1	204463904	204463927	chr1_204463911_25	1	-
WT SpCas9	20G-sgRNA	chr1	221959732	221959733	chr1_221959733_4	HeKsite4-WT_SpCas9.sam	1732	221959733	AGACCCTGAAAGATGCATCTCCCACCTCTGGCCACATTGCTCCTTTCATC	3	1	4	1.73205080757	4	2	6	2.82842712475	0	3	0.0	0.5	AGCAATGTGGCCAGAGGTGGGAG	6	23	chr1	221959726	221959749	chr1_221959733_4	1	-
WT SpCas9	20G-sgRNA	chr1	230193259	230193264	chr1_230193260_17	HeKsite4-WT_SpCas9.sam	1820	230193260	TCTTGGGGACTCTGCAGCTGAAGGTGGGGGACGGTGGAGAGAGACTGTGA	15	2	17	5.47722557505	36	6	42	14.6969384567	1	12	3.46410161514	1.8708286933869707	GACTCTGCAGCTGAAGGTGGGGG	4	23	chr1	230193242	230193265	chr1_230193260_17	1	+
WT SpCas9	20G-sgRNA	chr10	1285238	1285239	chr10_1285239_2	HeKsite4-WT_SpCas9.sam	2006	1285239	TCATCCAGGCCCTTCGGCTGGAGGTGGCAGGAATGTTGCGGGTGCCCAGG	1	1	2	1.0	1	4	5	2.0	0	2	0.0	0.5	GGCCCTTCGGCTGGAGGTGGCAG	3	23	chr10	1285221	1285244	chr10_1285239_2	1	+
WT SpCas9	20G-sgRNA	chr10	13692612	13692647	chr10_13692637_1379	HeKsite4-WT_SpCas9.sam	2090	13692637	TCACCCTGGCACTGGGGCTGGGGGAGGGGGTCTACCTTCCTTCCAAAGCC	310	1069	1379	575.664833041	972	5161	6133	2239.75266492	820	472	622.125389291	9.396680264859501	GGCACTGGGGCTGGGGGAGGGGG	3	23	chr10	13692619	13692642	chr10_13692637_1379	1	+
WT SpCas9	20G-sgRNA	chr10	38008945	38008952	chr10_38008947_9	HeKsite4-WT_SpCas9.sam	2271	38008947	TCCTTGGTCATAAGGCCCTCCCACCCCCAACTGCAGTGCCCACTGCCTGA	8	1	9	2.82842712475	10	1	11	3.16227766017	0	9	0.0	2.943920288775949	GGCACTGCAGTTGGGGGTGGGAG	4	23	chr10	38008939	38008962	chr10_38008947_9	1	-
WT SpCas9	20G-sgRNA	chr10	73435247	73435251	chr10_73435248_25	HeKsite4-WT_SpCas9.sam	2455	73435248	ACTAGCGACAGCACACCGCCACCACCGCCAGCCGCAGTTACTACATGTCA	13	12	25	12.4899959968	61	23	84	37.4566416007	10	15	12.2474487139	1.699673171197595	GTAACTGCGGCTGGCGGTGGTGG	4	23	chr10	73435241	73435264	chr10_73435248_25	1	-
WT SpCas9	20G-sgRNA	chr10	77103109	77103130	chr10_77103119_936	HeKsite4-WT_SpCas9.sam	2498	77103119	ACAGGCAAGGCATCACGGCTGGAGGTGGAGGGGGCCTAACCCGGGGTTGC	402	534	936	463.322781654	1040	1714	2754	1335.12546227	435	457	445.864329141	6.592617376893363	GGCATCACGGCTGGAGGTGGAGG	3	23	chr10	77103102	77103125	chr10_77103119_936	1	+
WT SpCas9	20G-sgRNA	chr10	91107868	91107869	chr10_91107869_8	HeKsite4-WT_SpCas9.sam	2602	91107869	GGAAAGTTCCAGAGTGGATCCCCACCTCCAACCCCAGTGCTGTCTGTTGT	7	1	8	2.64575131106	35	1	36	5.9160797831	2	5	3.16227766017	0.5	AGCACTGGGGTTGGAGGTGGGGA	4	23	chr10	91107862	91107885	chr10_91107869_8	1	-
WT SpCas9	20G-sgRNA	chr10	126694844	126694897	chr10_126694874_1306	HeKsite4-WT_SpCas9.sam	2869	126694874	AGATGCCGGGCACGACGGCTGGAGGTGGGGGGTTGGGAGTGGGTGGGATG	518	788	1306	638.892792259	1285	2514	3799	1797.35639204	611	617	613.992670966	12.998575420520625	GGCACGACGGCTGGAGGTGGGGG	2	23	chr10	126694857	126694880	chr10_126694874_1306	1	+
WT SpCas9	20G-sgRNA	chr10	126752478	126752498	chr10_126752487_68	HeKsite4-WT_SpCas9.sam	2873	126752487	TCCATCAGGCACGGTTTTCCCCCACCCCCAGGCTGCAGTGCCACCTTCCA	36	32	68	33.941125497	153	93	246	119.285372112	38	22	28.9136645896	5.61109392186586	GGCACTGCAGCCTGGGGGTGGGG	6	23	chr10	126752481	126752504	chr10_126752487_68	1	-
WT SpCas9	20G-sgRNA	chr10	127971438	127971444	chr10_127971444_43	HeKsite4-WT_SpCas9.sam	2882	127971444	TTTCCATGGAACTGGGGCTGGGGGTGGGGGATGGTTTCGGGATGATTCAA	8	35	43	16.7332005307	12	116	128	37.3095162124	20	20	20.0	2.277608394786075	GGAACTGGGGCTGGGGGTGGGGG	3	23	chr10	127971426	127971449	chr10_127971444_43	1	+
WT SpCas9	20G-sgRNA	chr11	528948	528949	chr11_528949_8	HeKsite4-WT_SpCas9.sam	2934	528949	GAGGGGGGGCTCTGCGTCCGGAGGTGAGAGGTGGGTCTCAACACAGCTGC	4	4	8	4.0	11	5	16	7.4161984871	8	0	0.0	0.5	GGCTCTGCGTCCGGAGGTGAGAG	6	23	chr11	528931	528954	chr11_528949_8	1	+
WT SpCas9	20G-sgRNA	chr11	45127133	45127134	chr11_45127133_7	HeKsite4-WT_SpCas9.sam	3194	45127133	GCTACAGCTGACTCTGCAGCCCCTCCCTCCAGCCGTGGTGACAGCAGAGC	6	1	7	2.44948974278	30	1	31	5.47722557505	2	4	2.82842712475	0.5	GTCACCACGGCTGGAGGGAGGGG	5	23	chr11	45127127	45127150	chr11_45127133_7	1	-
WT SpCas9	20G-sgRNA	chr11	69945728	69945729	chr11_69945729_8	HeKsite4-WT_SpCas9.sam	3357	69945729	GGTCACCAGGATGGAAGACCTCCACCTCTCCAGCCTCAGTGCCCTCCGTG	7	1	8	2.64575131106	25	1	26	5.0	5	3	3.87298334621	0.5	GGCACTGAGGCTGGAGAGGTGGA	5	23	chr11	69945724	69945747	chr11_69945729_8	1	-
WT SpCas9	20G-sgRNA	chr11	78127584	78127584	chr11_78127584_5	HeKsite4-WT_SpCas9.sam	3423	78127584	TCCCTTGATGCACTGCAGCTGGAGGCAACGGCTCCCTTCCAGGCTGTGGG	0	5	5	0.0	0	24	24	0.0	2	3	2.44948974278	0.0	TGCACTGCAGCTGGAGGCAACGG	5	23	chr11	78127567	78127590	chr11_78127584_5	1	+
WT SpCas9	20G-sgRNA	chr12	1714835	1714841	chr12_1714835_14	HeKsite4-WT_SpCas9.sam	3809	1714835	GCGGGCCAGGCACAGCGTCTGGAGAGGAGGGAAGAGAAGGCGCTCTCAAG	10	4	14	6.32455532034	10	18	28	13.416407865	1	11	3.31662479036	2.384848003542364	GGCACAGCGTCTGGAGAGGAGGG	5	23	chr12	1714818	1714841	chr12_1714835_14	1	+
WT SpCas9	20G-sgRNA	chr12	9287415	9287425	chr12_9287416_13	HeKsite4-WT_SpCas9.sam	3884	9287416	CTTCAGAGGCTCTGCAGCCAGGGGTGGAGGCAGCTGGGGAGGTCCTAGCC	11	2	13	4.69041575982	58	8	66	21.5406592285	5	8	6.32455532034	3.9370039370059056	GGCTCTGCAGCCAGGGGTGGAGG	5	23	chr12	9287398	9287421	chr12_9287416_13	1	+
WT SpCas9	20G-sgRNA	chr12	19176056	19176057	chr12_19176057_2	HeKsite4-WT_SpCas9.sam	3970	19176057	TGGGATTACAGGCGTGAGCCACCACCCCTGGCCACAGAGCCACATTTCTT	1	1	2	1.0	2	1	3	1.41421356237	1	1	1.0	0.5	GGCTCTGTGGCCAGGGGTGGTGG	5	23	chr12	19176050	19176073	chr12_19176057_2	1	-
WT SpCas9	20G-sgRNA	chr12	31522144	31522145	chr12_31522144_9	HeKsite4-WT_SpCas9.sam	4055	31522144	GAAGCTGATAAGTCACAGCTCCCCACCCCCAGCCGTTGTTCCGGGGAAGC	1	8	9	2.82842712475	1	24	25	4.89897948557	1	7	2.64575131106	0.5	GGAACAACGGCTGGGGGTGGGGA	5	23	chr12	31522138	31522161	chr12_31522144_9	1	-
WT SpCas9	20G-sgRNA	chr12	48045645	48045647	chr12_48045646_51	HeKsite4-WT_SpCas9.sam	4125	48045646	GAAATGCCAGCTGCCAGCCTGCCTTCTCCAGCCGCTGTGCTCTTGTGTTA	38	13	51	22.2261107709	127	22	149	52.8583011456	25	24	24.4948974278	0.816496580927726	AGCACAGCGGCTGGAGAAGGCAG	5	23	chr12	48045639	48045662	chr12_48045646_51	1	-
WT SpCas9	20G-sgRNA	chr12	53453554	53453561	chr12_53453557_45	HeKsite4-WT_SpCas9.sam	4169	53453557	CCTTGTATGGACTGCGGCTGGAGAGGGAGGCTGGAGAAGGGTGGGCAAGT	13	32	45	20.3960780544	19	193	212	60.5557594288	7	37	16.0934769394	2.266911751455907	TGGACTGCGGCTGGAGAGGGAGG	4	23	chr12	53453539	53453562	chr12_53453557_45	1	+
WT SpCas9	20G-sgRNA	chr12	54977734	54977735	chr12_54977734_6	HeKsite4-WT_SpCas9.sam	4185	54977734	TCACAGCTGACACTGCCTCTGGGGGTGGGGGTGGCAGCATCTCAGTTGCT	2	4	6	2.82842712475	2	9	11	4.24264068712	2	4	2.82842712475	0.5	GACACTGCCTCTGGGGGTGGGGG	4	23	chr12	54977717	54977740	chr12_54977734_6	1	+
WT SpCas9	20G-sgRNA	chr12	55427952	55427953	chr12_55427953_17	HeKsite4-WT_SpCas9.sam	4188	55427953	AAGGTTAGGCACTGAGAAAGGAGGTGGAGGCAGAGAAACAGGAAGGAAGC	14	3	17	6.48074069841	34	19	53	25.4165300543	12	4	6.92820323028	0.5	GGCACTGAGAAAGGAGGTGGAGG	4	23	chr12	55427935	55427958	chr12_55427953_17	1	+
WT SpCas9	20G-sgRNA	chr12	113935459	113935476	chr12_113935461_56	HeKsite4-WT_SpCas9.sam	4573	113935461	TCTGGGAGGCCCTGCGGCTGGAGATATGGGCATGATGAATGGATTGTGGA	40	16	56	25.2982212813	109	42	151	67.6609192961	12	39	21.6333076528	6.2801273872430325	GGCCCTGCGGCTGGAGATATGGG	4	23	chr12	113935443	113935466	chr12_113935461_56	1	+
WT SpCas9	20G-sgRNA	chr12	131356926	131356926	chr12_131356926_36	HeKsite4-WT_SpCas9.sam	4713	131356926	TCCCAGTCCCGTTCCCATCCCTACACCTCCGGCCGCCGTTCCCCGGGCCC	0	36	36	0.0	0	148	148	0.0	32	2	8.0	0.0	GGAACGGCGGCCGGAGGTGTAGG	4	23	chr12	131356920	131356943	chr12_131356926_36	1	-
WT SpCas9	20G-sgRNA	chr13	27629381	27629422	chr13_27629410_1555	HeKsite4-WT_SpCas9.sam	4779	27629410	AGTACCTGGAGTCCCGAGCCCCCACCTCCAACCCCAGTGCCTTCACCTTG	976	579	1555	751.733995506	3501	1665	5166	2414.36637651	758	702	729.46281605	10.263704912241234	GGCACTGGGGTTGGAGGTGGGGG	2	23	chr13	27629403	27629426	chr13_27629410_1555	1	-
WT SpCas9	20G-sgRNA	chr13	39261995	39261996	chr13_39261996_4	HeKsite4-WT_SpCas9.sam	4838	39261996	TAGTGCTACCACTGGTACTGGAGGTGGAGGTGGTCTTCACCCAGCTGGAG	2	2	4	2.0	12	2	14	4.89897948557	3	1	1.73205080757	0.5	ACCACTGGTACTGGAGGTGGAGG	5	23	chr13	39261978	39262001	chr13_39261996_4	1	+
WT SpCas9	20G-sgRNA	chr13	39262909	39262954	chr13_39262928_732	HeKsite4-WT_SpCas9.sam	4842	39262928	GACCTAGAAGCAGTGCGGCTAGAGGTGGTGGCTGGGCTCCGGCATGGTCA	321	411	732	363.223071954	754	1216	1970	957.530156183	291	398	340.320437235	11.503369071711123	AGCAGTGCGGCTAGAGGTGGTGG	3	23	chr13	39262911	39262934	chr13_39262928_732	1	+
WT SpCas9	20G-sgRNA	chr13	41969955	41969958	chr13_41969958_24	HeKsite4-WT_SpCas9.sam	4861	41969958	TGGGATTACAGGCATGAACCACCACCCCCGGCCACAGTGTTGTTTTTTAG	11	13	24	11.9582607431	19	33	52	25.0399680511	14	8	10.5830052443	1.247219128924647	AACACTGTGGCCGGGGGTGGTGG	5	23	chr13	41969951	41969974	chr13_41969958_24	1	-
WT SpCas9	20G-sgRNA	chr13	48891653	48891654	chr13_48891654_6	HeKsite4-WT_SpCas9.sam	4894	48891654	CCCATGTGAAAGCTCCCCCCAGCACCTCCGGCCTCGGTGCCCGCTGTGGC	4	2	6	2.82842712475	5	6	11	5.47722557505	3	3	3.0	0.5	GGCACCGAGGCCGGAGGTGCTGG	4	23	chr13	48891647	48891670	chr13_48891654_6	1	-
WT SpCas9	20G-sgRNA	chr13	88900973	88901007	chr13_88900992_506	HeKsite4-WT_SpCas9.sam	5243	88900992	TTTTTTTTTGCTAACTCCCCACCACCTCCAGCTGCAGTGTGTTTTCCTCT	259	247	506	252.928843749	860	483	1343	644.499806051	219	258	237.701493474	10.213349107907748	CACACTGCAGCTGGAGGTGGTGG	3	23	chr13	88900985	88901008	chr13_88900992_506	1	-
WT SpCas9	20G-sgRNA	chr14	21993454	21993458	chr14_21993454_95	HeKsite4-WT_SpCas9.sam	5397	21993454	ACTGGCCAAGATCAGGCCCCCGCCTCCCCCAGCCGCTGTACCTGTGGCAG	91	4	95	19.0787840283	403	4	407	40.1497197998	70	16	33.4664010614	1.699673171197595	GGTACAGCGGCTGGGGGAGGCGG	4	23	chr14	21993448	21993471	chr14_21993454_95	1	-
WT SpCas9	20G-sgRNA	chr14	23981619	23981629	chr14_23981628_6	HeKsite4-WT_SpCas9.sam	5420	23981628	GGAACTGGGGCTGTGCGGCTGGGGGTGGGGAAGGCTCTAGATCTATTTGA	1	5	6	2.2360679775	1	13	14	3.60555127546	6	0	0.0	4.496912521077347	GGCTGTGCGGCTGGGGGTGGGGA	4	23	chr14	23981611	23981634	chr14_23981628_6	1	+
WT SpCas9	20G-sgRNA	chr14	24740266	24740281	chr14_24740270_282	HeKsite4-WT_SpCas9.sam	5426	24740270	GCAACCATGGCACTGCCACTGGGGGTGAGGGCGCGGGCCTGCGGAGGTGA	115	167	282	138.582105627	284	510	794	380.578507013	130	137	133.454111964	4.498263553861645	GGCACTGCCACTGGGGGTGAGGG	4	23	chr14	24740253	24740276	chr14_24740270_282	1	+
WT SpCas9	20G-sgRNA	chr14	63796587	63796589	chr14_63796588_51	HeKsite4-WT_SpCas9.sam	5681	63796588	TCAGCATGTTGACATGCCTCCCCACCTCCAGCCTTAGTGTCCTGAAACAG	28	23	51	25.3771550809	66	46	112	55.0999092558	10	35	18.7082869339	0.816496580927726	GACACTAAGGCTGGAGGTGGGGA	4	23	chr14	63796581	63796604	chr14_63796588_51	1	-
WT SpCas9	20G-sgRNA	chr14	88773019	88773065	chr14_88773031_225	HeKsite4-WT_SpCas9.sam	5859	88773031	CCAGAAAAGCACTGGGGCTGGGGGAGGGGGCATGGGGTAGGAGGGGAGCC	70	155	225	104.16333328	184	775	959	377.62415177	99	106	102.440226474	13.142814158841357	AGCACTGGGGCTGGGGGAGGGGG	4	23	chr14	88773013	88773036	chr14_88773031_225	1	+
WT SpCas9	20G-sgRNA	chr14	95761247	95761249	chr14_95761249_17	HeKsite4-WT_SpCas9.sam	5911	95761249	TGCATTCTTCCACCTGGGCCCCCAGCTCCAGCCAGAGTGCCCCTCACCAG	5	12	17	7.74596669241	7	38	45	16.3095064303	5	10	7.07106781187	0.816496580927726	GGCACTCTGGCTGGAGCTGGGGG	3	23	chr14	95761242	95761265	chr14_95761249_17	1	-
WT SpCas9	20G-sgRNA	chr14	99286476	99286479	chr14_99286477_4	HeKsite4-WT_SpCas9.sam	5931	99286477	ATGCAATACCTACCCCTGCCTCCACCCCCAGCCCCAGTATCCAGTCATGA	3	1	4	1.73205080757	13	1	14	3.60555127546	1	2	1.41421356237	1.247219128924647	GATACTGGGGCTGGGGGTGGAGG	5	23	chr14	99286470	99286493	chr14_99286477_4	1	-
WT SpCas9	20G-sgRNA	chr14	101945034	101945036	chr14_101945035_9	HeKsite4-WT_SpCas9.sam	5955	101945035	GCCTGGCCCCCACACCCACCCCCCACCTCCAGTTGCAGTCCCGTCTCAGT	2	7	9	3.74165738677	2	16	18	5.65685424949	5	3	3.87298334621	0.816496580927726	GGGACTGCAACTGGAGGTGGGGG	3	23	chr14	101945029	101945052	chr14_101945035_9	1	-
WT SpCas9	20G-sgRNA	chr14	105865008	105865021	chr14_105865014_31	HeKsite4-WT_SpCas9.sam	5986	105865014	TCTCCGGGTGCCCACGTACCCCCCACCTCCGACCGCCGTTCCCGTGTACC	13	18	31	15.2970585408	31	56	87	41.665333312	18	13	15.2970585408	4.6097722286464435	GGAACGGCGGTCGGAGGTGGGGG	4	23	chr14	105865008	105865031	chr14_105865014_31	1	-
WT SpCas9	20G-sgRNA	chr15	34081545	34081556	chr15_34081546_85	HeKsite4-WT_SpCas9.sam	6042	34081546	CTCTTTGAGCACTGTAGCAAGAGGTGGAGGCAGCAGGGAAGGAAGAAGAC	57	28	85	39.9499687109	126	64	190	89.7997772826	33	46	38.9615194776	3.4641016151377544	AGCACTGTAGCAAGAGGTGGAGG	5	23	chr15	34081528	34081551	chr15_34081546_85	1	+
WT SpCas9	20G-sgRNA	chr15	41044231	41044261	chr15_41044242_1011	HeKsite4-WT_SpCas9.sam	6079	41044242	GCAGGCTGCTTCTCAGCTCCTCCACCTCCCGCCGCAGCGCCACAAGGCTG	562	449	1011	502.332559168	1796	1298	3094	1526.82939453	501	457	478.494514075	9.188229085030928	GGCGCTGCGGCGGGAGGTGGAGG	2	23	chr15	41044235	41044258	chr15_41044242_1011	1	-
WT SpCas9	20G-sgRNA	chr15	57918409	57918409	chr15_57918409_4	HeKsite4-WT_SpCas9.sam	6165	57918409	CCTAACCCCACACGTCAGCCCTCTTCCTCCAGTCCCAGTGCCACAGGAAG	2	2	4	2.0	2	6	8	3.46410161514	4	0	0.0	0.0	GGCACTGGGACTGGAGGAAGAGG	4	23	chr15	57918403	57918426	chr15_57918409_4	1	-
WT SpCas9	20G-sgRNA	chr15	60790561	60790563	chr15_60790561_18	HeKsite4-WT_SpCas9.sam	6179	60790561	GTAGTGAAGGCACTGCAACTGGAAGTGATGGCATCCTCTACACATTTTAT	9	9	18	9.0	15	13	28	13.9642400438	2	16	5.65685424949	0.816496580927726	GGCACTGCAACTGGAAGTGATGG	4	23	chr15	60790544	60790567	chr15_60790561_18	1	+
WT SpCas9	20G-sgRNA	chr15	71686927	71686929	chr15_71686928_115	HeKsite4-WT_SpCas9.sam	6282	71686928	CTGATTGGCCTTTTCACTCCTCCTCCTCCTGCCGCAGAGCATGTGCATAG	97	18	115	41.7851648316	201	65	266	114.302230949	28	83	48.2078831728	0.816496580927726	TGCTCTGCGGCAGGAGGAGGAGG	4	23	chr15	71686921	71686944	chr15_71686928_115	1	-
WT SpCas9	20G-sgRNA	chr15	75632141	75632142	chr15_75632141_12	HeKsite4-WT_SpCas9.sam	6344	75632141	CCCATGGTGCACCTGCGGCTGGAGGTGGCAGCTGCCCCAGGGACCCCAGC	2	10	12	4.472135955	2	29	31	7.61577310586	5	5	5.0	0.5	GCACCTGCGGCTGGAGGTGGCAG	5	23	chr15	75632124	75632147	chr15_75632141_12	1	+
WT SpCas9	20G-sgRNA	chr15	80601339	80601344	chr15_80601339_42	HeKsite4-WT_SpCas9.sam	6390	80601339	AGAACCTGGACACCTCGGCTGGAGGTGCAGGATTCACTCACTGTTTTCAT	18	24	42	20.7846096908	60	73	133	66.1815684311	9	30	16.4316767252	2.160246899469287	GACACCTCGGCTGGAGGTGCAGG	4	23	chr15	80601322	80601345	chr15_80601339_42	1	+
WT SpCas9	20G-sgRNA	chr15	101714923	101714929	chr15_101714924_12	HeKsite4-WT_SpCas9.sam	6596	101714924	GACTTGGGGCGCAGCGGCTGGAGGAGGTGCCCTGTGGAACGGGGGATGAT	11	1	12	3.31662479036	35	2	37	8.36660026534	0	12	0.0	2.6246692913372702	GGCGCAGCGGCTGGAGGAGGTGC	4	23	chr15	101714906	101714929	chr15_101714924_12	1	+
WT SpCas9	20G-sgRNA	chr16	1029977	1029978	chr16_1029978_34	HeKsite4-WT_SpCas9.sam	6616	1029978	GGGAAGAGGCACTGCAGACGGAGGTGTGGGTCTTCCCAGGCAGGTGCCGG	24	10	34	15.4919333848	94	21	115	44.429719783	11	22	15.5563491861	0.5	GGCACTGCAGACGGAGGTGTGGG	4	23	chr16	1029960	1029983	chr16_1029978_34	1	+
WT SpCas9	20G-sgRNA	chr16	1835203	1835203	chr16_1835203_2	HeKsite4-WT_SpCas9.sam	6622	1835203	GATGGTGCTTCGCCTCCTTCCTGCACTTCCAGCCCCACTGCCCCACCCGG	0	2	2	0.0	0	2	2	0.0	1	1	1.0	0.0	GGCAGTGGGGCTGGAAGTGCAGG	4	23	chr16	1835197	1835220	chr16_1835203_2	1	-
WT SpCas9	20G-sgRNA	chr16	10322935	10322936	chr16_10322935_3	HeKsite4-WT_SpCas9.sam	6673	10322935	AGCATGCAGGCACAGGGGCTGGAGATGGAAGACACGGTTAGGAACTGTCC	1	2	3	1.41421356237	5	8	13	6.32455532034	0	3	0.0	0.5	GGCACAGGGGCTGGAGATGGAAG	4	23	chr16	10322918	10322941	chr16_10322935_3	1	+
WT SpCas9	20G-sgRNA	chr16	11098184	11098194	chr16_11098185_6	HeKsite4-WT_SpCas9.sam	6679	11098185	CGTCCTGGGCACTGGGGCTGGGGGCAGCGGGAAGTGATGGGGAGCTTGAT	5	1	6	2.2360679775	17	1	18	4.12310562562	0	5	0.0	3.905124837953327	GGCACTGGGGCTGGGGGCAGCGG	4	23	chr16	11098167	11098190	chr16_11098185_6	1	+
WT SpCas9	20G-sgRNA	chr16	28266963	28266968	chr16_28266968_103	HeKsite4-WT_SpCas9.sam	6783	28266968	CTGTGTCTGAGCCTCTACCCGCTACCTCCAGCCGAAGAGCCAGGCCCAGC	58	45	103	51.0881590978	173	111	284	138.5748895	40	59	48.579831206	2.160246899469287	GGCTCTTCGGCTGGAGGTAGCGG	3	23	chr16	28266961	28266984	chr16_28266968_103	1	-
WT SpCas9	20G-sgRNA	chr16	49777694	49777695	chr16_49777695_2	HeKsite4-WT_SpCas9.sam	6836	49777695	TGGAGGGCCAGGGGAGCCCCCTCTCCCTCCAGTCGCAGTGCAGAGGCTCC	2	0	2	0.0	5	0	5	0.0	1	1	1.0	0.5	TGCACTGCGACTGGAGGGAGAGG	4	23	chr16	49777689	49777712	chr16_49777695_2	1	-
WT SpCas9	20G-sgRNA	chr16	50300303	50300353	chr16_50300347_1459	HeKsite4-WT_SpCas9.sam	6841	50300347	GGAGAGCAGCACTGTGGCTGGGGGAGGGGGCCCTGCACACCCCGAGAGGC	272	1187	1459	568.21122833	709	5630	6339	1997.91641467	728	639	682.04985155	13.284606476323235	AGCACTGTGGCTGGGGGAGGGGG	4	23	chr16	50300329	50300352	chr16_50300347_1459	1	+
WT SpCas9	20G-sgRNA	chr16	67742859	67742860	chr16_67742860_31	HeKsite4-WT_SpCas9.sam	6964	67742860	AATATAAAGCACTGGGGCCAGAGGTGAGGGTCACGGCCCTAGTTATGAAG	15	16	31	15.4919333848	40	45	85	42.4264068712	13	18	15.2970585408	0.5	AGCACTGGGGCCAGAGGTGAGGG	5	23	chr16	67742842	67742865	chr16_67742860_31	1	+
WT SpCas9	20G-sgRNA	chr16	78413347	78413349	chr16_78413348_18	HeKsite4-WT_SpCas9.sam	7057	78413348	ATCTAGTGTACCTGGGCTTCTTCCACCTCCAGCCACTGTACCGACGTGTT	4	14	18	7.48331477355	13	34	47	21.0237960416	7	10	8.36660026534	0.816496580927726	GGTACAGTGGCTGGAGGTGGAAG	4	23	chr16	78413342	78413365	chr16_78413348_18	1	-
WT SpCas9	20G-sgRNA	chr16	88716128	88716139	chr16_88716134_330	HeKsite4-WT_SpCas9.sam	7127	88716134	GAAAGGAAGCACGGCAGCTGGAGGAGGGGGCCGGAGAGCCGGGAGGCCAG	62	268	330	128.903064355	130	1233	1363	400.362335891	196	116	150.7846146	3.799671038392666	AGCACGGCAGCTGGAGGAGGGGG	4	23	chr16	88716116	88716139	chr16_88716134_330	1	+
WT SpCas9	20G-sgRNA	chr16	89469245	89469264	chr16_89469251_113	HeKsite4-WT_SpCas9.sam	7130	89469251	GGGGGGGCGGCACTGCGGGAGGAGGTGGGCGGGGTGGGGCCTGCAGACCC	26	87	113	47.5604878024	54	339	393	135.299667405	68	38	50.8330601086	5.744562646538029	GGCACTGCGGGAGGAGGTGGGCG	3	23	chr16	89469234	89469257	chr16_89469251_113	1	+
WT SpCas9	20G-sgRNA	chr17	176283	176317	chr17_176302_477	HeKsite4-WT_SpCas9.sam	7141	176302	AGGCAAGGCATCTGAGAACCCCCATCTCCAGCCACAGTGCACAGTCGGTG	254	223	477	237.995798282	668	600	1268	633.087671654	230	224	226.980175346	8.83792077003494	TGCACTGTGGCTGGAGATGGGGG	3	23	chr17	176295	176318	chr17_176302_477	1	-
WT SpCas9	20G-sgRNA	chr17	1007822	1007831	chr17_1007831_4	HeKsite4-WT_SpCas9.sam	7158	1007831	AGTAGATGCCACTGGGCCTGGGGGTGGGGGTGGCCGTGCCTGGGGCTTAT	2	2	4	2.0	2	2	4	2.0	2	2	2.0	4.0276819911981905	GCCACTGGGCCTGGGGGTGGGGG	4	23	chr17	1007813	1007836	chr17_1007831_4	1	+
WT SpCas9	20G-sgRNA	chr17	2905218	2905220	chr17_2905219_8	HeKsite4-WT_SpCas9.sam	7182	2905219	GAGATCCAAAAAAGCGCCACCCCACCTCCAGCTGTGGTGCTAGAAGTCTT	4	4	8	4.0	20	14	34	16.7332005307	3	5	3.87298334621	0.816496580927726	AGCACCACAGCTGGAGGTGGGGT	5	23	chr17	2905212	2905235	chr17_2905219_8	1	-
WT SpCas9	20G-sgRNA	chr17	16982385	16982391	chr17_16982385_86	HeKsite4-WT_SpCas9.sam	7345	16982385	GTACCTTCCAGACTGCGGCAGGGGGTGGCGGGGGTGCCTGGGATTTTTGG	45	41	86	42.9534631898	62	112	174	83.330666624	26	53	37.1214223865	2.6246692913372702	CAGACTGCGGCAGGGGGTGGCGG	5	23	chr17	16982368	16982391	chr17_16982385_86	1	+
WT SpCas9	20G-sgRNA	chr17	18907376	18907395	chr17_18907386_60	HeKsite4-WT_SpCas9.sam	7374	18907386	CCTGCCCGGGCACTGCTGCCGGGGGTGGGTGGGCAAGGTCCAGCTCCTAG	31	29	60	29.9833287011	70	70	140	70.0	21	38	28.2488937837	5.767608353767528	GGCACTGCTGCCGGGGGTGGGTG	4	23	chr17	18907369	18907392	chr17_18907386_60	1	+
WT SpCas9	20G-sgRNA	chr17	29815554	29815565	chr17_29815563_181	HeKsite4-WT_SpCas9.sam	7447	29815563	CTGGGGACCCGACGGCGGGCCCCACCTCCGGCCGCAGCGCCCCTGCCCTC	133	48	181	79.8999374218	368	79	447	170.505131888	105	64	81.9756061277	3.593976442141304	GGCGCTGCGGCCGGAGGTGGGGC	3	23	chr17	29815556	29815579	chr17_29815563_181	1	-
WT SpCas9	20G-sgRNA	chr17	38478447	38478448	chr17_38478448_7	HeKsite4-WT_SpCas9.sam	7536	38478448	GTGGAGGGAGGTTCCATTCCCCCACCTTCAGCCAAGGTGCCCTCGTCTGG	6	1	7	2.44948974278	29	2	31	7.61577310586	3	3	3.0	0.5	GGCACCTTGGCTGAAGGTGGGGG	4	23	chr17	38478441	38478464	chr17_38478448_7	1	-
WT SpCas9	20G-sgRNA	chr17	48065218	48065219	chr17_48065219_10	HeKsite4-WT_SpCas9.sam	7651	48065219	CCTGGTACCCTGCCAGGGCCTCCACCCCCAGCCCCTGTGCTTGTGGGGGG	7	3	10	4.58257569496	8	9	17	8.48528137424	4	6	4.89897948557	0.5	AGCACAGGGGCTGGGGGTGGAGG	4	23	chr17	48065212	48065235	chr17_48065219_10	1	-
WT SpCas9	20G-sgRNA	chr17	56033010	56033010	chr17_56033010_2	HeKsite4-WT_SpCas9.sam	7729	56033010	GAAAAATGCCCTCCGTGTACCTCCCTCCCCGGCCGCAGTGACTCCCTAGC	1	1	2	1.0	9	1	10	3.0	1	1	1.0	0.0	GTCACTGCGGCCGGGGAGGGAGG	5	23	chr17	56033004	56033027	chr17_56033010_2	1	-
WT SpCas9	20G-sgRNA	chr17	64544876	64544878	chr17_64544876_79	HeKsite4-WT_SpCas9.sam	7827	64544876	GCTGACAAGGCAGGGCGGCTGGAGGAGGTGGGAGCTGGATTCCCTCCTAG	8	71	79	23.8327505756	23	312	335	84.7112743382	20	54	32.8633534503	0.816496580927726	GGCAGGGCGGCTGGAGGAGGTGG	3	23	chr17	64544859	64544882	chr17_64544876_79	1	+
WT SpCas9	20G-sgRNA	chr17	69519131	69519133	chr17_69519131_6	HeKsite4-WT_SpCas9.sam	7878	69519131	GCCTTTTGCAGCAATACGGATGGAGGTGGAGGCAACAATTCTAAGTGAAT	2	4	6	2.82842712475	9	10	19	9.48683298051	1	4	2.0	0.816496580927726	AGCAATACGGATGGAGGTGGAGG	4	23	chr17	69519115	69519138	chr17_69519131_6	1	+
WT SpCas9	20G-sgRNA	chr17	72251110	72251132	chr17_72251122_140	HeKsite4-WT_SpCas9.sam	7903	72251122	CAGTGCCTCTTGTCCACCCCACCACCTCCAGCCAGAGTACCTGAGATACA	98	42	140	64.1560597294	264	107	371	168.071413393	61	69	64.8768063332	6.920260110718383	GGTACTCTGGCTGGAGGTGGTGG	3	23	chr17	72251115	72251138	chr17_72251122_140	1	-
WT SpCas9	20G-sgRNA	chr17	75429254	75429293	chr17_75429280_845	HeKsite4-WT_SpCas9.sam	7941	75429280	TGTGGGGGATCCTCCATCCCACCATCTCCAGCCGTGGTGTCCCTCTCGGT	400	445	845	421.900462195	1126	1132	2258	1128.99601416	350	458	400.374824383	10.038459102722129	GACACCACGGCTGGAGATGGTGG	4	23	chr17	75429273	75429296	chr17_75429280_845	1	-
WT SpCas9	20G-sgRNA	chr17	78413134	78413134	chr17_78413134_12	HeKsite4-WT_SpCas9.sam	7985	78413134	TGCCCTGAGGCCTGAGTCACCCTCTCCTCCAGGGGCAGTGCCCAAGCTGC	5	7	12	5.9160797831	18	36	54	25.4558441227	10	0	0.0	0.0	GGCACTGCCCCTGGAGGAGAGGG	4	23	chr17	78413128	78413151	chr17_78413134_12	1	-
WT SpCas9	20G-sgRNA	chr18	1764351	1764374	chr18_1764367_138	HeKsite4-WT_SpCas9.sam	8026	1764367	TAAACCAGGGCAGTGGGGCTGGGGGTGGGGGTGATGGTTTCAGGATGATT	48	90	138	65.7267069006	105	355	460	193.067345763	54	76	64.0624695122	7.279261935181867	GGCAGTGGGGCTGGGGGTGGGGG	3	23	chr18	1764350	1764373	chr18_1764367_138	1	+
WT SpCas9	20G-sgRNA	chr18	37194525	37194602	chr18_37194558_1598	HeKsite4-WT_SpCas9.sam	8364	37194558	AGTTTATCTCTATAGCACCCCCCGCCTCCACCCGCAGTGCCTAGCTCAGG	1010	588	1598	770.636100893	3476	1924	5400	2586.08275196	791	692	739.845929907	16.330831314520527	GGCACTGCGGGTGGAGGCGGGGG	2	23	chr18	37194551	37194574	chr18_37194558_1598	1	-
WT SpCas9	20G-sgRNA	chr19	1295074	1295097	chr19_1295086_702	HeKsite4-WT_SpCas9.sam	8658	1295086	CTGTTGGGGACACTGAGGCAGGAGGTGGGGGGCAGTGCCAGGCAAGAGAT	298	404	702	346.975503458	600	1500	2100	948.683298051	327	339	332.945941558	6.7321467087370035	GACACTGAGGCAGGAGGTGGGGG	3	23	chr19	1295069	1295092	chr19_1295086_702	1	+
WT SpCas9	20G-sgRNA	chr19	2635286	2635287	chr19_2635287_2	HeKsite4-WT_SpCas9.sam	8674	2635287	CACCCTCTGCATCTCCAACCCCACCCCCAGCCCCAGTGTCTCCTAAGGGG	1	1	2	1.0	2	1	3	1.41421356237	1	1	1.0	0.5	GACACTGGGGCTGGGGGTGGGGT	4	23	chr19	2635279	2635302	chr19_2635287_2	1	-
WT SpCas9	20G-sgRNA	chr19	5713005	5713006	chr19_5713006_10	HeKsite4-WT_SpCas9.sam	8705	5713006	TGACATGTCTCACTCTCACCCCCAGCTCTGGCCTCAGTGCTAGTGAGAAA	1	9	10	3.0	1	15	16	3.87298334621	3	6	4.24264068712	0.5	AGCACTGAGGCCAGAGCTGGGGG	5	23	chr19	5712999	5713022	chr19_5713006_10	1	-
WT SpCas9	20G-sgRNA	chr19	14275089	14275090	chr19_14275090_4	HeKsite4-WT_SpCas9.sam	8798	14275090	AGACAGTGGCACTGTGCACAGGGGTGGGGGTGGGGACATGGAGAGGGACA	3	1	4	1.73205080757	13	2	15	5.09901951359	1	3	1.73205080757	0.5	GGCACTGTGCACAGGGGTGGGGG	6	23	chr19	14275072	14275095	chr19_14275090_4	1	+
WT SpCas9	20G-sgRNA	chr19	15302535	15302535	chr19_15302535_3	HeKsite4-WT_SpCas9.sam	8817	15302535	CCACCCGAGGCCTGCCTCCCCGCTCCCTCTGGCCGCAGTGCCCACCTGTC	0	3	3	0.0	0	5	5	0.0	1	2	1.41421356237	0.0	GGCACTGCGGCCAGAGGGAGCGG	4	23	chr19	15302529	15302552	chr19_15302535_3	1	-
WT SpCas9	20G-sgRNA	chr19	33382068	33382116	chr19_33382080_1240	HeKsite4-WT_SpCas9.sam	8961	33382080	CCTGTCACTAACAGCAACCCCACCCCCTCCAGCCGCAGAGCCCTGCGCAC	654	586	1240	619.067039988	2130	1780	3910	1947.15176604	625	547	584.700778176	13.383679365030222	GGCTCTGCGGCTGGAGGGGGTGG	2	23	chr19	33382074	33382097	chr19_33382080_1240	1	-
WT SpCas9	20G-sgRNA	chr19	38616162	38616213	chr19_38616186_1275	HeKsite4-WT_SpCas9.sam	9003	38616186	TCCACAGCCATACCCCCACCCCCACCCCCAGTCTCAGTGCCCCAGAGCCT	748	527	1275	627.850300629	2778	1368	4146	1949.43684176	578	610	593.784472683	12.494743952190507	GGCACTGAGACTGGGGGTGGGGG	3	23	chr19	38616179	38616202	chr19_38616186_1275	1	-
WT SpCas9	20G-sgRNA	chr19	41220514	41220540	chr19_41220525_590	HeKsite4-WT_SpCas9.sam	9038	41220525	CGGTCCCCCGAAGTAGGCCCCCCACCTTCAGCCACATTGCCTGGAGGAGA	370	220	590	285.306852354	1201	564	1765	823.021263395	302	251	275.321630098	7.91260860904923	GGCAATGTGGCTGAAGGTGGGGG	3	23	chr19	41220518	41220541	chr19_41220525_590	1	-
WT SpCas9	20G-sgRNA	chr19	46887147	46887187	chr19_46887173_549	HeKsite4-WT_SpCas9.sam	9108	46887173	CAGAGCCACCCTCTCCCCACCTCCACCCCCAGCCGCAGCCTCAGGTCTGC	271	278	549	274.477685796	885	699	1584	786.520819813	255	262	258.476304523	10.268276388956425	GAGGCTGCGGCTGGGGGTGGAGG	5	23	chr19	46887167	46887190	chr19_46887173_549	1	-
WT SpCas9	20G-sgRNA	chr19	51219620	51219621	chr19_51219621_9	HeKsite4-WT_SpCas9.sam	9180	51219621	GGAAGTTGGCATCGCGGCCGGAGGTGGCCGGTTGGAACAGGCCATAGTTG	7	2	9	3.74165738677	11	3	14	5.74456264654	3	6	4.24264068712	0.5	GGCATCGCGGCCGGAGGTGGCCG	4	23	chr19	51219603	51219626	chr19_51219621_9	1	+
WT SpCas9	20G-sgRNA	chr19	56125853	56125853	chr19_56125853_2	HeKsite4-WT_SpCas9.sam	9216	56125853	GGGGCCCGCCCCAGCCCGGCCCCCACCTCCCGCCGCTGGGCCTCCCAGCA	0	2	2	0.0	0	3	3	0.0	1	1	1.0	0.0	GGCCCAGCGGCGGGAGGTGGGGG	3	23	chr19	56125847	56125870	chr19_56125853_2	1	-
WT SpCas9	20G-sgRNA	chr2	6961255	6961257	chr2_6961255_19	HeKsite4-WT_SpCas9.sam	9285	6961255	GGAAACGCAGCTCTGCGGCAGGAGTTGGAGGAAGCGTGGGTGCTCTCATC	10	9	19	9.48683298051	35	26	61	30.166206258	11	8	9.38083151965	0.816496580927726	AGCTCTGCGGCAGGAGTTGGAGG	4	23	chr2	6961238	6961261	chr2_6961255_19	1	+
WT SpCas9	20G-sgRNA	chr2	25348457	25348468	chr2_25348466_175	HeKsite4-WT_SpCas9.sam	9400	25348466	TCCTGTTTCTCCTAGGCTGCTGCCACCTCCAGCCACAGTTCCTCGGTAAG	76	99	175	86.7409937688	233	237	470	234.991489208	76	88	81.780193201	3.681171064778608	GGAACTGTGGCTGGAGGTGGCAG	3	23	chr2	25348460	25348483	chr2_25348466_175	1	-
WT SpCas9	20G-sgRNA	chr2	45247384	45247412	chr2_45247404_137	HeKsite4-WT_SpCas9.sam	9537	45247404	GCCATCTTGAAAGAGGATCCTCCACCTCCAGTCACGGTGTCCCAGCTGAT	95	42	137	63.1664467894	279	96	375	163.658180364	59	67	62.8728876385	7.323685113135575	GACACCGTGACTGGAGGTGGAGG	4	23	chr2	45247397	45247420	chr2_45247404_137	1	-
WT SpCas9	20G-sgRNA	chr2	95995801	95995802	chr2_95995801_5	HeKsite4-WT_SpCas9.sam	9845	95995801	TAGGAGGGACTCAGGACGTCCCTCACCTCCGGCCGCAGCCACCGCCAGCT	2	3	5	2.44948974278	5	3	8	3.87298334621	1	3	1.73205080757	0.5	GTGGCTGCGGCCGGAGGTGAGGG	6	23	chr2	95995795	95995818	chr2_95995801_5	1	-
WT SpCas9	20G-sgRNA	chr2	96016379	96016390	chr2_96016389_52	HeKsite4-WT_SpCas9.sam	9846	96016389	CTGCAGAGAGCACAGAGGCTGGAGGTGGGGTGTGCTCGGTGTCATCAGGG	26	26	52	26.0	70	74	144	71.9722168618	14	37	22.7596133535	3.9293765408777004	AGCACAGAGGCTGGAGGTGGGGT	4	23	chr2	96016372	96016395	chr2_96016389_52	1	+
WT SpCas9	20G-sgRNA	chr2	98637981	98637982	chr2_98637981_3	HeKsite4-WT_SpCas9.sam	9867	98637981	CCTCCTCCACTTGGCCCTTCCCCAACCTCCATTCCCAGTGCCAGTTCAGC	1	2	3	1.41421356237	6	2	8	3.46410161514	1	2	1.41421356237	0.5	GGCACTGGGAATGGAGGTTGGGG	4	23	chr2	98637975	98637998	chr2_98637981_3	1	-
WT SpCas9	20G-sgRNA	chr2	100938275	100938276	chr2_100938275_3	HeKsite4-WT_SpCas9.sam	9894	100938275	AGGCCGCCCGCCAGCTCTTCCAGCTCCTCCGGCCGCAGCGCCCCGAGCCG	2	1	3	1.41421356237	2	2	4	2.0	1	2	1.41421356237	0.5	GGCGCTGCGGCCGGAGGAGCTGG	4	23	chr2	100938269	100938292	chr2_100938275_3	1	-
WT SpCas9	20G-sgRNA	chr2	112662584	112662584	chr2_112662584_2	HeKsite4-WT_SpCas9.sam	9979	112662584	TCATTCTATGTCTCCCACTCCTGCCTCCAGCCGAAGTGCTAAAAATGCAG	1	1	2	1.0	1	2	3	1.41421356237	0	2	0.0	0.0	AGCACTTCGGCTGGAGGCAGGAG	5	23	chr2	112662576	112662599	chr2_112662584_2	1	-
WT SpCas9	20G-sgRNA	chr2	152827903	152827930	chr2_152827915_185	HeKsite4-WT_SpCas9.sam	10212	152827915	ATGCGGATGGTTCCCCAACCCCCACCCCCAACCGAAGTGCCGTACTCAGC	112	73	185	90.4212364437	421	148	569	249.615704634	94	81	87.2582374335	8.78108410257691	GGCACTTCGGTTGGGGGTGGGGG	3	23	chr2	152827908	152827931	chr2_152827915_185	1	-
WT SpCas9	20G-sgRNA	chr2	237680572	237680581	chr2_237680574_34	HeKsite4-WT_SpCas9.sam	10703	237680574	TGGATGGGGCACCATGCCTGGAGGTGGGAGAGTGAGAGACAGGGAGGTGA	19	15	34	16.8819430161	53	35	88	43.0697109347	18	12	14.6969384567	3.5355339059327378	GGCACCATGCCTGGAGGTGGGAG	5	23	chr2	237680556	237680579	chr2_237680574_34	1	+
WT SpCas9	20G-sgRNA	chr2	241640841	241640854	chr2_241640853_126	HeKsite4-WT_SpCas9.sam	10723	241640853	GCCTACCGGGCCCGCAGCGCCACCACCTCCGGCCGCAGCCCCCCTGGCAC	53	73	126	62.2012861603	148	184	332	165.021210758	50	72	60.0	4.882622246293481	GGGGCTGCGGCCGGAGGTGGTGG	3	23	chr2	241640847	241640870	chr2_241640853_126	1	-
WT SpCas9	20G-sgRNA	chr2	242591390	242591391	chr2_242591391_2	HeKsite4-WT_SpCas9.sam	10732	242591391	CCGGCGGAGAACTGAGGCCGGAGGTGAGGGCCGGGCTGGCGTCATGCTTC	1	1	2	1.0	1	1	2	1.0	1	1	1.0	0.5	AGAACTGAGGCCGGAGGTGAGGG	5	23	chr2	242591373	242591396	chr2_242591391_2	1	+
WT SpCas9	20G-sgRNA	chr20	1151844	1151871	chr20_1151854_580	HeKsite4-WT_SpCas9.sam	10752	1151854	GCCTCATGCTCCTGAGTACCTCCACCTGCAGCCACAGTGCCCAGAGCACC	358	222	580	281.914880771	864	475	1339	640.624695122	264	280	271.882327487	7.631034463335191	GGCACTGTGGCTGCAGGTGGAGG	2	23	chr20	1151847	1151870	chr20_1151854_580	1	-
WT SpCas9	20G-sgRNA	chr20	22805413	22805426	chr20_22805414_12	HeKsite4-WT_SpCas9.sam	10891	22805414	CAAGTGACTGGGGACCTACCCCCACCTCCTGTAACAGTGCTCAAACAATG	9	3	12	5.19615242271	34	17	51	24.0416305603	4	7	5.29150262213	5.165994579942956	AGCACTGTTACAGGAGGTGGGGG	5	23	chr20	22805407	22805430	chr20_22805414_12	1	-
WT SpCas9	20G-sgRNA	chr20	24376046	24376072	chr20_24376056_165	HeKsite4-WT_SpCas9.sam	10895	24376056	ATTTCAGGGGCACTGAGACCAGAGGTGGTGGGGGTCAGGGGGCTGGGCCT	63	102	165	80.1623352953	202	293	495	243.281729688	82	69	75.2196782764	7.874007874011811	GGCACTGAGACCAGAGGTGGTGG	4	23	chr20	24376039	24376062	chr20_24376056_165	1	+
WT SpCas9	20G-sgRNA	chr20	31349745	31349789	chr20_31349772_1104	HeKsite4-WT_SpCas9.sam	10928	31349772	GCCCCGGTGGCACTGCGGCTGGAGGTGGGGGTTAAAGCGGAGACTCTGGT	516	588	1104	550.824836041	1418	1528	2946	1471.97282584	523	525	523.999045801	10.404306800551396	GGCACTGCGGCTGGAGGTGGGGG	0	23	chr20	31349755	31349778	chr20_31349772_1104	1	+
WT SpCas9	20G-sgRNA	chr20	37471329	37471384	chr20_37471343_624	HeKsite4-WT_SpCas9.sam	10986	37471343	TGCCACCTGCAACCCCCTCCCCCACCCCCAGGCACAGTGCTGGACACCTG	472	152	624	267.850704685	1838	441	2279	900.309946629	356	228	284.89998245	13.490177060611698	AGCACTGTGCCTGGGGGTGGGGG	4	23	chr20	37471336	37471359	chr20_37471343_624	1	-
WT SpCas9	20G-sgRNA	chr20	45342988	45343025	chr20_45343010_816	HeKsite4-WT_SpCas9.sam	11063	45343010	TGGGGCTGGGCACTGAGGGTGGAGGTGGGGGCAGTCATCTCCACCCAAAC	338	478	816	401.950245677	919	1622	2541	1220.90867799	308	458	375.584877225	10.076388623001588	GGCACTGAGGGTGGAGGTGGGGG	2	23	chr20	45342993	45343016	chr20_45343010_816	1	+
WT SpCas9	20G-sgRNA	chr20	60010537	60010580	chr20_60010563_1841	HeKsite4-WT_SpCas9.sam	11192	60010563	AGCTTGGTGCACTGCGGCCGGAGGAGGTGGAGGATGGAAAGTAAGATTCA	934	907	1841	920.400999565	3003	4084	7087	3502.03540816	1043	695	851.401785293	12.096280420029952	TGCACTGCGGCCGGAGGAGGTGG	3	23	chr20	60010545	60010568	chr20_60010563_1841	1	+
WT SpCas9	20G-sgRNA	chr20	60080543	60080554	chr20_60080554_142	HeKsite4-WT_SpCas9.sam	11197	60080554	ACAAATTAGCACTGCAGATGGAGGAGGCGGCACTGGGCTTTGGGACTATG	58	84	142	69.7997134665	203	264	467	231.499460043	89	46	63.9843730922	4.387482193696061	AGCACTGCAGATGGAGGAGGCGG	4	23	chr20	60080536	60080559	chr20_60080554_142	1	+
WT SpCas9	20G-sgRNA	chr20	60174570	60174576	chr20_60174571_43	HeKsite4-WT_SpCas9.sam	11198	60174571	CCCTGACCCCACTGTGGCTGGAGGTGTGGGGAGCAGCAAGGGGATACGTG	23	20	43	21.4476105895	44	90	134	62.9285308902	15	26	19.7484176581	2.315167380558045	CCCACTGTGGCTGGAGGTGTGGG	4	23	chr20	60174553	60174576	chr20_60174571_43	1	+
WT SpCas9	20G-sgRNA	chr20	60895652	60895675	chr20_60895671_525	HeKsite4-WT_SpCas9.sam	11207	60895671	GGCTTGTGCTCTGCTGCTCCAGCACCTCCAGCTGCTGTGCCGTCTCATGG	289	236	525	261.158955428	844	595	1439	708.646597395	252	249	250.495508942	6.224130133469845	GGCACAGCAGCTGGAGGTGCTGG	3	23	chr20	60895664	60895687	chr20_60895671_525	1	-
WT SpCas9	20G-sgRNA	chr20	61810738	61810748	chr20_61810738_107	HeKsite4-WT_SpCas9.sam	11217	61810738	ATGACAAATCCCTCCCCCGCCGCCATCTGCAGCCGCAGTGACACCCACTC	35	72	107	50.199601592	76	166	242	112.320968657	54	49	51.4392845984	3.2998316455372216	GTCACTGCGGCTGCAGATGGCGG	3	23	chr20	61810732	61810755	chr20_61810738_107	1	-
WT SpCas9	20G-sgRNA	chr20	61989531	61989536	chr20_61989531_4	HeKsite4-WT_SpCas9.sam	11219	61989531	GCTCCAGGACACTGAGGCTGGAGGTCTGGGTGGCCAACCCTGGACGGGGC	4	0	4	0.0	9	0	9	0.0	3	1	1.73205080757	2.5	GACACTGAGGCTGGAGGTCTGGG	4	23	chr20	61989513	61989536	chr20_61989531_4	1	+
WT SpCas9	20G-sgRNA	chr20	62076630	62076632	chr20_62076630_14	HeKsite4-WT_SpCas9.sam	11221	62076630	GTTTCCGGGCAAACTTGAGCCGCCCCCTCCAGCCACGGTACCGGCAGCAG	3	11	14	5.74456264654	7	34	41	15.4272486205	11	2	4.69041575982	0.816496580927726	GGTACCGTGGCTGGAGGGGGCGG	4	23	chr20	62076624	62076647	chr20_62076630_14	1	-
WT SpCas9	20G-sgRNA	chr21	46875424	46875425	chr21_46875425_13	HeKsite4-WT_SpCas9.sam	11424	46875425	ACAGAGGCCCTCCCGCCGCCCGCAGCTCCAGCCGCACTGCCCCGATGGCT	4	9	13	6.0	8	16	24	11.313708499	5	7	5.9160797831	0.5	GGCAGTGCGGCTGGAGCTGCGGG	3	23	chr21	46875418	46875441	chr21_46875425_13	1	-
WT SpCas9	20G-sgRNA	chr22	27650936	27650937	chr22_27650937_4	HeKsite4-WT_SpCas9.sam	11509	27650937	ACTTGCTGTGCCCACCTTCCCACACCTCCAGGCCTGGTGCCATGTGATAT	3	1	4	1.73205080757	10	1	11	3.16227766017	2	2	2.0	0.5	GGCACCAGGCCTGGAGGTGTGGG	5	23	chr22	27650930	27650953	chr22_27650937_4	1	-
WT SpCas9	20G-sgRNA	chr22	30130858	30130874	chr22_30130865_367	HeKsite4-WT_SpCas9.sam	11534	30130865	CAAATGGGGCTGTGCGGCCAGAGGTGGAGGATGTGGGGAAGCGCCAGGGC	231	136	367	177.245592329	697	386	1083	518.692587184	132	216	168.854967354	4.82078831727758	GGCTGTGCGGCCAGAGGTGGAGG	4	23	chr22	30130847	30130870	chr22_30130865_367	1	+
WT SpCas9	20G-sgRNA	chr22	35746282	35746295	chr22_35746283_41	HeKsite4-WT_SpCas9.sam	11598	35746283	TGGGCCTGGACACCGACCCCTCCACCTCCTGCCCTAGTGTCAGTACCCAC	29	12	41	18.6547581062	75	35	110	51.2347538298	22	15	18.1659021246	5.1478150704935	GACACTAGGGCAGGAGGTGGAGG	4	23	chr22	35746276	35746299	chr22_35746283_41	1	-
WT SpCas9	20G-sgRNA	chr22	41620072	41620073	chr22_41620073_2	HeKsite4-WT_SpCas9.sam	11685	41620073	TTAGGCAGGGCATGCGGCTGGAAGTGGTGGACAAGTCCCAGGTGTCACGC	1	1	2	1.0	2	3	5	2.44948974278	1	0	0.0	0.5	GGGCATGCGGCTGGAAGTGGTGG	4	23	chr22	41620055	41620078	chr22_41620073_2	1	+
WT SpCas9	20G-sgRNA	chr22	43768274	43768287	chr22_43768274_102	HeKsite4-WT_SpCas9.sam	11706	43768274	AGCCCTTCAGCACTGCGCTTGGGGGTGGGGGTCATTTAAAACAGTGAAAT	35	67	102	48.4252000512	79	244	323	138.838035134	45	54	49.2950301755	5.2141634036535525	AGCACTGCGCTTGGGGGTGGGGG	4	23	chr22	43768257	43768280	chr22_43768274_102	1	+
WT SpCas9	20G-sgRNA	chr22	49132901	49132907	chr22_49132903_28	HeKsite4-WT_SpCas9.sam	11772	49132903	CTCTGACAGCACAGCAGCTGCAGGTGGGGGCTGCCCTGGCAAGACCACCA	18	10	28	13.416407865	47	25	72	34.278273002	6	20	10.9544511501	2.277608394786075	AGCACAGCAGCTGCAGGTGGGGG	4	23	chr22	49132885	49132908	chr22_49132903_28	1	+
WT SpCas9	20G-sgRNA	chr22	50883890	50883891	chr22_50883890_17	HeKsite4-WT_SpCas9.sam	11787	50883890	CTTGTCTTTCCACCACGGTTGGGGGTGGAGGGAACCCGCTCAGCTCCCCA	2	15	17	5.47722557505	3	41	44	11.0905365064	14	2	5.29150262213	0.5	TCCACCACGGTTGGGGGTGGAGG	6	23	chr22	50883873	50883896	chr22_50883890_17	1	+
WT SpCas9	20G-sgRNA	chr22	51011685	51011688	chr22_51011687_10	HeKsite4-WT_SpCas9.sam	11789	51011687	GTGCGTGCCAGGCTGCGCCTGGAGGTGGGGGTGTGTGTGCCAGGCTGGGC	2	8	10	4.0	3	28	31	9.16515138991	2	7	3.74165738677	1.247219128924647	CAGGCTGCGCCTGGAGGTGGGGG	5	23	chr22	51011670	51011693	chr22_51011687_10	1	+
WT SpCas9	20G-sgRNA	chr3	10418941	10418972	chr3_10418955_301	HeKsite4-WT_SpCas9.sam	11857	10418955	CTGGGCCCATAGCTCTCCACCCCCACCTCCAGCTGCGGAGCCTCAGAGCC	151	150	301	150.499169433	473	387	860	427.844597956	144	145	144.499134946	8.745582147609827	GGCTCCGCAGCTGGAGGTGGGGG	3	23	chr3	10418949	10418972	chr3_10418955_301	1	-
WT SpCas9	20G-sgRNA	chr3	23651526	23651534	chr3_23651529_67	HeKsite4-WT_SpCas9.sam	11958	23651529	CATCCGAGGGCACAGCAGGTGGAGGTGGAGGATATGGGTGGCAAGGGTGG	21	46	67	31.0805405358	51	133	184	82.3589703675	32	32	32.0	2.8613807855648994	GGCACAGCAGGTGGAGGTGGAGG	3	23	chr3	23651512	23651535	chr3_23651529_67	1	+
WT SpCas9	20G-sgRNA	chr3	49055360	49055370	chr3_49055364_287	HeKsite4-WT_SpCas9.sam	12117	49055364	GGTCCAGCTCGCCACGACTTCCCACCTCCAGCCGCAGTCCCCACGGGCGG	116	171	287	140.840335132	438	411	849	424.285281385	159	113	134.041038492	2.943920288775949	GGGACTGCGGCTGGAGGTGGGAA	3	23	chr3	49055357	49055380	chr3_49055364_287	1	-
WT SpCas9	20G-sgRNA	chr3	51725429	51725466	chr3_51725451_807	HeKsite4-WT_SpCas9.sam	12137	51725451	TCCAGCACTCTTTCCTCTTCCACCTCCTCCAGCCACAGAGCCTAGCCATG	551	256	807	375.574227018	2290	725	3015	1288.50688784	447	309	371.649027982	9.076662518191133	GGCTCTGTGGCTGGAGGAGGTGG	3	23	chr3	51725445	51725468	chr3_51725451_807	1	-
WT SpCas9	20G-sgRNA	chr3	52035830	52035838	chr3_52035831_81	HeKsite4-WT_SpCas9.sam	12146	52035831	TTCTCAGCACGCCCCACCACCCCCACCTCCAGATTCAGTGCCTGTCTATT	34	47	81	39.9749921826	124	142	266	132.695139323	42	34	37.7888872554	2.581988897471611	GGCACTGAATCTGGAGGTGGGGG	3	23	chr3	52035825	52035848	chr3_52035831_81	1	-
WT SpCas9	20G-sgRNA	chr3	52321871	52321888	chr3_52321883_134	HeKsite4-WT_SpCas9.sam	12155	52321883	CAGCGCTGGGCACCGCGGCCGGAGCTGTGGGCTGGTAAGTCTGCGCCGCC	78	56	134	66.0908465674	175	168	343	171.464281995	61	68	64.4049687524	5.217491947499509	GGCACCGCGGCCGGAGCTGTGGG	4	23	chr3	52321866	52321889	chr3_52321883_134	1	+
WT SpCas9	20G-sgRNA	chr3	53375989	53376023	chr3_53375995_356	HeKsite4-WT_SpCas9.sam	12164	53375995	TGGGATTACAGGCATGAGCCACCACCTCTGGCCTCAGAGCCCAGTTTAAA	274	82	356	149.89329538	871	158	1029	370.9690014	179	159	168.703882587	12.098767097901183	GGCTCTGAGGCCAGAGGTGGTGG	4	23	chr3	53375988	53376011	chr3_53375995_356	1	-
WT SpCas9	20G-sgRNA	chr3	66705573	66705575	chr3_66705574_6	HeKsite4-WT_SpCas9.sam	12270	66705574	TGTAAGCAGGCACTGGGGCAGGAGTTGGGGGTGGATAAGCAGGCAAGGTG	2	4	6	2.82842712475	2	13	15	5.09901951359	1	4	2.0	0.816496580927726	GGCACTGGGGCAGGAGTTGGGGG	3	23	chr3	66705557	66705580	chr3_66705574_6	1	+
WT SpCas9	20G-sgRNA	chr3	130508524	130508526	chr3_130508524_64	HeKsite4-WT_SpCas9.sam	12706	130508524	AGCACAGCCTCATGATAGCCTTCCACTTCCAGCCACAGTGTCATGCCAAT	32	32	64	32.0	85	65	150	74.3303437366	32	29	30.4630924235	0.816496580927726	GACACTGTGGCTGGAAGTGGAAG	4	23	chr3	130508518	130508541	chr3_130508524_64	1	-
WT SpCas9	20G-sgRNA	chr3	142741805	142741805	chr3_142741805_5	HeKsite4-WT_SpCas9.sam	12829	142741805	ATGATGGAACATACGCTTCCCCCACCTCCATCCGGACTGCCTTTTAATGC	5	0	5	0.0	9	0	9	0.0	2	2	2.0	0.0	GGCAGTCCGGATGGAGGTGGGGG	3	23	chr3	142741798	142741821	chr3_142741805_5	1	-
WT SpCas9	20G-sgRNA	chr3	184289216	184289227	chr3_184289225_120	HeKsite4-WT_SpCas9.sam	13080	184289225	TGTTTGCCATTAGGCCTCCCCCCACTTCCAGCCTCCGTGCCCCCTCATCT	70	50	120	59.160797831	186	99	285	135.698194535	60	52	55.8569601751	3.692242280948596	GGCACGGAGGCTGGAAGTGGGGG	3	23	chr3	184289218	184289241	chr3_184289225_120	1	-
WT SpCas9	20G-sgRNA	chr3	195550469	195550473	chr3_195550471_19	HeKsite4-WT_SpCas9.sam	13161	195550471	AACCTGGTGTGGGAAAGACGCCCCACCTCCAGCCCCTGTGCCGTCAGAGT	10	9	19	9.48683298051	28	31	59	29.4618397253	17	1	4.12310562562	1.479019945774904	GGCACAGGGGCTGGAGGTGGGGC	3	23	chr3	195550465	195550488	chr3_195550471_19	1	-
WT SpCas9	20G-sgRNA	chr4	4852723	4852724	chr4_4852724_9	HeKsite4-WT_SpCas9.sam	13212	4852724	CAGAGGTGGAGGCTGGCACCCCCACCCCCTCCCGCAGAGCCCAGTGGGGT	5	4	9	4.472135955	6	4	10	4.89897948557	6	3	4.24264068712	0.5	GGCTCTGCGGGAGGGGGTGGGGG	4	23	chr4	4852717	4852740	chr4_4852724_9	1	-
WT SpCas9	20G-sgRNA	chr4	56815186	56815203	chr4_56815198_370	HeKsite4-WT_SpCas9.sam	13510	56815198	GGCCTGAGGGCAATGCGGCTGGAGGCGGAGGCAACGGCGGCTGGAGCTGC	122	248	370	173.942519241	308	736	1044	476.117632524	149	204	174.344486578	5.614326420598004	GGCAATGCGGCTGGAGGCGGAGG	2	23	chr4	56815181	56815204	chr4_56815198_370	1	+
WT SpCas9	20G-sgRNA	chr4	82962293	82962294	chr4_82962294_5	HeKsite4-WT_SpCas9.sam	13662	82962294	GAAAAGAAAGACTGGGGCTGGAGGTGGGGGGCAGGTTCATAATATTTAAG	3	2	5	2.44948974278	13	9	22	10.8166538264	4	1	2.0	0.5	AAGACTGGGGCTGGAGGTGGGGG	4	23	chr4	82962276	82962299	chr4_82962294_5	1	+
WT SpCas9	20G-sgRNA	chr4	145074771	145074772	chr4_145074772_2	HeKsite4-WT_SpCas9.sam	13963	145074772	TCAGCAATGGCGGGCACCCCCCCACCCCCAGCCTCACTGCCGCCTTGCAG	1	1	2	1.0	4	1	5	2.0	0	2	0.0	0.5	GGCAGTGAGGCTGGGGGTGGGGG	3	23	chr4	145074765	145074788	chr4_145074772_2	1	-
WT SpCas9	20G-sgRNA	chr4	183980127	183980137	chr4_183980137_51	HeKsite4-WT_SpCas9.sam	14181	183980137	CGTGTATTCCTTTAACTTCTCCCACCTCTTGCCACAGTGCCAGGCCGGGC	34	17	51	24.0416305603	111	22	133	49.4165964024	27	21	23.8117617996	3.905124837953327	GGCACTGTGGCAAGAGGTGGGAG	4	23	chr4	183980130	183980153	chr4_183980137_51	1	-
WT SpCas9	20G-sgRNA	chr5	643067	643069	chr5_643068_4	HeKsite4-WT_SpCas9.sam	14237	643068	GTGTCCTGAGGCAAGGTGGCCCCACTTCCAGCTGCTGTGCCTGGCACGGC	2	2	4	2.0	2	3	5	2.44948974278	0	4	0.0	0.816496580927726	GGCACAGCAGCTGGAAGTGGGGC	4	23	chr5	643061	643084	chr5_643068_4	1	-
WT SpCas9	20G-sgRNA	chr5	1832922	1832948	chr5_1832937_226	HeKsite4-WT_SpCas9.sam	14254	1832937	CTGGTGCTGGGTGTTGCCTCCGCCTCCTCCGGCCACAGAGCCCACAGGGC	129	97	226	111.861521534	430	182	612	279.749888293	85	121	101.41498903	8.447210894776243	GGCTCTGTGGCCGGAGGAGGCGG	4	23	chr5	1832931	1832954	chr5_1832937_226	1	-
WT SpCas9	20G-sgRNA	chr5	3606818	3606835	chr5_3606830_38	HeKsite4-WT_SpCas9.sam	14264	3606830	GTGCGGGGACACAACGGCAGGAGGTGGCGGGGGTGGAGGGAGACCGGGCA	15	23	38	18.574175621	20	33	53	25.6904651573	15	23	18.574175621	5.188127472091127	GACACAACGGCAGGAGGTGGCGG	4	23	chr5	3606812	3606835	chr5_3606830_38	1	+
WT SpCas9	20G-sgRNA	chr5	41968122	41968123	chr5_41968123_13	HeKsite4-WT_SpCas9.sam	14567	41968123	TGCCAGAGGCCACCTGCTCCTCCACCTCCTGCCGCACTTCCTGCTTGATC	11	2	13	4.69041575982	32	3	35	9.79795897113	6	6	6.0	0.5	GGAAGTGCGGCAGGAGGTGGAGG	3	23	chr5	41968116	41968139	chr5_41968123_13	1	-
WT SpCas9	20G-sgRNA	chr5	54469282	54469292	chr5_54469282_31	HeKsite4-WT_SpCas9.sam	14650	54469282	GGGGGCTGCCACCGCGGCAGGAGGCGGAGGGGTTGGCGGGCGAAGAAGCG	31	0	31	0.0	65	0	65	0.0	14	15	14.4913767462	3.605551275463989	GCCACCGCGGCAGGAGGCGGAGG	4	23	chr5	54469264	54469287	chr5_54469282_31	1	+
WT SpCas9	20G-sgRNA	chr5	94619637	94619638	chr5_94619637_9	HeKsite4-WT_SpCas9.sam	14925	94619637	TCCGCGCCGGCTCTGCGGGAGGAGGCGGCGGCTCCAGCAGCTGCTCCAGG	4	5	9	4.472135955	4	32	36	11.313708499	9	0	0.0	0.5	GGCTCTGCGGGAGGAGGCGGCGG	4	23	chr5	94619620	94619643	chr5_94619637_9	1	+
WT SpCas9	20G-sgRNA	chr5	96338752	96338763	chr5_96338758_75	HeKsite4-WT_SpCas9.sam	14943	96338758	GTGATTTAAGCACTGGGGATGGAGGTGTAGGTGCCACAGAAAATTTGGCA	19	56	75	32.6190128606	34	138	172	68.4981751582	30	41	35.0713558335	3.7155828016013257	AGCACTGGGGATGGAGGTGTAGG	4	23	chr5	96338741	96338764	chr5_96338758_75	1	+
WT SpCas9	20G-sgRNA	chr5	139284046	139284047	chr5_139284047_38	HeKsite4-WT_SpCas9.sam	15281	139284047	CGCTGCCGCGCTGCGCCCCCGCCGCCTGCAGCCTCAGTGCCCGAGCGCGG	28	10	38	16.7332005307	93	10	103	30.495901364	24	12	16.9705627485	0.5	GGCACTGAGGCTGCAGGCGGCGG	3	23	chr5	139284040	139284063	chr5_139284047_38	1	-
WT SpCas9	20G-sgRNA	chr5	177676319	177676339	chr5_177676325_147	HeKsite4-WT_SpCas9.sam	15616	177676325	CCCACTTTCTCTTTGTGGGTCCCCACCTCCAGCCACAGTGGCTGGGAGCC	52	95	147	70.2851335632	123	247	370	174.301462989	77	62	69.0941386805	5.559998223643024	GCCACTGTGGCTGGAGGTGGGGA	3	23	chr5	177676319	177676342	chr5_177676325_147	1	-
WT SpCas9	20G-sgRNA	chr6	3227211	3227216	chr6_3227212_5	HeKsite4-WT_SpCas9.sam	15694	3227212	GCAGCCCCAGGCTGCGGCAGGAGGCGAGGGCACAGGGACTGCAGCCCGCC	3	2	5	2.44948974278	22	7	29	12.409673646	1	3	1.73205080757	2.160246899469287	CAGGCTGCGGCAGGAGGCGAGGG	7	23	chr6	3227194	3227217	chr6_3227212_5	1	+
WT SpCas9	20G-sgRNA	chr6	3277658	3277659	chr6_3277658_6	HeKsite4-WT_SpCas9.sam	15695	3277658	GAGCCCTAGGAATCCAGCCTCACCTCCTCCCGCCGCAGTGCACTTGCCAA	4	2	6	2.82842712475	10	7	17	8.36660026534	3	3	3.0	0.5	TGCACTGCGGCGGGAGGAGGTGA	4	23	chr6	3277652	3277675	chr6_3277658_6	1	-
WT SpCas9	20G-sgRNA	chr6	10416020	10416020	chr6_10416020_10	HeKsite4-WT_SpCas9.sam	15770	10416020	TCGCCTCCGCTCGAGGCAGCCACCCCCTCGGGCCGCAGCGCCTTGGGAGT	0	10	10	0.0	0	12	12	0.0	7	3	4.58257569496	0.0	GGCGCTGCGGCCCGAGGGGGTGG	4	23	chr6	10416014	10416037	chr6_10416020_10	1	-
WT SpCas9	20G-sgRNA	chr6	13588029	13588035	chr6_13588034_61	HeKsite4-WT_SpCas9.sam	15800	13588034	TCCTCAAATAAGACCCTTGCCCTCACCTTCAGTCGCTGTGCTGAGGGAAG	17	44	61	27.3495886624	36	125	161	67.082039325	21	40	28.9827534924	2.5495097567963922	AGCACAGCGACTGAAGGTGAGGG	5	23	chr6	13588028	13588051	chr6_13588034_61	1	-
WT SpCas9	20G-sgRNA	chr6	33611478	33611486	chr6_33611483_83	HeKsite4-WT_SpCas9.sam	16007	33611483	ACCTCAGGGAAGCTCAGAGCCTGCACCCCCAGCCCCAGTGCCCCCAAGAC	27	56	83	38.8844441904	84	194	278	127.655787178	21	61	35.7910603363	3.03315017762062	GGCACTGGGGCTGGGGGTGCAGG	3	23	chr6	33611477	33611500	chr6_33611483_83	1	-
WT SpCas9	20G-sgRNA	chr6	36761679	36761682	chr6_36761679_70	HeKsite4-WT_SpCas9.sam	16049	36761679	AGGTTCCCTGCCCTGCACACCCCCACCTCCAGCCCCAGTGGGCGAGTGGG	38	32	70	34.8711915483	132	83	215	104.670912865	34	35	34.4963766213	1.247219128924647	CCCACTGGGGCTGGAGGTGGGGG	3	23	chr6	36761673	36761696	chr6_36761679_70	1	-
WT SpCas9	20G-sgRNA	chr6	40975968	40975970	chr6_40975968_13	HeKsite4-WT_SpCas9.sam	16094	40975968	CAGCAGTCTCGGACCAAAGCCCACACCTCTAGCCATGGTGCTAGACTGCC	6	7	13	6.48074069841	17	29	46	22.2036033112	6	6	6.0	0.816496580927726	AGCACCATGGCTAGAGGTGTGGG	6	23	chr6	40975962	40975985	chr6_40975968_13	1	-
WT SpCas9	20G-sgRNA	chr6	41374184	41374185	chr6_41374185_26	HeKsite4-WT_SpCas9.sam	16104	41374185	GAGGGGCGGGCACGCGGCTGGAGGAGGGGGCCGGGACGATATTTAATATT	7	19	26	11.5325625947	52	91	143	68.7895340877	20	5	10.0	0.5	GGGCACGCGGCTGGAGGAGGGGG	7	23	chr6	41374167	41374190	chr6_41374185_26	1	+
WT SpCas9	20G-sgRNA	chr6	51500466	51500483	chr6_51500472_77	HeKsite4-WT_SpCas9.sam	16212	51500472	GTTTATAAGACACAGTGGCTGGAGGTGTGGGGAGGATTGGGGATGGTATA	20	57	77	33.7638860323	63	191	254	109.695031793	43	30	35.9165699921	5.635601121442148	GACACAGTGGCTGGAGGTGTGGG	4	23	chr6	51500455	51500478	chr6_51500472_77	1	+
WT SpCas9	20G-sgRNA	chr6	157547854	157547859	chr6_157547858_5	HeKsite4-WT_SpCas9.sam	17000	157547858	CTTTTTCCCTCCCCTCCCACCCCCACCCCCAGCCCCAGTTCTGTGTTTCA	1	4	5	2.0	1	8	9	2.82842712475	1	4	2.0	2.160246899469287	AGAACTGGGGCTGGGGGTGGGGG	4	23	chr6	157547852	157547875	chr6_157547858_5	1	-
WT SpCas9	20G-sgRNA	chr6	158452386	158452389	chr6_158452388_24	HeKsite4-WT_SpCas9.sam	17006	158452388	CCTATGCCAGCTCTGTGGCTGGAGGTGTGAGGGGCACTAACAAAGCGAGG	12	12	24	12.0	24	33	57	28.1424945589	14	7	9.89949493661	1.247219128924647	AGCTCTGTGGCTGGAGGTGTGAG	6	23	chr6	158452371	158452394	chr6_158452388_24	1	+
WT SpCas9	20G-sgRNA	chr6	160517864	160517896	chr6_160517881_1453	HeKsite4-WT_SpCas9.sam	17028	160517881	CCATGGCTGCGTCACCTCCCACCACCCCCAGCAGCAGTGCCATTGTTTCC	861	592	1453	713.941174047	3190	1587	4777	2250.00666666	746	614	676.789479824	9.150694350735998	GGCACTGCTGCTGGGGGTGGTGG	2	23	chr6	160517874	160517897	chr6_160517881_1453	1	-
WT SpCas9	20G-sgRNA	chr7	139626	139638	chr7_139631_13	HeKsite4-WT_SpCas9.sam	17126	139631	GAGACGGCCATTGCCTCCCCTCCAGCCCCAGCCGCGGTGCACAGGGCGAA	4	9	13	6.0	7	11	18	8.77496438739	6	6	6.0	4.322904116447646	TGCACCGCGGCTGGGGCTGGAGG	4	23	chr7	139624	139647	chr7_139631_13	1	-
WT SpCas9	20G-sgRNA	chr7	1397389	1397405	chr7_1397398_494	HeKsite4-WT_SpCas9.sam	17132	1397398	GACGGGGCAGCACTGCAGCTGGGAGTGGAGGAACCTGAAGGAGCAGACTG	119	375	494	211.246301743	289	1318	1607	617.172585263	247	213	229.37087871	4.692177418386888	AGCACTGCAGCTGGGAGTGGAGG	4	23	chr7	1397381	1397404	chr7_1397398_494	1	+
WT SpCas9	20G-sgRNA	chr7	29233951	29233958	chr7_29233955_181	HeKsite4-WT_SpCas9.sam	17325	29233955	CCTGTCCAGCAGTCCGCAGCCTCCCCCTCCAGCCCCAGTGGCGGGAGCTG	162	19	181	55.4797260267	536	60	596	179.332094172	52	117	78.0	2.5495097567963922	GCCACTGGGGCTGGAGGGGGAGG	3	23	chr7	29233949	29233972	chr7_29233955_181	1	-
WT SpCas9	20G-sgRNA	chr7	48144881	48144881	chr7_48144881_6	HeKsite4-WT_SpCas9.sam	17433	48144881	AGGCATCAGCCAAGCTCTCCTCTAGCTCCAGCCCCAGTGCTGGGAGAAGC	6	0	6	0.0	21	0	21	0.0	5	1	2.2360679775	0.0	AGCACTGGGGCTGGAGCTAGAGG	4	23	chr7	48144874	48144897	chr7_48144881_6	1	-
WT SpCas9	20G-sgRNA	chr7	54561422	54561456	chr7_54561437_749	HeKsite4-WT_SpCas9.sam	17469	54561437	AATAATTGAGGACTGCGGCTGGGGGTGGTGGCTCACACCTGTAATCCCAG	223	526	749	342.487955993	563	1662	2225	967.318975313	386	320	351.454122184	8.980007379973511	AGGACTGCGGCTGGGGGTGGTGG	3	23	chr7	54561420	54561443	chr7_54561437_749	1	+
WT SpCas9	20G-sgRNA	chr7	95064059	95064070	chr7_95064069_21	HeKsite4-WT_SpCas9.sam	17707	95064069	AGGGACAGCATTCAAAAATTCTCCACCCCCGGCCGCAGGGCCAGGTCCCG	1	20	21	4.472135955	1	23	24	4.79583152331	11	8	9.38083151965	4.96655480858378	GGCCCTGCGGCCGGGGGTGGAGA	4	23	chr7	95064063	95064086	chr7_95064069_21	1	-
WT SpCas9	20G-sgRNA	chr7	110143144	110143158	chr7_110143150_439	HeKsite4-WT_SpCas9.sam	17811	110143150	CCCTGGAAGCCACTGCAGCTAGAGGTGGAGGAGTTTGCAAAAATTACAGG	170	269	439	213.845738793	432	845	1277	604.185402008	252	162	202.049498886	4.320493798938574	GCCACTGCAGCTAGAGGTGGAGG	3	23	chr7	110143133	110143156	chr7_110143150_439	1	+
WT SpCas9	20G-sgRNA	chr7	134872031	134872052	chr7_134872031_520	HeKsite4-WT_SpCas9.sam	17980	134872031	AGAGGCTGGCGAGGGCGACCCGCCTCCCCCAGCCACAGTGCTGACATCCT	458	62	520	168.511127229	1937	108	2045	457.379492326	289	197	238.60637041	6.457745685519288	AGCACTGTGGCTGGGGGAGGCGG	4	23	chr7	134872025	134872048	chr7_134872031_520	1	-
WT SpCas9	20G-sgRNA	chr7	139244397	139244414	chr7_139244407_206	HeKsite4-WT_SpCas9.sam	18018	139244407	GGCAGATGCCACTGCGACTGGAGGAGGGGGATGAGGGCACTCTGTCCAGC	49	157	206	87.709748603	123	637	760	279.912486324	68	124	91.825922266	4.637474834379823	GCCACTGCGACTGGAGGAGGGGG	3	23	chr7	139244389	139244412	chr7_139244407_206	1	+
WT SpCas9	20G-sgRNA	chr7	150498858	150498859	chr7_150498859_10	HeKsite4-WT_SpCas9.sam	18144	150498859	TCGGGCGGCGGGAGGAACTCCCCACCTCCAGCCGCAGCAGCACTCTCTGC	7	3	10	4.58257569496	26	7	33	13.4907375632	7	3	4.58257569496	0.5	GCTGCTGCGGCTGGAGGTGGGGA	5	23	chr7	150498852	150498875	chr7_150498859_10	1	-
WT SpCas9	20G-sgRNA	chr7	157443392	157443398	chr7_157443392_65	HeKsite4-WT_SpCas9.sam	18214	157443392	AAATACAGGGCACTGGGTCTGAAGGTGGAGGGACTGGGGCCAGGGGAGCG	21	44	65	30.3973683071	31	73	104	47.5709995691	38	21	28.2488937837	2.5495097567963922	GGCACTGGGTCTGAAGGTGGAGG	3	23	chr7	157443375	157443398	chr7_157443392_65	1	+
WT SpCas9	20G-sgRNA	chr7	158396402	158396403	chr7_158396403_4	HeKsite4-WT_SpCas9.sam	18228	158396403	CTCGTCTGGCACAGCGGGAGCAGGTGGTGGATACGAGGGCCACTTTCCTC	2	2	4	2.0	2	3	5	2.44948974278	4	0	0.0	0.5	GGCACAGCGGGAGCAGGTGGTGG	4	23	chr7	158396385	158396408	chr7_158396403_4	1	+
WT SpCas9	20G-sgRNA	chr8	20854488	20854517	chr8_20854499_105	HeKsite4-WT_SpCas9.sam	18313	20854499	AAAACTAGAAGAAATCCATCCCCCGTCTCCAGCCCCAGTGCCTCCTGGGA	49	56	105	52.3832034148	97	160	257	124.579292019	44	53	48.2907858706	9.314504817756015	GGCACTGGGGCTGGAGACGGGGG	3	23	chr8	20854493	20854516	chr8_20854499_105	1	-
WT SpCas9	20G-sgRNA	chr8	119227136	119227158	chr8_119227145_177	HeKsite4-WT_SpCas9.sam	18703	119227145	AGTGCAGTGGCACAATGGCTGGAGGTGAAGGCAGAGGTTAGATAGGACCA	64	113	177	85.0411665019	135	352	487	217.990825495	57	109	78.8225855958	6.683312551921141	GGCACAATGGCTGGAGGTGAAGG	4	23	chr8	119227128	119227151	chr8_119227145_177	1	+
WT SpCas9	20G-sgRNA	chr8	139751493	139751497	chr8_139751496_26	HeKsite4-WT_SpCas9.sam	18810	139751496	CTCATTTCCATGTACTTTTTTCCCACCTCCAGCCACAGTGGCCTCCCACC	2	24	26	6.92820323028	2	46	48	9.59166304663	9	16	12.0	1.699673171197595	GCCACTGTGGCTGGAGGTGGGAA	4	23	chr8	139751490	139751513	chr8_139751496_26	1	-
WT SpCas9	20G-sgRNA	chr8	142227516	142227517	chr8_142227516_5	HeKsite4-WT_SpCas9.sam	18829	142227516	GTGACTCTGCCACCGCGGCAAGAGGCGGAGGGTTCTGTGTGTCTCCCGGT	2	3	5	2.44948974278	5	10	15	7.07106781187	5	0	0.0	0.5	GCCACCGCGGCAAGAGGCGGAGG	5	23	chr8	142227499	142227522	chr8_142227516_5	1	+
WT SpCas9	20G-sgRNA	chr8	144781292	144781308	chr8_144781301_96	HeKsite4-WT_SpCas9.sam	18851	144781301	AAGGTGCTCAGTCCACTCACCCCACCTCCAGCTGCAGTGTCTCCACCGGG	40	56	96	47.3286382648	82	176	258	120.133259341	49	43	45.9020696701	4.882287854467161	GACACTGCAGCTGGAGGTGGGGT	3	23	chr8	144781294	144781317	chr8_144781301_96	1	-
WT SpCas9	20G-sgRNA	chr8	144997513	144997514	chr8_144997514_10	HeKsite4-WT_SpCas9.sam	18853	144997514	TCTTCTGGTGGTCGGTCTCCTCCAGCTGCAGCCGCAGTGTTGTCAGCTCC	2	8	10	4.0	7	28	35	14.0	10	0	0.0	0.5	AACACTGCGGCTGCAGCTGGAGG	4	23	chr8	144997507	144997530	chr8_144997514_10	1	-
WT SpCas9	20G-sgRNA	chr8	145543661	145543681	chr8_145543672_16	HeKsite4-WT_SpCas9.sam	18857	145543672	GACACAAGGGCTACTGCCCCGCCTCCCCCGGCCGCAGGGCTGACACACAG	9	7	16	7.93725393319	25	12	37	17.3205080757	2	12	4.89897948557	6.675327707311454	AGCCCTGCGGCCGGGGGAGGCGG	5	23	chr8	145543665	145543688	chr8_145543672_16	1	-
WT SpCas9	20G-sgRNA	chr8	145730105	145730111	chr8_145730111_6	HeKsite4-WT_SpCas9.sam	18859	145730111	TGCACTGCCCGGAGCACCCCCCCACCCCCAGCCCATGTGCCCTGGCCTCA	0	6	6	0.0	0	6	6	0.0	4	1	2.0	2.6246692913372702	GGCACATGGGCTGGGGGTGGGGG	4	23	chr8	145730104	145730127	chr8_145730111_6	1	-
WT SpCas9	20G-sgRNA	chr9	5020584	5020600	chr9_5020591_129	HeKsite4-WT_SpCas9.sam	18882	5020591	AGGAGTGTGCACTGCAGCTGCAGGTGGAGGCTGTAGATGTGATGAAGCTG	91	38	129	58.804761712	238	126	364	173.170436276	32	87	52.7636238331	5.033222956847166	TGCACTGCAGCTGCAGGTGGAGG	3	23	chr9	5020573	5020596	chr9_5020591_129	1	+
WT SpCas9	20G-sgRNA	chr9	74103951	74103955	chr9_74103955_46	HeKsite4-WT_SpCas9.sam	19066	74103955	CCCTCACTTTCTCCTATGCCCCCATCCCCTGCTGCAGTGCCTTTCCATGG	24	22	46	22.9782505862	80	67	147	73.2120208709	12	33	19.8997487421	1.699673171197595	GGCACTGCAGCAGGGGATGGGGG	4	23	chr9	74103948	74103971	chr9_74103955_46	1	-
WT SpCas9	20G-sgRNA	chr9	94451558	94451558	chr9_94451558_2	HeKsite4-WT_SpCas9.sam	19163	94451558	AATTTGAGTCACTGGGGCTAGAGGTGGGGAGGTGAGGAGGAGGCAGACAT	2	0	2	0.0	5	0	5	0.0	1	1	1.0	0.0	GTCACTGGGGCTAGAGGTGGGGA	4	23	chr9	94451540	94451563	chr9_94451558_2	1	+
WT SpCas9	20G-sgRNA	chr9	111305513	111305514	chr9_111305513_25	HeKsite4-WT_SpCas9.sam	19293	111305513	AGCTTCTCGGCACAGGGGCTGAAGGTGATGGAAGTGGTGGCTGCTGCTGC	12	13	25	12.4899959968	31	22	53	26.1151297144	16	7	10.5830052443	0.5	GGCACAGGGGCTGAAGGTGATGG	4	23	chr9	111305496	111305519	chr9_111305513_25	1	+
WT SpCas9	20G-sgRNA	chr9	117444116	117444116	chr9_117444116_8	HeKsite4-WT_SpCas9.sam	19361	117444116	AGGCTTCTGGCGCTGCGGGCGGGGGTGGGGGAGGTCATTCAGCACAGGTG	0	8	8	0.0	0	54	54	0.0	4	4	4.0	0.0	GGCGCTGCGGGCGGGGGTGGGGG	4	23	chr9	117444099	117444122	chr9_117444116_8	1	+
WT SpCas9	20G-sgRNA	chr9	126896148	126896149	chr9_126896148_3	HeKsite4-WT_SpCas9.sam	19420	126896148	AAGTGCTCAGCACTGTGCCTGGAGGCGGTGAGCATGCATTCTGTCAGGAT	1	2	3	1.41421356237	6	8	14	6.92820323028	2	1	1.41421356237	0.5	AGCACTGTGCCTGGAGGCGGTGA	5	23	chr9	126896131	126896154	chr9_126896148_3	1	+
WT SpCas9	20G-sgRNA	chr9	128761656	128761658	chr9_128761656_54	HeKsite4-WT_SpCas9.sam	19435	128761656	GGGGGAAGGGCACTGGGGCTGGGGCTGGCGGCAGCAAGGGGTATGGGGGG	45	9	54	20.1246117975	118	31	149	60.4814021001	16	35	23.6643191324	0.816496580927726	GGCACTGGGGCTGGGGCTGGCGG	3	23	chr9	128761639	128761662	chr9_128761656_54	1	+
WT SpCas9	20G-sgRNA	chr9	133039162	133039185	chr9_133039176_552	HeKsite4-WT_SpCas9.sam	19471	133039176	ACCTGGGGTCACTGCAGCTGGAGGAGGGGGATATGTGGATCCAGGGCTGG	83	469	552	197.299265077	217	2142	2359	681.772689391	374	138	227.182745824	6.5729811830441935	GTCACTGCAGCTGGAGGAGGGGG	3	23	chr9	133039158	133039181	chr9_133039176_552	1	+
WT SpCas9	20G-sgRNA	chr9	136602359	136602375	chr9_136602369_169	HeKsite4-WT_SpCas9.sam	19506	136602369	TCAGGCTGGTCAGGGCTGCCCCCCATCTCCTGCCCCAGTGCCCCATCCCA	57	112	169	79.8999374218	140	329	469	214.615936035	58	101	76.5375724726	4.346262762420146	GGCACTGGGGCAGGAGATGGGGG	3	23	chr9	136602363	136602386	chr9_136602369_169	1	-
WT SpCas9	20G-sgRNA	chr9	138465750	138465764	chr9_138465750_56	HeKsite4-WT_SpCas9.sam	19525	138465750	CTGGCATTACAGGCGTGAGCCACCACTCCCGGCCGCAGTGTACCTATTTT	29	27	56	27.9821371593	83	47	130	62.4579858785	21	31	25.5147016443	5.931905258852336	TACACTGCGGCCGGGAGTGGTGG	5	23	chr9	138465744	138465767	chr9_138465750_56	1	-
WT SpCas9	20G-sgRNA	chr9	139522893	139522901	chr9_139522900_200	HeKsite4-WT_SpCas9.sam	19535	139522900	TGCCTGTGGCCACAGCGGCCGGAGGTGGCAGCAGCTGGACGAGATCCCGC	36	164	200	76.8374908492	81	447	528	190.281370607	81	113	95.6713123146	3.2015621187164243	GCCACAGCGGCCGGAGGTGGCAG	4	23	chr9	139522883	139522906	chr9_139522900_200	1	+
WT SpCas9	20G-sgRNA	chr9	140205572	140205591	chr9_140205576_39	HeKsite4-WT_SpCas9.sam	19539	140205576	CAGTTCAGGGCCCTGGGGCTGGAGGTGTTGGACAGGTGGGGCTCTTCTAC	22	17	39	19.3390796058	98	44	142	65.6658206375	6	32	13.8564064606	6.737043498600912	GGCCCTGGGGCTGGAGGTGTTGG	3	23	chr9	140205559	140205582	chr9_140205576_39	1	+
WT SpCas9	20G-sgRNA	chr9	140381066	140381066	chr9_140381066_6	HeKsite4-WT_SpCas9.sam	19543	140381066	GATCCTCCCTCGGACTCGGCCCCCACCTCCGGCCCCAGGCTCCTACCCGA	0	6	6	0.0	0	11	11	0.0	3	2	2.44948974278	0.0	GAGCCTGGGGCCGGAGGTGGGGG	6	23	chr9	140381060	140381083	chr9_140381066_6	1	-
WT SpCas9	20G-sgRNA	chrX	70836549	70836559	chrX_70836552_18	HeKsite4-WT_SpCas9.sam	20178	70836552	GCAAAGGCCACCACGACCACCACCACCAGCCGCATGGCCCGCAGGCGCCG	17	1	18	4.12310562562	82	1	83	9.05538513814	16	2	5.65685424949	3.905124837953327	GGCCATGCGGCTGGTGGTGGTGG	3	23	chrX	70836543	70836566	chrX_70836552_18	1	-
WT SpCas9	20G-sgRNA	chrX	101411054	101411055	chrX_101411054_6	HeKsite4-WT_SpCas9.sam	20414	101411054	TCACACCCGCAGTGCGGCAGGAGGGTGGGGGCGGGACTGTGGGCGGGGCC	1	5	6	2.2360679775	14	8	22	10.5830052443	6	0	0.0	0.5	CGCAGTGCGGCAGGAGGGTGGGG	5	23	chrX	101411036	101411059	chrX_101411054_6	1	+
WT SpCas9	20G-sgRNA	chrX	123096972	123096996	chrX_123096977_61	HeKsite4-WT_SpCas9.sam	20654	123096977	GCGGTGTCAGCACCGCTGCTGGGGGCGGGGGTGGAGGGGAGAAAGAGTCG	19	42	61	28.2488937837	99	164	263	127.42056349	26	31	28.3901391332	7.972173828734265	AGCACCGCTGCTGGGGGCGGGGG	5	23	chrX	123096960	123096983	chrX_123096977_61	1	+
WT SpCas9	20G-sgRNA	chrX	152805648	152805653	chrX_152805653_26	HeKsite4-WT_SpCas9.sam	20913	152805653	CTCATGGTTACAGGGCCCTCTCCACCTCCGGCCTCAGTGGCCTTGTCTGC	16	10	26	12.6491106407	35	35	70	35.0	7	17	10.9087121146	2.160246899469287	GCCACTGAGGCCGGAGGTGGAGA	4	23	chrX	152805646	152805669	chrX_152805653_26	1	-
eSpCas9	20G-sgRNA	chr10	13692636	13692640	chr10_13692636_13	HeKsite4-eSpCas9.sam	1533	13692636	ATCACCCTGGCACTGGGGCTGGGGGAGGGGGTCTACCTTCCTTCCAAAGC	2	11	13	4.69041575982	7	16	23	10.5830052443	0	10	0.0	1.699673171197595	GGCACTGGGGCTGGGGGAGGGGG	3	23	chr10	13692619	13692642	chr10_13692636_13	1	+
eSpCas9	20G-sgRNA	chr10	126694874	126694875	chr10_126694875_27	HeKsite4-eSpCas9.sam	2085	126694875	GATGCCGGGCACGACGGCTGGAGGTGGGGGGTTGGGAGTGGGTGGGATGC	17	10	27	13.0384048104	33	14	47	21.4941852602	0	26	0.0	0.5	GGCACGACGGCTGGAGGTGGGGG	2	23	chr10	126694857	126694880	chr10_126694875_27	1	+
eSpCas9	20G-sgRNA	chr18	37194557	37194562	chr18_37194557_8	HeKsite4-eSpCas9.sam	5954	37194557	CAGTTTATCTCTATAGCACCCCCCGCCTCCACCCGCAGTGCCTAGCTCAG	4	4	8	4.0	12	5	17	7.74596669241	0	7	0.0	2.160246899469287	GGCACTGCGGGTGGAGGCGGGGG	2	23	chr18	37194551	37194574	chr18_37194557_8	1	-
eSpCas9	20G-sgRNA	chr19	33382079	33382087	chr19_33382080_37	HeKsite4-eSpCas9.sam	6376	33382080	CCTGTCACTAACAGCAACCCCACCCCCTCCAGCCGCAGAGCCCTGCGCAC	28	9	37	15.8745078664	71	26	97	42.9651021179	0	33	0.0	3.0724582991474434	GGCTCTGCGGCTGGAGGGGGTGG	2	23	chr19	33382074	33382097	chr19_33382080_37	1	-
eSpCas9	20G-sgRNA	chr20	1151849	1151854	chr20_1151853_7	HeKsite4-eSpCas9.sam	7721	1151853	TGCCTCATGCTCCTGAGTACCTCCACCTGCAGCCACAGTGCCCAGAGCAC	1	6	7	2.44948974278	2	7	9	3.74165738677	0	7	0.0	2.160246899469287	GGCACTGTGGCTGCAGGTGGAGG	2	23	chr20	1151847	1151870	chr20_1151853_7	1	-
eSpCas9	20G-sgRNA	chr20	31349726	31349800	chr20_31349772_1588	HeKsite4-eSpCas9.sam	7849	31349772	GCCCCGGTGGCACTGCGGCTGGAGGTGGGGGTTAAAGCGGAGACTCTGGT	761	827	1588	793.313935337	1821	2366	4187	2075.68928311	5	1503	86.6890996608	19.815170929351506	GGCACTGCGGCTGGAGGTGGGGG	0	23	chr20	31349755	31349778	chr20_31349772_1588	1	+
eSpCas9	20G-sgRNA	chr20	60010562	60010563	chr20_60010563_24	HeKsite4-eSpCas9.sam	8024	60010563	AGCTTGGTGCACTGCGGCCGGAGGAGGTGGAGGATGGAAAGTAAGATTCA	18	6	24	10.3923048454	42	8	50	18.3303027798	1	21	4.58257569496	0.5	TGCACTGCGGCCGGAGGAGGTGG	3	23	chr20	60010545	60010568	chr20_60010563_24	1	+
eSpCas9	20G-sgRNA	chr3	52321883	52321883	chr3_52321883_11	HeKsite4-eSpCas9.sam	8748	52321883	CAGCGCTGGGCACCGCGGCCGGAGCTGTGGGCTGGTAAGTCTGCGCCGCC	5	6	11	5.47722557505	5	17	22	9.21954445729	0	9	0.0	0.0	GGCACCGCGGCCGGAGCTGTGGG	4	23	chr3	52321866	52321889	chr3_52321883_11	1	+
eSpCas9	20G-sgRNA	chr4	56815198	56815203	chr4_56815198_80	HeKsite4-eSpCas9.sam	9676	56815198	GGCCTGAGGGCAATGCGGCTGGAGGCGGAGGCAACGGCGGCTGGAGCTGC	43	37	80	39.8873413504	81	120	201	98.5900603509	0	78	0.0	1.7204650534085253	GGCAATGCGGCTGGAGGCGGAGG	2	23	chr4	56815181	56815204	chr4_56815198_80	1	+
eSpCas9	20G-sgRNA	chr7	54561437	54561438	chr7_54561437_16	HeKsite4-eSpCas9.sam	12483	54561437	AATAATTGAGGACTGCGGCTGGGGGTGGTGGCTCACACCTGTAATCCCAG	2	14	16	5.29150262213	2	35	37	8.36660026534	0	16	0.0	0.5	AGGACTGCGGCTGGGGGTGGTGG	3	23	chr7	54561420	54561443	chr7_54561437_16	1	+
eSpCas9-plus	20G-sgRNA	chr15	41044236	41044242	chr15_41044241_52	HeKsite4-eSpCas9-plus.sam	7366	41044241	CGCAGGCTGCTTCTCAGCTCCTCCACCTCCCGCCGCAGCGCCACAAGGCT	19	33	52	25.0399680511	61	68	129	64.4049687524	20	28	23.6643191324	2.5495097567963922	GGCGCTGCGGCGGGAGGTGGAGG	2	23	chr15	41044235	41044258	chr15_41044241_52	1	-
eSpCas9-plus	20G-sgRNA	chr18	37194557	37194564	chr18_37194558_57	HeKsite4-eSpCas9-plus.sam	10120	37194558	AGTTTATCTCTATAGCACCCCCCGCCTCCACCCGCAGTGCCTAGCTCAGG	29	28	57	28.4956136976	87	33	120	53.5817132985	12	42	22.4499443206	3.0912061651652345	GGCACTGCGGGTGGAGGCGGGGG	2	23	chr18	37194551	37194574	chr18_37194558_57	1	-
eSpCas9-plus	20G-sgRNA	chr20	31349730	31349796	chr20_31349772_2407	HeKsite4-eSpCas9-plus.sam	13298	31349772	GCCCCGGTGGCACTGCGGCTGGAGGTGGGGGTTAAAGCGGAGACTCTGGT	960	1447	2407	1178.60935004	2232	4152	6384	3044.21812622	1023	1260	1135.3325504	17.553013099965685	GGCACTGCGGCTGGAGGTGGGGG	0	23	chr20	31349755	31349778	chr20_31349772_2407	1	+
eSpCas9-plus	20G-sgRNA	chr20	60010542	60010576	chr20_60010563_339	HeKsite4-eSpCas9-plus.sam	13585	60010563	AGCTTGGTGCACTGCGGCCGGAGGAGGTGGAGGATGGAAAGTAAGATTCA	146	193	339	167.86303941	356	594	950	459.852150153	181	141	159.752934245	9.051463643126466	TGCACTGCGGCCGGAGGAGGTGG	3	23	chr20	60010545	60010568	chr20_60010563_339	1	+
eSpCas9-plus	20G-sgRNA	chr3	52321883	52321883	chr3_52321883_6	HeKsite4-eSpCas9-plus.sam	14810	52321883	CAGCGCTGGGCACCGCGGCCGGAGCTGTGGGCTGGTAAGTCTGCGCCGCC	1	5	6	2.2360679775	3	19	22	7.54983443527	3	3	3.0	0.0	GGCACCGCGGCCGGAGCTGTGGG	4	23	chr3	52321866	52321889	chr3_52321883_6	1	+
eSpCas9-plus	20G-sgRNA	chr4	56815195	56815199	chr4_56815196_4	HeKsite4-eSpCas9-plus.sam	16438	56815196	GAGGCCTGAGGGCAATGCGGCTGGAGGCGGAGGCAACGGCGGCTGGAGCT	1	3	4	1.73205080757	3	12	15	6.0	2	1	1.41421356237	1.699673171197595	GGCAATGCGGCTGGAGGCGGAGG	2	23	chr4	56815181	56815204	chr4_56815196_4	1	+
eSpCas9-plus	20G-sgRNA	chr7	54561430	54561445	chr7_54561437_13	HeKsite4-eSpCas9-plus.sam	21230	54561437	AATAATTGAGGACTGCGGCTGGGGGTGGTGGCTCACACCTGTAATCCCAG	3	10	13	5.47722557505	6	28	34	12.9614813968	9	4	6.0	5.315072906367325	AGGACTGCGGCTGGGGGTGGTGG	3	23	chr7	54561420	54561443	chr7_54561437_13	1	+
SpCas9-HF1	20G-sgRNA	chr10	126694874	126694875	chr10_126694874_8	HeKsite4-SpCas9-HF1.sam	2751	126694874	AGATGCCGGGCACGACGGCTGGAGGTGGGGGGTTGGGAGTGGGTGGGATG	1	7	8	2.64575131106	1	21	22	4.58257569496	6	1	2.44948974278	0.5	GGCACGACGGCTGGAGGTGGGGG	2	23	chr10	126694857	126694880	chr10_126694874_8	1	+
SpCas9-HF1	20G-sgRNA	chr18	37194557	37194558	chr18_37194558_9	HeKsite4-SpCas9-HF1.sam	7953	37194558	AGTTTATCTCTATAGCACCCCCCGCCTCCACCCGCAGTGCCTAGCTCAGG	8	1	9	2.82842712475	27	7	34	13.7477270849	5	4	4.472135955	0.5	GGCACTGCGGGTGGAGGCGGGGG	2	23	chr18	37194551	37194574	chr18_37194558_9	1	-
SpCas9-HF1	20G-sgRNA	chr19	33382078	33382081	chr19_33382080_16	HeKsite4-SpCas9-HF1.sam	8452	33382080	CCTGTCACTAACAGCAACCCCACCCCCTCCAGCCGCAGAGCCCTGCGCAC	9	7	16	7.93725393319	15	37	52	23.5584379788	12	3	6.0	1.247219128924647	GGCTCTGCGGCTGGAGGGGGTGG	2	23	chr19	33382074	33382097	chr19_33382080_16	1	-
SpCas9-HF1	20G-sgRNA	chr20	1151849	1151854	chr20_1151853_8	HeKsite4-SpCas9-HF1.sam	10211	1151853	TGCCTCATGCTCCTGAGTACCTCCACCTGCAGCCACAGTGCCCAGAGCAC	1	7	8	2.64575131106	9	13	22	10.8166538264	3	5	3.87298334621	1.8547236990991407	GGCACTGTGGCTGCAGGTGGAGG	2	23	chr20	1151847	1151870	chr20_1151853_8	1	-
SpCas9-HF1	20G-sgRNA	chr20	31349728	31349792	chr20_31349772_2969	HeKsite4-SpCas9-HF1.sam	10399	31349772	GCCCCGGTGGCACTGCGGCTGGAGGTGGGGGTTAAAGCGGAGACTCTGGT	940	2029	2969	1381.03584313	2879	6667	9546	4381.12919234	1800	973	1323.40470001	16.630254844319065	GGCACTGCGGCTGGAGGTGGGGG	0	23	chr20	31349755	31349778	chr20_31349772_2969	1	+
SpCas9-HF1	20G-sgRNA	chr20	60010563	60010563	chr20_60010563_36	HeKsite4-SpCas9-HF1.sam	10650	60010563	AGCTTGGTGCACTGCGGCCGGAGGAGGTGGAGGATGGAAAGTAAGATTCA	28	8	36	14.9666295471	29	44	73	35.721142199	33	1	5.74456264654	0.0	TGCACTGCGGCCGGAGGAGGTGG	3	23	chr20	60010545	60010568	chr20_60010563_36	1	+
SpCas9-HF1	20G-sgRNA	chr4	56815194	56815203	chr4_56815199_138	HeKsite4-SpCas9-HF1.sam	12790	56815199	GCCTGAGGGCAATGCGGCTGGAGGCGGAGGCAACGGCGGCTGGAGCTGCC	78	60	138	68.4105255059	305	296	601	300.466304267	95	37	59.2874354311	2.9257477676655586	GGCAATGCGGCTGGAGGCGGAGG	2	23	chr4	56815181	56815204	chr4_56815199_138	1	+
SpCas9-HF1-plus	20G-sgRNA	chr15	41044241	41044243	chr15_41044242_41	HeKsite4-SpCas9-HF1-plus.sam	10067	41044242	GCAGGCTGCTTCTCAGCTCCTCCACCTCCCGCCGCAGCGCCACAAGGCTG	32	9	41	16.9705627485	86	17	103	38.2361085886	34	7	15.4272486205	0.816496580927726	GGCGCTGCGGCGGGAGGTGGAGG	2	23	chr15	41044235	41044258	chr15_41044242_41	1	-
SpCas9-HF1-plus	20G-sgRNA	chr18	37194548	37194557	chr18_37194557_17	HeKsite4-SpCas9-HF1-plus.sam	13985	37194557	CAGTTTATCTCTATAGCACCCCCCGCCTCCACCCGCAGTGCCTAGCTCAG	0	17	17	0.0	0	44	44	0.0	6	9	7.34846922835	4.5	GGCACTGCGGGTGGAGGCGGGGG	2	23	chr18	37194551	37194574	chr18_37194557_17	1	-
SpCas9-HF1-plus	20G-sgRNA	chr20	31349725	31349797	chr20_31349772_4388	HeKsite4-SpCas9-HF1-plus.sam	18353	31349772	GCCCCGGTGGCACTGCGGCTGGAGGTGGGGGTTAAAGCGGAGACTCTGGT	1266	3122	4388	1988.07746328	2740	8555	11295	4841.55966606	2866	1290	1922.79484085	18.226630494186182	GGCACTGCGGCTGGAGGTGGGGG	0	23	chr20	31349755	31349778	chr20_31349772_4388	1	+
SpCas9-HF1-plus	20G-sgRNA	chr20	37471342	37471343	chr20_37471343_5	HeKsite4-SpCas9-HF1-plus.sam	18463	37471343	TGCCACCTGCAACCCCCTCCCCCACCCCCAGGCACAGTGCTGGACACCTG	4	1	5	2.0	9	7	16	7.93725393319	0	5	0.0	0.5	AGCACTGTGCCTGGGGGTGGGGG	4	23	chr20	37471336	37471359	chr20_37471343_5	1	-
SpCas9-HF1-plus	20G-sgRNA	chr20	60010562	60010563	chr20_60010563_33	HeKsite4-SpCas9-HF1-plus.sam	18769	60010563	AGCTTGGTGCACTGCGGCCGGAGGAGGTGGAGGATGGAAAGTAAGATTCA	13	20	33	16.1245154966	45	52	97	48.3735464898	21	11	15.1986841536	0.5	TGCACTGCGGCCGGAGGAGGTGG	3	23	chr20	60010545	60010568	chr20_60010563_33	1	+
SpCas9-HF1-plus	20G-sgRNA	chr3	52321883	52321885	chr3_52321883_15	HeKsite4-SpCas9-HF1-plus.sam	20408	52321883	CAGCGCTGGGCACCGCGGCCGGAGCTGTGGGCTGGTAAGTCTGCGCCGCC	6	9	15	7.34846922835	7	9	16	7.93725393319	2	13	5.09901951359	1.0	GGCACCGCGGCCGGAGCTGTGGG	4	23	chr3	52321866	52321889	chr3_52321883_15	1	+
SpCas9-HF1-plus	20G-sgRNA	chr4	56815198	56815199	chr4_56815198_9	HeKsite4-SpCas9-HF1-plus.sam	22586	56815198	GGCCTGAGGGCAATGCGGCTGGAGGCGGAGGCAACGGCGGCTGGAGCTGC	4	5	9	4.472135955	12	29	41	18.6547581062	4	5	4.472135955	0.5	GGCAATGCGGCTGGAGGCGGAGG	2	23	chr4	56815181	56815204	chr4_56815198_9	1	+
SpCas9-HF1-plus	20G-sgRNA	chr6	160517880	160517881	chr6_160517881_5	HeKsite4-SpCas9-HF1-plus.sam	28311	160517881	CCATGGCTGCGTCACCTCCCACCACCCCCAGCAGCAGTGCCATTGTTTCC	4	1	5	2.0	6	1	7	2.44948974278	1	4	2.0	0.5	GGCACTGCTGCTGGGGGTGGTGG	2	23	chr6	160517874	160517897	chr6_160517881_5	1	-
SpCas9-HF1-plus	20G-sgRNA	chr7	1397398	1397399	chr7_1397398_6	HeKsite4-SpCas9-HF1-plus.sam	28477	1397398	GACGGGGCAGCACTGCAGCTGGGAGTGGAGGAACCTGAAGGAGCAGACTG	1	5	6	2.2360679775	1	6	7	2.44948974278	3	3	3.0	0.5	AGCACTGCAGCTGGGAGTGGAGG	4	23	chr7	1397381	1397404	chr7_1397398_6	1	+
SpCas9-HF1-plus	20G-sgRNA	chr7	54561432	54561438	chr7_54561437_40	HeKsite4-SpCas9-HF1-plus.sam	29033	54561437	AATAATTGAGGACTGCGGCTGGGGGTGGTGGCTCACACCTGTAATCCCAG	4	36	40	12.0	5	160	165	28.2842712475	34	5	13.0384048104	2.1540659228538015	AGGACTGCGGCTGGGGGTGGTGG	3	23	chr7	54561420	54561443	chr7_54561437_40	1	+
B-eSpCas9	20G-sgRNA	chr15	41044241	41044242	chr15_41044242_7	HeKsite4-B-eSpCas9.sam	11154	41044242	GCAGGCTGCTTCTCAGCTCCTCCACCTCCCGCCGCAGCGCCACAAGGCTG	5	2	7	3.16227766017	13	2	15	5.09901951359	4	2	2.82842712475	0.5	GGCGCTGCGGCGGGAGGTGGAGG	2	23	chr15	41044235	41044258	chr15_41044242_7	1	-
B-eSpCas9	20G-sgRNA	chr18	37194557	37194557	chr18_37194557_2	HeKsite4-B-eSpCas9.sam	15443	37194557	CAGTTTATCTCTATAGCACCCCCCGCCTCCACCCGCAGTGCCTAGCTCAG	0	2	2	0.0	0	2	2	0.0	1	1	1.0	0.0	GGCACTGCGGGTGGAGGCGGGGG	2	23	chr18	37194551	37194574	chr18_37194557_2	1	-
B-eSpCas9	20G-sgRNA	chr20	31349728	31349798	chr20_31349772_1442	HeKsite4-B-eSpCas9.sam	20325	31349772	GCCCCGGTGGCACTGCGGCTGGAGGTGGGGGTTAAAGCGGAGACTCTGGT	575	867	1442	706.063028348	985	1648	2633	1274.08006028	879	499	662.284681991	17.63735776381737	GGCACTGCGGCTGGAGGTGGGGG	0	23	chr20	31349755	31349778	chr20_31349772_1442	1	+
B-eSpCas9	20G-sgRNA	chr20	60010562	60010563	chr20_60010563_2	HeKsite4-B-eSpCas9.sam	20762	60010563	AGCTTGGTGCACTGCGGCCGGAGGAGGTGGAGGATGGAAAGTAAGATTCA	1	1	2	1.0	3	1	4	1.73205080757	2	0	0.0	0.5	TGCACTGCGGCCGGAGGAGGTGG	3	23	chr20	60010545	60010568	chr20_60010563_2	1	+
B-eSpCas9	20G-sgRNA	chr7	54561437	54561438	chr7_54561437_3	HeKsite4-B-eSpCas9.sam	32248	54561437	AATAATTGAGGACTGCGGCTGGGGGTGGTGGCTCACACCTGTAATCCCAG	1	2	3	1.41421356237	1	2	3	1.41421356237	1	2	1.41421356237	0.5	AGGACTGCGGCTGGGGGTGGTGG	3	23	chr7	54561420	54561443	chr7_54561437_3	1	+

[truncated: 3 more sheets: DNMT1 site 4, EMX1 site 2, ZSCAN2]
