# Supplementary material for: Blackjack mutations improve the on-target activities of increased fidelity variants of SpCas9 with 5′G-extended sgRNAs
Source: Nat Commun. 2020 Mar 6;11:1223. doi: 10.1038/s41467-020-15021-5 (PMC7060260; doi:10.1038/s41467-020-15021-5)
Supplement: Supplementary file 6 — Supplementary Data 4 [file 41467_2020_15021_MOESM6_ESM.xlsx]

## Sheet: F1c,d
Cas9 variant	dSpCas9			WT SpCas9			eSpCas9			SpCas9-HF1			evoSpCas9			B-WT SpCas9			B-eSpCas9			B-SpCas9-HF1			BevoSpCas9			WT SpCas9			eSpCas9			SpCas9-HF1			evoSpCas9			B-WT SpCas9			B-eSpCas9			B-SpCas9-HF1			BevoSpCas9
GuideRNA plasmid prep name	8323			8323			8323			8323			8323			8323			8323			8323			8323			1631			1631			1631			1631			1631			1631			1631			1631
Replicate	1	2	3	1	2	3	1	2	3	1	2	3	1	2	3	1	2	3	1	2	3	1	2	3	1	2	3	1	2	3	1	2	3	1	2	3	1	2	3	1	2	3	1	2	3	1	2	3	1
GFP negative cells %	2.17	1.91	2.27	76.25	75.79	76.3	92.14	92.47	93.03	92.44	92	93.61	96.59	96.14	95.08	85.61	84.15	82.67	81.82	80.12	83.94	83.49	82.62	84.55	68.97	67.35	64.8	72.8	72.01	71.95	70.48	71.31	75.79	17.08	16.73	12.86	7.31	7.5	8.45	75.71	75.7	71.61	71	72.01	67.54	67.42	68.59	64.44	53.87
mCherry%	94.13	92.63	93	77.8	79.75	81.52	92.95	92.7	91.92	91.45	91.7	93.16	96.53	95.74	94.66	90.15	90.23	90.64	89.68	88.09	88.13	87.99	89.6	90.81	95.67	95.31	93.44	80.08	81.11	79.35	88.67	89.84	90.66	87.18	86.6	84.12	95.16	95.47	95.49	87.53	86.7	84.85	81.39	82.59	77.64	84.59	82.81	80.54	94.31
Event count	10 000,00	10 000,00	10 000,00	10 000,00	10 000,00	10 000,00	10 000,00	10 000,00	10 000,00	10 000,00	10 000,00	10 000,00	10 000,00	10 000,00	10 000,00	10 000,00	10 000,00	10 000,00	10 000,00	10 000,00	10 000,00	10 000,00	10 000,00	10 000,00	10 000,00	10 000,00	10 000,00	10 000,00	10 000,00	10 000,00	10 000,00	10 000,00	10 000,00	10 000,00	10 000,00	10 000,00	10 000,00	10 000,00	10 000,00	10 000,00	10 000,00	10 000,00	10 000,00	10 000,00	10 000,00	10 000,00	10 000,00	10 000,00	10 000,00
[truncated: 167 more columns]

## Sheet: F2a
Cas9 variant	dSpCas9			WT SpCas9			eSpCas9			SpCas9-HF1			HeFSpCas9			evoSpCas9			B-SpCas9			B-eSpCas9			B-SpCas9-HF1 (HF-B9)			B-HeFSpCas9			B-evoSpCas9			dSpCas9			WT SpCas9			eSpCas9			SpCas9-HF1			HeFSpCas9			evoSpCas9
GuideRNA plasmid prep name	8323			8323			8323			8323			8323			8323			8323			8323			8323			8323			8323			1582			1582			1582			1582			1582			1582
Replicate	1	2	3	1	2	3	1	2	3	1	2	3	1	2	3	1	2	3	1	2	3	1	2	3	1	2	3	1	2	3	1	2	3	1	2	3	1	2	3	1	2	3	1	2	3	1	2	3	1
GFP negative cells %	10.03	9.37	8.94	59.98	62.62	60.89	74.02	72.24	72.08	68.52	69.96	69.19	40.73	40.87	32.7	76.08	76.39	75.12	66.08	68.67	62.52	68.78	70.85	67.88	48.84	48.55	47.71	16.6	16.68	16.59	33.52	38.46	36.2	7.48	8.71	8.74	45.31	46.69	49.74	50.19	54.96	58.51	55.46	54.29	45.55	15.82	14.43	15.79	52.32
mCherry%	90.98	92.67	93.94	85.7	85.69	86.35	93.06	91.83	92.83	90.95	91.84	92.44	90.46	91.15	88.73	95.41	95.15	94.53	88.59	89.99	87.97	91.05	92.6	90.92	64.03	65.97	66.24	83.91	85.61	81.42	89.59	90.66	88.84	91.47	93.82	92.49	83.71	88.42	87.23	92.21	93.23	92	91.79	90.96	88.77	91.28	90.88	92.13	95.72
Event count	10 327,00	9 881,00	10 000,00	10 908,00	10 000,00	10 000,00	10 000,00	10 000,00	10 000,00	10 000,00	10 000,00	10 000,00	10 000,00	10 000,00	10 000,00	10 000,00	10 000,00	10 000,00	10 000,00	10 000,00	10 000,00	10 000,00	10 000,00	10 000,00	10 000,00	10 000,00	10 000,00	10 000,00	10 000,00	10 000,00	10 000,00	10 000,00	10 000,00	10 000,00	10 000,00	10 000,00	10 000,00	10 000,00	10 000,00	10 000,00	10 000,00	10 000,00	10 000,00	10 000,00	10 000,00	10 000,00	10 000,00	10 000,00	10 000,00
Cas9 variant	dSpCas9			WT SpCas9			eSpCas9			SpCas9-HF1			HeFSpCas9			evoSpCas9			B-SpCas9			B-eSpCas9			B-SpCas9-HF1 (HF-B9)			B-HeFSpCas9			B-evoSpCas9			dSpCas9			WT SpCas9			eSpCas9			SpCas9-HF1			HeFSpCas9			evoSpCas9
GuideRNA plasmid prep name	13021			13021			13021			13021			13021			13021			13021			13021			13021			13021			13021			1634			1634			1634			1634			1634			1634
Replicate	1	2	3	1	2	3	1	2	3	1	2	3	1	2	3	1	2	3	1	2	3	1	2	3	1	2	3	1	2	3	1	2	3	1	2	3	1	2	3	1	2	3	1	2	3	1	2	3	1
GFP negative cells %	6.82	7.77	7.57	44.99	43.13	40.16	41.97	47.23	42.57	37.15	38.67	40.48	7	6.35	6.67	33.21	33.52	33.49	43.97	45.56	40.69	37.91	34.99	35.34	22.35	22.28	18.39	5.82	6.26	4.57	6.84	6.42	6.63	6.67	7.44	6.96	37.73	37.41	39.51	39.3	37.59	38.22	19.3	19.28	19.11	4.43	5.55	6.03	6.95
mCherry%	86.99	86.8	88.46	81.75	81.59	75.37	81.8	84.07	81.92	83.83	81.51	80.56	82.17	79.71	79.06	84.5	85.44	85.93	83.2	83.87	77.25	71.9	71.47	73.91	64.31	64.95	61.39	62.37	63.72	65.72	63.05	65.93	69.86	86.54	85.95	83.21	70.93	71.99	73.78	81.07	79.64	77.97	78.56	79.99	79.6	78.76	80.32	76.48	83.62
Event count	10 000,00	10 000,00	10 000,00	10 000,00	10 000,00	10 000,00	10 000,00	10 000,00	10 000,00	10 000,00	10 000,00	10 000,00	10 000,00	10 000,00	10 000,00	10 000,00	10 000,00	10 000,00	10 000,00	10 000,00	10 000,00	10 000,00	10 000,00	10 000,00	10 000,00	10 000,00	10 000,00	10 000,00	10 000,00	10 000,00	10 000,00	10 000,00	10 000,00	10 000,00	10 000,00	10 000,00	10 000,00	10 000,00	10 000,00	10 000,00	10 000,00	10 000,00	10 000,00	10 000,00	10 000,00	10 000,00	10 000,00	10 000,00	10 000,00
Cas9 variant	dSpCas9			WT SpCas9			eSpCas9			SpCas9-HF1			HeFSpCas9			evoSpCas9			B-SpCas9			B-eSpCas9			B-SpCas9-HF1 (HF-B9)			B-HeFSpCas9			B-evoSpCas9			dSpCas9			WT SpCas9			eSpCas9			SpCas9-HF1			HeFSpCas9			evoSpCas9
GuideRNA plasmid prep name	8623			8623			8623			8623			8623			8623			8623			8623			8623			8623			8623			8626			8626			8626			8626			8626			8626
Replicate	1	2	3	1	2	3	1	2	3	1	2	3	1	2	3	1	2	3	1	2	3	1	2	3	1	2	3	1	2	3	1	2	3	1	2	3	1	2	3	1	2	3	1	2	3	1	2	3	1
GFP negative cells %	11.32	10.31	10.32	69.27	64.73	61.32	54.49	55.84	57.75	49.23	45.24	41.93	9.7	8.9	10.65	13.24	15.83	14.44	68.07	68.21	56.13		58.72	54.88	31.31	31.95	19.79	9.38	8.65	10.07	8.17	7.94	9.68	9.78	9.77	11.68	54.53	53.76	52.1	55.78	51.06	45.81	52.79	51.53	49.36	10.42	10.21	11.01	65.01
mCherry%	85.28	85.07	82.24	88.09	86.98	85.86	80.14	80.17	77.33	86.81	87.59	83.01	88.84	88.62	86.82	66.79	85.01	81.21	88.98	89.82	84.91		85.84	80.53	88.82	90.11	73.52	81.86	78.8	84.09	62.89	59.68	87.43	88.03	83.83	88.71	76.61	78.29	76.74	76.88	74.41	74.28	77.03	76.79	71.76	80.07	84.25	80.17	88.1
Event count	12 897,00	9 385,00	9 332,00	9 324,00	9 407,00	9 438,00	9 481,00	9 440,00	9 415,00	9 369,00	9 420,00	9 492,00	9 411,00	9 412,00	9 384,00	9 559,00	9 509,00	9 483,00	9 383,00	9 432,00	9 503,00		9 491,00	9 448,00	9 323,00	9 441,00	9 491,00	9 484,00	9 453,00	9 435,00	9 462,00	9 536,00	9 405,00	9 295,00	9 417,00	9 417,00	9 073,00	9 060,00	9 135,00	10 000,00	10 000,00	10 000,00	10 000,00	10 000,00	10 000,00	10 000,00	10 000,00	10 000,00	10 000,00
Cas9 variant	dSpCas9			WT SpCas9			eSpCas9			SpCas9-HF1			HeFSpCas9			evoSpCas9			B-SpCas9			B-eSpCas9			B-SpCas9-HF1 (HF-B9)			B-HeFSpCas9			B-evoSpCas9			dSpCas9			WT SpCas9			eSpCas9			SpCas9-HF1			HeFSpCas9			evoSpCas9
GuideRNA plasmid prep name	8642			8642			8642			8642			8642			8642			8642			8642			8642			8642			8642			8643			8643			8643			8643			8643			8643
Replicate	1	2	3	1	2	3	1	2	3	1	2	3	1	2	3	1	2	3	1	2	3	1	2	3	1	2	3	1	2	3	1	2	3	1	2	3	1	2	3	1	2	3	1	2	3	1	2	3	1
GFP negative cells %	8.12	7.77	7.39	18.08	17.03	16.35	17.2	15.52	17.42	31.63	32.78	33.74	7.43	7.81	7.91	7.57	7.91	6.91	25.14	25.57	24.04	25.97	25.87	24.34	30.62	32.21	29.66	7.11	7.41	8.24	7.24	7.94	7.27	7.69	7.49	7.73	46.53	44.64	45.98	41.23	36.6	33.64	42.88	36.99	35.93	9.05	9.25	7.92	28.73
mCherry%	86.82	85.06	84.48	88.45	89.69	86.43	84.21	83.56	84.25	94.35	93.86	92.45	89.9	88.71	88.7	87.27	86.93	89.03	90.3	91.78	89.31	90.97	90.91	89.37	91.35	93.3	91.51	85.37	86.36	90.06	93.39	92.9	90.94	86.69	87.02	89.7	86.37	83.69	83.42	76.24	72.57	70.81	80.43	73.81	74.06	83.32	82.13	76.75	86.32
Event count	10 000,00	10 000,00	10 000,00	10 000,00	10 000,00	10 000,00	10 000,00	10 000,00	10 000,00	10 000,00	10 000,00	10 000,00	10 000,00	10 000,00	10 000,00	10 000,00	10 000,00	10 000,00	10 000,00	10 000,00	10 000,00	10 000,00	10 000,00	10 000,00	10 000,00	10 000,00	10 000,00	10 000,00	10 000,00	10 000,00	10 000,00	10 000,00	10 000,00	10 000,00	10 000,00	10 000,00	10 000,00	10 000,00	10 000,00	10 000,00	10 000,00	10 000,00	10 000,00	10 000,00	10 000,00	10 000,00	10 000,00	10 000,00	10 000,00
Cas9 variant	dSpCas9			WT SpCas9			eSpCas9			SpCas9-HF1			HeFSpCas9			evoSpCas9			B-SpCas9			B-eSpCas9			B-SpCas9-HF1 (HF-B9)			B-HeFSpCas9			B-evoSpCas9			dSpCas9			WT SpCas9			eSpCas9			SpCas9-HF1			HeFSpCas9			evoSpCas9
GuideRNA plasmid prep name	1581			1581			1581			1581			1581			1581			1581			1581			1581			1581			1581			1585			1585			1585			1585			1585			1585
Replicate	1	2	3	1	2	3	1	2	3	1	2	3	1	2	3	1	2	3	1	2	3	1	2	3	1	2	3	1	2	3	1	2	3	1	2	3	1	2	3	1	2	3	1	2	3	1	2	3	1
GFP negative cells %	8.03	7.83	7.41	63.29	63.13	61.69	60.28	60.99	56.57	54.52	59.36	61	7.26	6.38	6.85	37.17	32.62	32.46	52.98	54.86	56.26	54.35	62.66	56.76	50.85	52.17	54.51	6.97	7.64	7.58	9.36	8.8	8.11	6.36	6.39	6.63	73.47	72.65	70.96	72.44	71.61	69.06	72.45	69.56	67.55	18.02	17.56	17.52	38.52
mCherry%	91.69	92.67	91.02	92.48	93.5	94.48	95.16	94.82	91.75	90.98	94.55	95.91	96.02	95.08	92.42	95.46	94.58	91.58	90.57	93.65	94.97	95.56	94.23	92.7	93.12	94.04	95.71	95.29	95.38	93.14	96.16	95.76	93.91	92.43	92.72	91.2	95.44	94.49	93.38	90.56	87.81	91.91	91.04	90.71	90.13	90.23	92.92	93.32	93.06
Event count	10 093,00	10 000,00	10 000,00	10 000,00	10 000,00	10 000,00	10 000,00	10 000,00	10 000,00	10 000,00	10 000,00	10 000,00	10 000,00	10 000,00	10 000,00	10 000,00	10 000,00	10 000,00	10 000,00	10 000,00	10 000,00	4 908,00	10 000,00	10 000,00	10 000,00	10 000,00	10 000,00	10 000,00	10 000,00	10 000,00	10 000,00	10 000,00	10 000,00	10 000,00	10 000,00	10 000,00	10 000,00	10 000,00	10 000,00	10 000,00	10 000,00	10 000,00	10 000,00	10 000,00	10 000,00	10 000,00	10 000,00	10 000,00	10 000,00
[truncated: 512 more columns]

## Sheet: F2b
In Figure 2b only those target sites are shown, where the SpCas9 variants retained their on-target activities with 20G-sgRNAs at least 70% compared to WT SpCas9
Cas9 variant	dSpCas9			WT SpCas9			eSpCas9			SpCas9-HF1			B-eSpCas9			B-SpCas9-HF1			WT SpCas9			eSpCas9			SpCas9-HF1			B-eSpCas9			B-SpCas9-HF1			WT SpCas9			eSpCas9			SpCas9-HF1			B-eSpCas9			B-SpCas9-HF1			dSpCas9
GuideRNA plasmid prep name	13021			13021			13021			13021			13021			13021			1609			1609			1609			1609			1609			1633			1633			1633			1633			1633			1613
Replicate	1	2	3	1	2	3	1	2	3	1	2	3	1	2	3	1	2	3	1	2	3	1	2	3	1	2	3	1	2	3	1	2	3	1	2	3	1	2	3	1	2	3	1	2	3	1	2	3	1
GFP negative cells %	2.84	3.55	2.64	61.05	61.71	58.43	46.16	48.83	52.08	60.34	59.76	57.69	49.86	42.91	43.46	32.69	31.7	31.79	56.64	49.72	55.35	3.48	3.21	3.03	3.27	3.04	3.68	40.51	36.04	38.91	16.08	14.6	15.46	69.99	69.45	69.79	60.53	62.97	62.36	69.53	71.6	71.59	59.87	56.02	58.29	69.36	68.6	73.78	3.78
mCherry%	60.86	58.58	57.17	57.36	61.14	55.81	40.86	44.71	41.07	61.92	65.04	63.29	59.55	51.83	45.58	50.48	52.36	46.96	65.66	52.8	49.41	42.84	42.96	39.33	60.3	58.25	48.33	53.91	54.83	58.19	60.21	55.62	51.87	64.04	67.08	66.57	49.66	47.31	42.43	71.37	74.87	77.99	58.64	53.71	50.52	80.21	79.55	85.65	71.66
Event count	10 000,00	10 000,00	10 000,00	10 000,00	10 000,00	10 000,00	10 000,00	10 000,00	10 000,00	10 000,00	10 000,00	10 000,00	10 000,00	10 000,00	10 000,00	10 000,00	10 000,00	10 000,00	10 000,00	10 000,00	10 000,00	10 000,00	10 000,00	10 000,00	10 000,00	10 000,00	10 000,00	10 000,00	10 000,00	10 000,00	10 000,00	10 000,00	10 000,00	10 000,00	10 000,00	10 000,00	10 000,00	10 000,00	10 000,00	10 000,00	10 000,00	10 000,00	10 000,00	10 000,00	10 000,00	10 000,00	10 000,00	10 000,00	10 000,00
Cas9 variant	dSpCas9			WT SpCas9			eSpCas9			SpCas9-HF1			B-eSpCas9			B-SpCas9-HF1			WT SpCas9			eSpCas9			SpCas9-HF1			B-eSpCas9			B-SpCas9-HF1			WT SpCas9			eSpCas9			SpCas9-HF1			B-eSpCas9			B-SpCas9-HF1			dSpCas9
GuideRNA plasmid prep name	1581			1581			1581			1581			1581			1581			1621			1621			1621			1621			1621			1588			1588			1588			1588			1588			1625
Replicate	1	2	3	1	2	3	1	2	3	1	2	3	1	2	3	1	2	3	1	2	3	1	2	3	1	2	3	1	2	3	1	2	3	1	2	3	1	2	3	1	2	3	1	2	3	1	2	3	1
GFP negative cells %	5.29	5.84	4.22	51.46	54.3	51.03	42.44	46.33	44.27	46.88	50.38	47.07	38.25	42.5		37.03	39.54	37.3	44.03	48.3	46.68	11.3	8.8	8.46	6.96	7.27	8.55	34.41	30.06	31.49	6.96	6.7	5.89	50.68	49.98	44.06	43.96	42.01	39.47	39.6	42.23	42.9	30.67	29.63	28.1	32.42	32.02	32.64	2.21
mCherry%	81.31	80.93	84.33	87.59	86.92	86.18	82.25	82.01	82.56	88.77	88.9	88.52	79.79	85.69		87.62	87.83	85.22	85.55	89.52	88.95	89.6	86.79	83.33	83.26	88.33	89.95	87.57	85.43	79.6	77.36	77.16	76.12	86.94	85.79	77.46	82.35	83.41	79.69	84.22	86.87	81.67	73.6	74.44	71.46	73.77	74.85	72.51	58.38
Event count	2 696,00	3 152,00	3 905,00	3 321,00	2 860,00	3 445,00	4 260,00	4 919,00	5 292,00	3 847,00	1 036,00	3 084,00	4 246,00	3 872,00		3 409,00	2 226,00	3 316,00	3 653,00	3 751,00	2 587,00	3 654,00	3 406,00	3 743,00	2 192,00	2 227,00	2 328,00	3 491,00	3 727,00	4 113,00	3 657,00	3 581,00	2 898,00	3 032,00	3 687,00	2 617,00	3 036,00	3 953,00	2 378,00	1 889,00	2 704,00	1 898,00	3 522,00	2 308,00	3 297,00	2 329,00	4 410,00	4 099,00	9 940,00
Cas9 variant	dSpCas9			WT SpCas9			eSpCas9			SpCas9-HF1			B-eSpCas9			B-SpCas9-HF1			WT SpCas9			eSpCas9			SpCas9-HF1			B-eSpCas9			B-SpCas9-HF1			WT SpCas9			eSpCas9			SpCas9-HF1			B-eSpCas9			B-SpCas9-HF1			dSpCas9
GuideRNA plasmid prep name	8323			8323			8323			8323			8323			8323			1631			1631			1631			1631			1631			1582			1582			1582			1582			1582			1622
Replicate	1	2	3	1	2	3	1	2	3	1	2	3	1	2	3	1	2	3	1	2	3	1	2	3	1	2	3	1	2	3	1	2	3	1	2	3	1	2	3	1	2	3	1	2	3	1	2	3	1
GFP negative cells %	7.9	5.85	6.13	90.49	86.47	83.95	88.47	89.69	87.67	88.23	90.6	86.34	87.88	79.01	80.1	87.62	87.57	87.02	88.46	73.06	79.83	56.82	62.13	62.86	21.41	10.08	13.28		82.58	79.42	84.35	86.72		63.85	71.75	75.4	76.75	73.14	66.87	62.63	62.35	74.4	68.81	62.55	68.12	74.54	69.96	62.84	6.74
mCherry%	82.7	83.27	81.69	78.02	67.46	66.62	72.51	76.26	71.46	72.45	75.45	71	74.33	61.35	61.47	75.29	73.19	74.57	73.65	50.18	55.63	54.12	59.99	64.43	68.09	45.92	56.71		63.96	57.54	65.19	76.41		70.63	80.79	80.78	79.11	79.87	75.57	70	70.78	78.83	74.18	75.44	78.08	76.83	73.84	68.6	72.74
Event count	10 635,00	10 590,00	10 000,00	10 000,00	10 000,00	10 000,00	10 000,00	10 000,00	10 000,00	10 000,00	10 000,00	10 000,00	10 000,00	10 000,00	10 000,00	10 000,00	10 000,00	10 000,00	10 000,00	10 000,00	10 000,00	10 000,00	10 000,00	10 000,00	10 000,00	10 000,00	10 000,00		10 000,00	10 000,00	10 000,00	10 000,00		10 000,00	10 000,00	10 000,00	10 000,00	10 000,00	10 000,00	10 000,00	10 000,00	10 000,00	10 000,00	10 000,00	10 000,00	10 000,00	10 000,00	10 000,00	10 000,00
Cas9 variant	dSpCas9			WT SpCas9			eSpCas9			SpCas9-HF1			B-eSpCas9			B-SpCas9-HF1			WT SpCas9			eSpCas9			SpCas9-HF1			B-eSpCas9			B-SpCas9-HF1			WT SpCas9			eSpCas9			SpCas9-HF1			B-eSpCas9			B-SpCas9-HF1			dSpCas9
GuideRNA plasmid prep name	8637			8637			8637			8637			8637			8637			8655			8655			8655			8655			8655			8638			8638			8638			8638			8638			8656
Replicate	1	2	3	1	2	3	1	2	3	1	2	3	1	2	3	1	2	3	1	2	3	1	2	3	1	2	3	1	2	3	1	2	3	1	2	3	1	2	3	1	2	3	1	2	3	1	2	3	1
GFP negative cells %	3.56	3.9	3.83	90.98	91.27	89.57	85.23	87.94	86.92	81.28	77.43	78.88	82.75	84.05	83.51	51.83	51.63	44.5	89.53	90.2	90.48		49.39	44.55	26.66	31.3	24.18		68.4	68.29	11.38	10.45	8.52	84.41	86.55	89.23	83.54	81.69	81.56	66.2	73.94	67.75	69.36	74	72.27	44.86	44.34	47.83	2.59
mCherry%	78.39	80.36	80.77	82.88	81.98	78.61	74.69	79.88	79.95	81.55	75.62	74.54	80.3	82.77	81.4	83.42	83.09	75.5	82.88	86.03	84.79		84.6	80.09	81.14	85.27	80.8		84.03	82.25	84.48	83.67	83.78	84.64	84.68	85.35	83.53	84.48	83.07	82.98	84.25	80.01	81.23	84.89	84.38	83.26	83.72	85.66	76.16
Event count	10 000,00	10 000,00	10 000,00	10 000,00	10 000,00	10 000,00	10 000,00	10 000,00	10 000,00	10 000,00	10 000,00	10 000,00	10 000,00	10 000,00	10 000,00	10 000,00	10 000,00	10 000,00	10 000,00	10 000,00	10 000,00		10 000,00	10 000,00	10 000,00	10 000,00	10 000,00		10 000,00	10 000,00	10 000,00	10 000,00	10 000,00	10 000,00	10 000,00	10 000,00	10 000,00	10 000,00	10 000,00	10 000,00	10 000,00	10 000,00	10 000,00	10 000,00	10 000,00	10 000,00	10 000,00	10 000,00	10 000,00
Cas9 variant	dSpCas9			WT SpCas9			HypaSpCas9			B-HypaSpCas9			WT SpCas9			HypaSpCas9			B-HypaSpCas9			WT SpCas9			HypaSpCas9			B-HypaSpCas9			dSpCas9			WT SpCas9			HypaSpCas9			B-HypaSpCas9			WT SpCas9			HypaSpCas9			B-HypaSpCas9
GuideRNA plasmid prep name	1582			1582			1582			1582			1622			1622			1622			1584			1584			1584			1623			1623			1623			1623			1585			1585			1585
Replicate	1	2	3	1	2	3	1	2	3	1	2	3	1	2	3	1	2	3	1	2	3	1	2	3	1	2	3	1	2	3	1	2	3	1	2	3	1	2	3	1	2	3	1	2	3	1	2	3	1
GFP negative cells %	12.22	15.27	10.5	66.3	62.76	63.03	64.12	69.8	62.58	61.98	58.86	53.38	60.54	68.31	69.4	65.1	59.71	56.05	45.82	52.31	54.68	66.06	61.58	57.78	60.94	67.66	68.65	53.07	40.07	43.06	10.93	15.23	17.01	59.36	57.54	55.51	37.46	44.33	50.16	49.83	46.75	37.64	75.1	78.44	78.29	83.86	79.5	76.42	64.47
mCherry%	85.26	87.16	86.39	89.59	88.42	83.15	84.83	91.53	86.95	95.25	92.8	87.73	86.72	93.98	95.69	95.73	88.15	90.67	86.39	93.66	95.6	95.36	89.81	89.17	86.69	94.64	95.37	94.11	79.77	85.05	78.64	88.82	91.58	88.43	87.2	78.93	75.71	86.94	91.62	89.96	83.27	72.55	86.89	91.24	94.15	95.69	91.84	84.58	75.35
Event count	10 000,00	10 000,00	9 989,00	10 000,00	9 746,00	8 545,00	9 115,00	6 978,00	7 281,00	6 111,00	6 970,00	7 357,00	9 583,00	6 993,00	5 201,00	3 137,00	4 128,00	6 529,00	9 011,00	5 158,00	3 564,00	5 543,00	5 330,00	7 610,00	8 638,00	5 257,00	4 929,00	3 500,00	6 376,00	6 908,00	7 426,00	5 145,00	6 150,00	5 462,00	7 806,00	8 169,00	8 194,00	4 761,00	4 319,00	4 354,00	5 169,00	7 942,00	8 199,00	6 486,00	8 216,00	5 988,00	7 230,00	6 613,00	10 000,00
Cas9 variant	dSpCas9			WT SpCas9			evoSpCas9			HeFSpCas9			B-evoSpCas9			B-HeFSpCas9			WT SpCas9			evoSpCas9			HeFSpCas9			B-evoSpCas9			B-HeFSpCas9			WT SpCas9			evoSpCas9			HeFSpCas9			B-evoSpCas9			B-HeFSpCas9			dSpCas9
GuideRNA plasmid prep name	8641			8641			8641			8641			8641			8641			8664			8664			8664			8664			8664			1585			1585			1585			1585			1585			1624
Replicate	1	2	3	1	2	3	1	2	3	1	2	3	1	2	3	1	2	3	1	2	3	1	2	3	1	2	3	1	2	3	1	2	3	1	2	3	1	2	3	1	2	3	1	2	3	1	2	3	1
GFP negative cells %	8.98	8.75	8.56	85.66	86.41	86.63	87.4	86.91	83.96	80.37	71.25	74.51	81.6	64.33	57.95	79.92	79.45	80.16	85.95	87.8	91.08	60.02	63.49	38.98	28.53	24.81	24.79	70.85	76.28	71.81	31.9	30.68	38.86	88.81	91.25	91.56	49.88	42.91	44.14	19.93	18.83	21.19	78.88	84.36	82.26	81.67	88.89	86.54	8.08
mCherry%	88.83	88.21	88.44	87.61	84.96	85.8	89.84	90.99	87.64	88.26	84.04	84.95	90.88	84.02	77.21	91.56	89.66	90.02	85.98	91.38	92.94	90.25	92.41	86.17	89.23	86.05	81.54	92.07	92.08	84.91	87.9	85.82	92.52	90.46	92.06	90.48	84.75	87.45	89.56	85.86	85.13	86.49	88.68	91.72	88.62	86.99	90.07	87.3	83.53
Event count	8 262,00	8 047,00	7 838,00	9 301,00	9 230,00	9 627,00	10 000,00	10 000,00	10 000,00	10 000,00	10 000,00	10 000,00	10 000,00	10 000,00	10 000,00	10 000,00	10 000,00	10 000,00	10 000,00	10 000,00	10 000,00	10 000,00	10 000,00	10 000,00	10 000,00	10 000,00	10 000,00	10 000,00	10 000,00	10 000,00	10 000,00	10 000,00	10 000,00	10 000,00	10 000,00	10 000,00	10 000,00	10 000,00	10 000,00	10 000,00	10 000,00	10 000,00	10 000,00	10 000,00	10 000,00	10 000,00	10 000,00	10 000,00	10 000,00
[truncated: 431 more columns]

## Sheet: F3a
Cas9 variant	dSpCas9			WT SpCas9			eSpCas9			SpCas9-HF1			HeFSpCas9			evoSpCas9			B-SpCas9			B-eSpCas9			B-SpCas9-HF1			B-HeFSpCas9			B-evoSpCas9			WT SpCas9			eSpCas9			SpCas9-HF1			HeFSpCas9			evoSpCas9			B-SpCas9
GuideRNA plasmid prep name	8323			8323			8323			8323			8323			8323			8323			8323			8323			8323			8323			8323MM1			8323MM1			8323MM1			8323MM1			8323MM1			8323MM1
Replicate	1	2	3	1	2	3	1	2	3	1	2	3	1	2	3	1	2	3	1	2	3	1	2	3	1	2	3	1	2	3	1	2	3	1	2	3	1	2	3	1	2	3	1	2	3	1	2	3	1
GFP negative cells %	4.13	7.41	7.44	80.03	83.75	86.08	83.01	81.92	82.52	81.28	82.36	80.87	34.43	32.99	31.71	75.53	74.38	72.46	81.68	80.34	81.65	85	81.93	83.71	81.56	85.78	85.26	18.79	19.18	13.05	40.74	40.88	43.58	82.22	82.75	83.84	73.7	75.18	72.47	33.33	29.62	35.85	9.52	10.35	10.15	7.28	7.28	5.96	84.28
mCherry%	75.17	81.14	81.87	72.06	75.54	75	65.84	69.85	75.05	75.54	73.08	70.53	62.77	68.88	68.96	65.7	70.23	75.61	82.17	76.17	71.85	66.85	70.13	80.31	79.69	84.78	76.56	68.62	77.68	74.11	71.8	79.1	85.68	79.28	78.59	75.82	66.07	71.28	69.03	71.52	72.03	73.33	49.54	69.34	60.91	56.14	70.67	74.96	79.75
Event count	25 452,00	5 736,00	5 384,00	4 198,00	4 562,00	5 096,00	5 705,00	5 661,00	5 999,00	5 176,00	5 740,00	5 165,00	5 673,00	5 691,00	5 313,00	5 405,00	5 308,00	5 916,00	4 684,00	4 860,00	4 891,00	4 998,00	5 508,00	5 525,00	5 745,00	5 334,00	5 132,00	4 870,00	4 879,00	5 337,00	4 010,00	3 890,00	3 972,00	4 435,00	4 455,00	4 367,00	4 989,00	4 579,00	4 899,00	4 593,00	4 519,00	4 454,00	4 600,00	4 279,00	4 175,00	4 551,00	4 470,00	5 284,00	4 045,00
Cas9 variant	dSpCas9			WT SpCas9			eSpCas9			SpCas9-HF1			HeFSpCas9			evoSpCas9			B-SpCas9			B-eSpCas9			B-SpCas9-HF1			B-HeFSpCas9			B-evoSpCas9			WT SpCas9			eSpCas9			SpCas9-HF1			HeFSpCas9			evoSpCas9			B-SpCas9
GuideRNA plasmid prep name	8641			8641			8641			8641			8641			8641			8641			8641			8641			8641			8641			8641MM1			8641MM1			8641MM1			8641MM1			8641MM1			8641MM1
Replicate	1	2	3	1	2	3	1	2	3	1	2	3	1	2	3	1	2	3	1	2	3	1	2	3	1	2	3	1	2	3	1	2	3	1	2	3	1	2	3	1	2	3	1	2	3	1	2	3	1
GFP negative cells %	9.13	9.02	9.68	89.47	88.2	85.92	86.35	82.35	88.39	87.45	86.42	85.15	82.21	72.75	70.55	77.92		71.56	72.99	85.69	87.57	90.67	76.77	72.17	76.76	90.73	89.93	77.39	85.05	77.13	84.31	82.04	83.38	93.2	87.51	89.27	86.26	71.82	85.45	85.95	81.64	83.99	11.06	9.29	9.9	59.06	58.29	54.91	86.59
mCherry%	89.14	90.46	90.32	76.45	74.42	69.23	65.56	64.57	69.92	71.01	69.6	63.79	70.53	60.32	55.04	65.48		50.7	61.54	77.86	79.48	79.61	58.98	59.14	67.05	82.13	79.23	75.67	83.47	74.67	78.91	81.55	84	89.38	81.39	79.85	74.97	59.61	76.65	78.15	75.67	74.73	75.42	71.69	70.08	78	79.38	79.42	78.02
Event count	4 217,00	4 120,00	3 833,00	3 877,00	3 565,00	10 000,00	10 000,00	10 000,00	10 000,00	10 000,00	10 000,00	10 000,00	10 000,00	10 000,00	10 000,00	10 000,00		10 000,00	10 000,00	10 000,00	10 000,00	10 000,00	10 000,00	10 000,00	10 000,00	10 000,00	10 000,00	10 000,00	10 000,00	10 000,00	10 000,00	10 000,00	10 000,00	10 000,00	10 000,00	10 000,00	10 000,00	10 000,00	10 000,00	10 000,00	10 000,00	10 022,00	3 250,00	3 288,00	3 215,00	10 000,00	10 000,00	10 000,00	10 000,00
Cas9 variant	dSpCas9			WT SpCas9			eSpCas9			SpCas9-HF1			HeFSpCas9			evoSpCas9			B-SpCas9			B-eSpCas9			B-SpCas9-HF1			B-HeFSpCas9			B-evoSpCas9			WT SpCas9			eSpCas9			evoSpCas9			B-SpCas9			B-eSpCas9			B-SpCas9-HF1
GuideRNA plasmid prep name	13020			13020			13020			13020			13020			13020			13020			13020			13020			13020			13020			13020MM1			13020MM1			13020MM1			13020MM1			13020MM1			13020MM1
Replicate	1	2	3	1	2	3	1	2	3	1	2	3	1	2	3	1	2	3	1	2	3	1	2	3	1	2	3	1	2	3	1	2	3	1	2	3	1	2	3	1	2	3	1	2	3	1	2	3	1
GFP negative cells %	4.99	5.93	5.58	78.85	77.99	79.72	71.14	75.88	78.78	75.07	75.24	71.72	5.45	7.22	6.78	15.09	16.34	26.93	81.03	74.52	70.58	68.58	75.68	78.25	82.1	81.92	76.21	4.57	4.58	4.74	5.59	7.7	6.48	86.25	85.02	83.69	4.24	4.29	4.44	5.3	5.55	4.12	68.03	72.33	70.32	3.51	3.56	4.19	3.85
mCherry%	72.93	74.25	74.77	66.09	64.14	64.26	66.88	71.65	77.61	68.35	64.06	53.5	67.04	71.79	79.07	76.56	73.43	85.06	81.75	65.55	56.69	71.01	80.14	82.28	83.74	76.32	67.13	65.92	79.55	80.22	70.71	75.59	80.38	72.93	68.91	59.28	60.44	69.04	68.04	66.74	67.78	62.35	61.09	66.42	64.8	67.88	63.53	57.24	68.57
Event count	10 000,00	10 000,00	10 000,00	10 000,00	10 000,00	10 000,00	10 000,00	10 000,00	10 000,00	10 000,00	10 000,00	10 000,00	10 000,00	10 000,00	10 000,00	10 000,00	10 000,00	10 000,00	10 000,00	10 000,00	10 000,00	10 000,00	10 000,00	10 000,00	10 000,00	10 000,00	10 000,00	10 000,00	10 000,00	10 000,00	10 000,00	10 286,00	10 000,00	10 000,00	10 000,00	10 000,00	10 000,00	10 000,00	10 000,00	10 000,00	10 000,00	10 000,00	10 000,00	10 000,00	10 000,00	10 000,00	10 000,00	10 000,00	10 000,00
Cas9 variant	dSpCas9			WT SpCas9			eSpCas9			SpCas9-HF1			HeFSpCas9			evoSpCas9			B-SpCas9			B-eSpCas9			B-SpCas9-HF1			B-HeFSpCas9			B-evoSpCas9			WT SpCas9			eSpCas9			evoSpCas9			B-SpCas9			B-eSpCas9			B-SpCas9-HF1
GuideRNA plasmid prep name	1588			1588			1588			1588			1588			1588			1588			1588			1588			1588			1588			1588MM1			1588MM1			1588MM1			1588MM1			1588MM1			1588MM1
Replicate	1	2	3	1	2	3	1	2	3	1	2	3	1	2	3	1	2	3	1	2	3	1	2	3	1	2	3	1	2	3	1	2	3	1	2	3	1	2	3	1	2	3	1	2	3	1	2	3	1
GFP negative cells %	7.67	7.24	7.66	83.45	85.14	81.02	79.8	79.4	79.62	68.83	71.05	64.97	8.58	8.51	7.83	8.46	7.84	6.8	81.08	76.65	75.69	74.4	56.72	52.03	58.57	64.7	67.44	6.83	7.05	7.25	7.32	6.59	5.92	47.8	54.24	64.16	9.1	10.07	9.29	8.84	8.68	9.17	62.84	66.49	61.75	9.05	8.83	8.8	10.11
mCherry%	63.83	67.27	71.57	59.85	65.29	57.11	59.49	64.21	55.24	55.02	54.68	48.1	57.24	59.72	56.46	65.73	67.98	57.61	54.48	52.98	48.45	65.67	50.58	45.09	47.77	53.63	52.73	66.51	66.71	65.26	56.66	55.53	51.52	66.69	70.23	69.19	70.03	72.83	72.52	60.98	56.91	58.12	72.73	73.22	72.49	66.21	63.96	56.39	69.03
Event count	18 641,00	18 165,00	18 158,00	10 005,00	10 000,00	10 000,00	10 000,00	10 000,00	10 000,00	10 000,00	10 000,00	10 000,00	10 000,00	10 000,00	10 000,00	10 000,00	10 000,00	10 000,00	10 000,00	10 000,00	10 000,00	10 000,00	10 000,00	10 000,00	10 000,00	10 000,00	10 000,00	10 000,00	10 000,00	10 000,00	10 000,00	10 000,00	10 000,00	10 000,00	10 000,00	10 000,00	10 000,00	10 000,00	10 000,00	10 000,00	10 000,00	10 000,00	10 000,00	10 000,00	10 000,00	10 000,00	10 000,00	10 000,00	10 000,00
[truncated: 551 more columns]

## Sheet: F4b
Cas9 variant	dSpCas9			WT SpCas9			SpCas9-HF1			HF+1			HF+2			HF+3			HF+4			HF+5			HF+6			HF+7			B-SpCas9-HF1			WT SpCas9			SpCas9-HF1			HF+1			HF+2			HF+3			HF+4
GuideRNA plasmid prep name	1637			1637			1637			1637			1637			1637			1637			1637			1637			1637			1637			1639			1639			1639			1639			1639			1639
Replicate	1	2	3	1	2	3	1	2	3	1	2	3	1	2	3	1	2	3	1	2	3	1	2	3	1	2	3	1	2	3	1	2	3	1	2	3	1	2	3	1	2	3	1	2	3	1	2	3	1
GFP negative cells %	2.36	3.12	3.63	87.8	85.32	86.69	47.84	41.59	41.65	7.95	7.71	7.55	61.18	58.26	56.04	81.91	80.14	78.86	68.94	69	67.01	81.79	81.11	79.21	81.42	73.59	72.84	84.02	82	82.18	13.86	11.59	12.74	72.38	75.11	74.68	63.43	65.96	67.7	27.28	23.46	25.17	55.95	56.4	60.32	55.53	50.94	46.78	51.25
mCherry%	64.19	64.89	61.99	51.5	48.63	47.83	35.59	41.1	38.46	42.74	39.26	32.84	49.12	52.05	47.14	37.21	37.5	31.34	31.21	33.23	30.71	35.74	33.84	27.59	22.54	28.05	24.05	39.4	35.15	31.98	69.48	66.67	63.44	48.23	43.27	33.37	37.98	45.98	48.42	41.97	39.34	35.64	45.65	51.24	52.55	43.78	40.58	31.64	32.76
Event count	11 878,00	11 814,00	12 837,00	11 089,00	10 579,00	10 506,00	10 472,00	10 659,00	10 726,00	10 594,00	10 644,00	10 643,00	10 551,00	10 582,00	10 607,00	10 638,00	10 821,00	10 701,00	10 665,00	10 730,00	10 671,00	10 727,00	10 875,00	10 966,00	4 631,00	10 664,00	10 808,00	10 735,00	10 731,00	10 740,00	10 509,00	10 681,00	10 693,00	10 000,00	10 000,00	10 000,00	10 000,00	10 000,00	10 000,00	10 000,00	10 000,00	10 000,00	10 000,00	10 000,00	10 000,00	10 000,00	10 000,00	10 000,00	10 000,00
HF+1	A497N
HF+2	A661R (SpCas9-HF1-plus)
HF+3	A695Q
HF+4	A926Q
HF+5	A661R+A695Q
HF+6	A661R+A926Q
HF+7	A695Q+A926Q
Processed data:			EGFP disruption (%)											SD
	Target site	type of sgRNA	WT SpCas9	SpCas9-HF1	B-SpCas9-HF1	A497N	A661R (SpCas9-HF1-plus)	A695Q	A926Q	A661R+A695Q	A661R+A926Q	A695Q+A926Q		WT SpCas9	SpCas9-HF1	B-SpCas9-HF1	A497N	A661R (SpCas9-HF1-plus)	A695Q	A926Q	A661R+A695Q	A661R+A926Q	A695Q+A926Q
	T21	20G	81.685	38.775	7.81167	2.81833	53.575	75.385	63.3983	75.785	71.0317	77.815		1.24227	3.59124	0.201329	2.57793	1.53155	1.132	1.33721	4.75198	1.11791	1.13503
		21G	58.385	0	6.64167	5.08167	20.6017	65.0183	53.355	66.0783	63.005	74.7683		3.95758	0.514717	0.99965	1.13133	3.77903	7.28673	1.24709	1.79603	1.10365	1.65445
	T23	20G	69.1383	60.7783	50.865	20.385	52.6383	46.165	45.6583	44.3783	40.375	51.0183		1.46787	2.14715	1.91349	2.40367	4.37676	0.591636	4.84688	3.12395	3.66721	2.37509
		21G	68.3717	0.671667	20.0083	2.495	24.1617	17.0517	25.2183	25.885	38.055	38.725		6.34352	0.665733	0.210079	1.86815	1.84323	0.814514	2.62306	7.79753	2.89706	2.6436
	T38	20G	86.775	57.5817	71.075	25.7917	78.4117	81.845	79.8583	83.9817	80.7717	85.3683		1.24617	1.42717	3.10511	2.91005	0.351046	1.51428	1.58427	0.517977	0.830803	2.67907
		21G	85.2183	14.795	16.935	7.085	36.1517	75.445	67.415	77.995	74.455	83.3283		1.98913	1.115	0.416813	5.29351	2.08407	2.01277	0.188237	2.67381	2.86409	2.11088
	T39	20G	87.0117	72.025	51.7483	27.3717	76.1517	81.6183	74.5017	80.885	81.2683	83.3917		1.42084	2.90602	0.468722	1.73865	2.69808	2.29105	1.18593	4.82288	0.650461	0.12897
		21G	86.575	22.7117	11.585	6.52833	42.3583	69.7183	61.235	79.6717	70.8117	81.3283		1.82487	1.81006	1.11433	4.07372	6.44585	1.65657	2.59189	2.31817	1.03558	1.27884
	T46	20G	88.455	81.1883	83.3783	53.8417	87.005	84.6617	81.135	84.915	83.035	84.645		0.76173	0.97079	3.24948	0.329292	1.08448	4.45448	1.66761	0.309246	3.37959	0.1823
		21G	85.6583	6.305	11.5317	2.975	53.4183	70.805	50.4417	78.2483	67.3283	78.5083		1.75717	1.31325	0.574485	5.81822	2.79001	2.25175	2.03608	1.08969	1.00759	2.70607
[truncated: 113 more columns]

## Sheet: F4c
Cas9 variant	dSpCas9			WT SpCas9			SpCas9-HF1			HF+1			HF+2			HF+3			HF+4			HF+5			HF+6			HF+7			B-SpCas9-HF1			WT SpCas9			SpCas9-HF1			HF+1			HF+2			HF+3			HF+4
GuideRNA plasmid prep name	8323			8323			8323			8323			8323			8323			8323			8323			8323			8323			8323			8323MM1			8323MM1			8323MM1			8323MM1			8323MM1			8323MM1
Replicate	1	2	3	1	2	3	1	2	3	1	2	3	1	2	3	1	2	3	1	2	3	1	2	3	1	2	3	1	2	3	1	2	3	1	2	3	1	2	3	1	2	3	1	2	3	1	2	3	1
GFP negative cells %		7.62	6.88	85.48	86.59	86.85	82.99	82.81	80.64	76.65	83.46	77.05	87.63	87.85	80.59	83.96	85.88	83.36	90.94	89.64	81.72		84.54	84.16	93.38	91.58	85.77	93.18	90.96	89.82	86.51	87.12		87.63	86.57	93.31	43.09	45.67		6.37	5.07	5.69	86.83	81.87	85.78	90.85	89.63	87.03	95.15
mCherry%		55.67	52.75	48.13	53.41	53.92	41.92	48.12	45.31	50.84	46.48	47.45	56.26	60.07	54.15	46.93	51.54	48.32	68.63	66.62	51.8		52.73	45.26	70.85	71.34	57.54	67.31	65.16	62.66	59.14	65.55		74.04	72.07	80.6	72.84	75.57		60.59	53.44	61.16	80.32	77.56	81.9	71.15	72.87	67.79	78.11
Event count		10 000,00	10 000,00	10 000,00	10 000,00	10 000,00	10 000,00	10 000,00	10 000,00	10 000,00	10 000,00	10 000,00	10 000,00	10 000,00	10 000,00	10 000,00	10 000,00	10 000,00	10 000,00	10 000,00	10 000,00		10 000,00	10 000,00	10 000,00	10 000,00	10 000,00	10 000,00	10 000,00	10 000,00	10 000,00	10 000,00		10 000,00	10 000,00	10 000,00	10 000,00	10 000,00		10 000,00	10 000,00	10 000,00	10 000,00	10 000,00	10 000,00	10 000,00	10 000,00	10 000,00	10 000,00
HF+1	A497N
HF+2	A661R (SpCas9-HF1-plus)
HF+3	A695Q
HF+4	A926Q
HF+5	A661R+A695Q
HF+6	A661R+A926Q
HF+7	A695Q+A926Q
[truncated: 140 more columns]

## Sheet: F4e
Cas9 variant	dSpCas9			WT SpCas9			eSpCas9			e+1			e+2			e+3			e+4			B-eSpCas9			WT SpCas9			eSpCas9			e+1			e+2			e+3			e+4			B-eSpCas9			dSpCas9			WT SpCas9
GuideRNA plasmid prep name	1592			1592			1592			1592			1592			1592			1592			1592			1634			1634			1634			1634			1634			1634			1634			1614			1635
Replicate	1	2	3	1	2	3	1	2	3	1	2	3	1	2	3	1	2	3	1	2	3	1	2	3	1	2	3	1	2	3	1	2	3	1	2	3	1	2	3	1	2	3	1	2	3	1	2	3	1
GFP negative cells %	5.01	5.93	6.55	91.22	91.02	89.09	85.83	88.28	86.69	87.44	88.27		86.21	89.59	89.58	83.56	84.44	85.57	85.47	87.93	89.82	87.15	88.91	83.55	94.17	93.17	92.4	85.42	89.33	87.2	88.59	86.61	86.62	88.14	88.21	88.55	84.05	81.28	84.09	89.36	88.96	90.62	85.63	82.42	80.08	4.14	5.17		93.39
mCherry%	89.23	90.23	90.43	89.76	89.83	85.62	85.62	90.15	88.7	90.87	90.73		87.9	93.48	91.58	87.67	86.57	84.87	84.69	89.84	89.9	91.08	91.11	86.85	91.54	91.16	88.54	75.07	81.85	80.27	80.85	80.73	73.84	77.23	84.23	83.13	81.69	77.52	72.55	76.8	79.2	82.33	85.74	84.65	77.57	81.99	87.88		83.88
Event count	10 000,00	10 000,00	10 000,00	10 000,00	10 000,00	10 000,00	10 000,00	10 000,00	10 000,00	10 000,00	10 000,00	0	10 000,00	10 000,00	10 000,00	10 000,00	10 000,00	10 000,00	10 000,00	10 000,00	10 000,00	10 000,00	10 000,00	10 000,00	10 000,00	10 000,00	10 000,00	12 109,00	11 858,00	11 699,00	11 511,00	11 549,00	11 252,00	11 355,00	11 246,00	11 206,00	11 499,00	11 412,00	10 912,00	11 185,00	11 059,00	11 303,00	11 230,00	11 253,00	10 883,00	11 135,00	11 026,00		10 310,00
e+1	A848K
e+2	A1003K (eSpCas9-plus)
e+3	A1060R
e+4	A1003K+A1060R
Processed data:
				EGFP disruption (%)								SD
		Target site	type of sgRNA	WT SpCas9	eSpCas9	B-eSpCas9	A848K	A1003K (eSpCas9-plus)	A1060R	A1003K+A1060R		WT SpCas9	eSpCas9	B-eSpCas9	A848K	A1003K (eSpCas9-plus)	A1060R	A1003K+A1060R
		T12	20G	85.1552	81.6452	82.5668	83.1718	79.2352	82.4518	81.2485		1.17628	1.24299	0.586899	1.94856	1.00759	2.18122	2.73213
			21G	76.1618	2.17848	75.8052	67.6318	58.8518	71.9218	63.4818		3.05534	1.35149	5.49782	5.94011	5.82429	3.97204	0.770779
		T18	20G	87.9585	82.0285	81.9852	83.0118	77.8518	84.3585	77.4218		0.887487	1.95761	1.14028	0.219317	1.61093	0.866333	2.78634
			21G	82.0218	12.8485	82.0118	79.3418	78.0052	79.8852	74.2218		2.57496	1.76959	1.62077	0.117898	5.22668	3.90636	2.52149
		T19	20G	88.6785	81.8652	82.5685	76.0485	74.3052	81.2118	69.2518		1.06002	3.24916	0.457639	1.05567	1.26749	1.6273	1.95517
			21G	84.6785	4.20848	78.6618	45.0152	42.8718	58.4385	38.9618		2.60408	1.45583	4.01	10.1037	11.9997	3.76543	1.54149
		T23	20G	86.0952	86.3852	81.6985	74.7185	75.4452	78.8685	80.3552		1.90122	1.46943	1.3506	1.19976	1.45717	2.24072	0.678847
			21G	85.6985	14.5285	72.4318	64.6052	72.0668	72.7018	69.8852		1.05992	1.53644	1.55563	2.62241	0.544472	2.42184	6.37498
		T40	20G	86.6318	83.2618	75.5718	76.7285	74.0552	67.8318	62.3218		0.589237	1.59038	3.92784	0.521664	1.92316	1.7617	1.66682
			21G	81.6652	10.2752	71.1518	49.1818	50.3368	61.6252	43.8985		1.38233	4.19973	3.33933	5.05594	3.44361	4.71561	4.254
[truncated: 68 more columns]

## Sheet: F4f
Cas9 variant	dSpCas9			WT SpCas9			eSpCas9			e+1			e+2			e+3			e+4			B-eSpCas9			WT SpCas9			eSpCas9			e+1			e+2			e+3			e+4			B-eSpCas9			WT SpCas9			eSpCas9
GuideRNA plasmid prep name	1586			1586			1586			1586			1586			1586			1586			1586			1586MM1			1586MM1			1586MM1			1586MM1			1586MM1			1586MM1			1586MM1			1586MM2			1586MM2
Replicate	1	2	3	1	2	3	1	2	3	1	2	3	1	2	3	1	2	3	1	2	3	1	2	3	1	2	3	1	2	3	1	2	3	1	2	3	1	2	3	1	2	3	1	2	3	1	2	3	1
GFP negative cells %	4.49	4.02	4.68	79.43	80.78	74.17	68.8	66.14	66.47	71.3	69.61	65.63	57.76	52.48	75.6	54.81	54.39	46.03	72.38	66.96		24.69	30.85	27.62	79.5	74.37	83.53	6.57	5.78	5.22	24.09	26.85	23.62	4.04		3.21	2.91	3.7	3.61	4.56	4.61	3.83	12.29	4.88	6.16	48.51	49.77		4.14
mCherry%	87.78	89.66	88.66	87.71	88.33	87.54	86.67	87.62	88.38	90.3	88.57	89.2	85.78	88.83	86.63	88.25	88.22	87.23	85.96	87.71		85.15	86.9	86.06	86.27	87.72	90.5	73.42	75.58	88.58	88.66	91.08	88.91	90.85		91	84.75	88.47	87.49	82.27	87.62	88.94	79.61	79.99	62.81	88.48	86.92		89.92
Event count	10 000,00	10 000,00	10 000,00	10 000,00	10 000,00	10 000,00	10 000,00	10 000,00	10 000,00	10 000,00	10 000,00	10 000,00	10 000,00	10 000,00	10 000,00	10 000,00	10 000,00	10 000,00	10 000,00	10 000,00		10 000,00	10 000,00	10 000,00	10 000,00	10 000,00	10 000,00	10 000,00	10 000,00	10 000,00	10 000,00	10 000,00	10 000,00	10 000,00		10 000,00	10 000,00	10 000,00	10 000,00	10 000,00	10 000,00	10 000,00	10 000,00	10 000,00	10 000,00	10 000,00	10 000,00		10 000,00
e+1	A848K
e+2	A1003K (eSpCas9-plus)
e+3	A1060R
e+4	A1003K+A1060R
[truncated: 128 more columns]

## Sheet: F5a
Cas9 variant	dSpCas9			WT SpCas9			eSpCas9			eSpCas9-plus			SpCas9-HF1			SpCas9-HF1-plus			WT SpCas9			eSpCas9			eSpCas9-plus			SpCas9-HF1			SpCas9-HF1-plus			WT SpCas9			eSpCas9			eSpCas9-plus			SpCas9-HF1			SpCas9-HF1-plus			dSpCas9
GuideRNA plasmid prep name	8323			8323			8323			8323			8323			8323			1582			1582			1582			1582			1582			1587			1587			1587			1587			1587			1588
Replicate	1	2	3	1	2	3	1	2	3	1	2	3	1	2	3	1	2	3	1	2	3	1	2	3	1	2	3	1	2	3	1	2	3	1	2	3	1	2	3	1	2	3	1	2	3	1	2	3	1
GFP negative cells %	9.91	9.6	12.41	51.13	47.83	51.15	54.94	53.61	53.2	52.62	50.74	51.55	51.97	52.35	50.77	58.92	58.14	37.59	41.4	42.04	42.26	44.78	43.21		34.73	39.76	39.41	38.93	39.3	37.76	49.83	45.71	42.25	44.51	46.32	47.63	49.24	45.47	44.67	47.06	47.61	47.74	32.49	30.78	28.66	49.82	50.56	47.32	7.75
mCherry%	87.07	83.41	82.3	70.58	75.64	72.63	78.96	78.99	77.8	77.88	74.89	74.2	77.28	76.29	73.21	79.35	79.51	68.08	79.79	78.52	78.14	82.38	80.76		75.96	78.15	77.83	79.88	79.36	77.6	84.48	81.32	79.77	80.14	80.79	82.43	81.29	79.63	77.15	82.16	81.06	83.55	78.43	75.23	76.59	84.09	83.28	81.39	80.85
Event count	10 000,00	10 000,00	10 000,00	10 000,00	10 000,00	10 000,00	10 000,00	10 000,00	10 000,00	10 000,00	10 000,00	10 000,00	10 000,00	10 000,00	10 000,00	10 000,00	10 000,00	10 000,00	10 000,00	10 000,00	10 000,00	10 000,00	10 000,00		10 000,00	10 000,00	10 000,00	10 000,00	10 000,00	10 000,00	10 000,00	10 000,00	10 000,00	10 000,00	10 000,00	10 000,00	10 000,00	10 000,00	10 000,00	10 000,00	10 000,00	10 000,00	11 631,00	11 492,00	11 616,00	12 266,00	12 275,00	11 594,00	11 317,00
[truncated: 353 more columns]

## Sheet: F5b,c
Cas9 variant	dSpCas9			WT SpCas9			SpCas9-HF1			SpCas9-HF1-plus			WT SpCas9			SpCas9-HF1			SpCas9-HF1-plus			WT SpCas9			SpCas9-HF1			SpCas9-HF1-plus			dSpCas9			WT SpCas9			SpCas9-HF1			SpCas9-HF1-plus			WT SpCas9			SpCas9-HF1			SpCas9-HF1-plus
GuideRNA plasmid prep name	8323			8323			8323			8323			1631			1631			1631			1582			1582			1582			1622			1622			1622			1622			1589			1589			1589
Replicate	1	2	3	1	2	3	1	2	3	1	2	3	1	2	3	1	2	3	1	2	3	1	2	3	1	2	3	1	2	3	1	2	3	1	2	3	1	2	3	1	2	3	1	2	3	1	2	3	1
GFP negative cells %	7.8	6.51	8.63	83.34	86.27	87.18	83.3	81.81	83.22	83.92	85.09	84.71	84.69	84.69	84.27	16.72	13.96	14.49	82.29	79.96		69.84	70.82	68.86	70.57	68.91	67.54	59.95	56.63		7.06	7.97	6.44	72.21		57.09	11.71	15.97	16.12	48.91	50.83	44.81	79.26	79.64	82.83	74.46	74.99	77.32	83.76
mCherry%	95.4	96.36	96.5	92.05	93.44	93.28	90.99	90.44	89.8	92.28	93.06	91.75	92.3	91.66	90.72	90.78	89.03	89.93	93.32	90.91		94.59	93.76	93.52	92.59	93.83	91.36	91.75	91.54		98.2	98.38	93.6	96.34		90.81	83.88	88.38	87.12	89.07	89.08	85.6	86.95	87.08	90.6	83.67	84.74	87.03	91.62
Event count	10 000,00	10 000,00	10 000,00	10 000,00	10 000,00	10 000,00	10 000,00	10 000,00	10 000,00	10 000,00	10 000,00	10 000,00	10 000,00	10 000,00	10 000,00	10 000,00	10 000,00	10 000,00	10 000,00	10 000,00		10 000,00	10 000,00	10 000,00	10 000,00	10 000,00	10 000,00	10 000,00	10 000,00		10 000,00	10 000,00	10 000,00	10 000,00		10 000,00	10 000,00	10 000,00	10 000,00	10 000,00	10 000,00	10 000,00	10 000,00	10 000,00	10 000,00	10 000,00	10 000,00	10 000,00	10 000,00
[truncated: 311 more columns]

[truncated: 6 more sheets: F6a, F6b, F6c, F7a, F7b, F7c]
