# Supplementary material for: Blackjack mutations improve the on-target activities of increased fidelity variants of SpCas9 with 5′G-extended sgRNAs
Source: Nat Commun. 2020 Mar 6;11:1223. doi: 10.1038/s41467-020-15021-5 (PMC7060260; doi:10.1038/s41467-020-15021-5)
Supplement: Supplementary file 7 — Supplementary Data 5 [file 41467_2020_15021_MOESM7_ESM.xlsx]

## Sheet: Sup. Fig. 1a
Cas9 variant	dCas9		WT SpCas9			SpCas9-HF1			HF-B1			HF-B6			HF-B9			WT SpCas9			SpCas9-HF1			HF-B1			HF-B6			HF-B9			WT SpCas9			SpCas9-HF1			HF-B1			HF-B6			HF-B9			WT SpCas9
GuideRNA plasmid prep name	13021		13021			13021			13021			13021			13021			1609			1609			1609			1609			1609			1637			1637			1637			1637			1637			1617
Replicate	1	2	1	2	3	1	2	3	1	2	3	1	2	3	1	2	3	1	2	3	1	2	3	1	2	3	1	2	3	1	2	3	1	2	3	1	2	3	1	2	3	1	2	3	1	2	3	1	2
GFP negative cells %	11.81	11.54	80.19	78.58	76.67	78.09	85.06	84.66	46.12	48.16	53.06	73.92	68.41	67.18	67.17	69.87	75.82	74.76	79.85	77.64	22.81	23.26	17.59	10.96	15.56	18.64	36.65	39.31	46.93	45.32	41.49	45.71	86.71	86.15	76.88	68.57	77.67	76.5	17.14	17.67	11.04	13.51	17.46	22.42	26.83	27.73	21.56	62.6	65.77
mCherry%	88.8	87.15	79.41	82.34	77.39	82.85	90.31	90.78	90.05	90.46	83.6	82.49	89.21	91.17	91.31	92.47	85.06	77.29	89.12	91.71	94.16	93.36	82.95	79.74	84.86	86.88	83.51	89.55	86.19	81.14	86.41	87.94	91.73	89.4	75.51	80.12	89.91	92.62	88.13	88.07	81.71	79.97	81.29	82.63	82.01	83.98	82	72.63	75.38
Event count	10263	10440	10921	10733	10670	10649	10755	10684	10594	10796	10520	10789	10674	10710	10754	10737	10674	10769	10835	10775	10898	10948	10728	10983	11046	11030	11100	10981	10977	10997	11062	11042	11058	10973	10919	10826	10957	10928	11274	11270	11129	10966	11139	11217	11292	11162	11160	10451	10477
[truncated: 45 more columns]

## Sheet: Sup. Fig. 1b
Cas9 variant	WT SpCas9			SpCas9-HF1			HF-B6			HF-B9			WT SpCas9			SpCas9-HF1			HF-B6			HF-B9			WT SpCas9			SpCas9-HF1			HF-B6			HF-B9			WT SpCas9			SpCas9-HF1			HF-B6			HF-B9			WT SpCas9
GuideRNA plasmid prep name	1582			1582			1582			1582			1622			1622			1622			1622			1584			1584			1584			1584			1623			1623			1623			1623			1585
Replicate	1	2	3	1	2	3	1	2	3	1	2	3	1	2	3	1	2	3	1	2	3	1	2	3	1	2	3	1	2	3	1	2	3	1	2	3	1	2	3	1	2	3	1	2	3	1	2	3	1
GFP negative cells %	89.61	89.67	87.73	90.5	92.3	86.8	88.73	89.61	84.77	88.55	91.36	94.23	92.07	86.01	84.29	69.94	71.69	76.26	87.25	83.31	79.14	87.64	88.49	92.91	86.59	85.52	84.04	89.4	88.95	92	92.61	90.54	86.04	86.68	90.03	90.73	85.55	84.2	81.32	77.32	78.6	79.88	85.98	85.39	81.99	77.48	76.81	78.63	90.04
mCherry%	94.08	94.14	92.32	93.3	95.72	87.92	93.56	94.74	94.16	95.08	97.38	98.82	98.65	91.02	89.1	93.33	97.49	98.33	98.35	94.29	91.21	94.68	95.86	98.45	96.49	92.78	89.05	93.41	95.13	99.09	98.65	96.02	93.03	94.51	95.41	95.98	93.73	90.12	87.08	91.11	91.12	93.03	93.22	93.06	89.6	87.05	89.66	90.87	92.12
Event count	7 047,00	5 565,00	7 528,00	9 327,00	9 365,00	10 000,00	9 509,00	7 433,00	8 352,00	10 000,00	10 000,00	10 000,00	2 301,00	6 336,00	7 806,00	10 000,00	7 326,00	3 054,00	4 595,00	8 650,00	9 753,00	10 000,00	10 000,00	8 837,00	3 330,00	7 561,00	8 696,00	9 409,00	7 231,00	2 976,00	6 447,00	10 206,00	10 000,00	10 000,00	10 000,00	10 000,00	5 330,00	8 555,00	10 000,00	10 000,00	10 000,00	9 420,00	10 000,00	10 000,00	10 000,00	10 000,00	10 000,00	10 000,00	7 609,00
Cas9 variant	WT SpCas9			SpCas9-HF1			HF-B6			HF-B9			WT SpCas9			SpCas9-HF1			HF-B6			HF-B9			WT SpCas9			SpCas9-HF1			HF-B6			HF-B9			WT SpCas9			SpCas9-HF1			HF-B6			HF-B9			WT SpCas9
GuideRNA plasmid prep name	1639			1639			1639			1639			1619			1619			1619			1619			8629			8629			8629			8629			8649			8649			8649			8649			8632
Replicate	1	2	3	1	2	3	1	2	3	1	2	3	1	2	3	1	2	3	1	2	3	1	2	3	1	2	3	1	2	3	1	2	3	1	2	3	1	2	3	1	2	3	1	2	3	1	2	3	1
GFP negative cells %	85.24	80.64	80.04	90.87		93.06	89.84		80.9	89.89	92.66	86.28	93.69	89.74	86.18	46.38	43.66	45.42	65.53	56.5	47.67	78.92	80.13	82.53	95.15	91.13	85.29	91.62	90.65	92.6	90.83	89.73	86.31	89.12	90.97	92.38	94.74	91.49	88.63	35.65	32.17	33.4	90.49	90.5	88.97	85.3	87.51	89.94	87.55
mCherry%	94.97	93.9	92.23	96.18	8.67	98.41	97.67	72.76	92.74	97.07	97.85	87.27	98.42	95.76	94.67	96.36	97.91	98.55	98.7	94.68	91.96	96.53	97.62	98.08	98.59	96.65	93.52	95.6	96.55	98.8	96.98	93.9	92.27	94.86	95.89	96.79	97.05	94.79	93.84	95.06	93.26	94.55	94.25	93.95	92.24	94.8	95.46	97.5	96.79
Event count	10 000,00	10 000,00	10 000,00	10 000,00	577	8 112,00	10 000,00	10 000,00	10 000,00	10 000,00	10 000,00	10 000,00	10 000,00	10 000,00	10 000,00	10 000,00	9 312,00	4 770,00	5 543,00	10 000,00	10 000,00	10 000,00	10 000,00	8 031,00	10 000,00	10 000,00	10 000,00	9 721,00	6 369,00	3 650,00	4 860,00	9 604,00	10 000,00	10 146,00	9 443,00	6 573,00	9 077,00	10 000,00	10 000,00	9 944,00	8 436,00	8 151,00	9 574,00	9 308,00	10 000,00	10 000,00	10 000,00	10 000,00	10 000,00
[truncated: 122 more columns]

## Sheet: Sup. Fig. 1d,e
Cas9 variant	dSpCas9			WT SpCas9			SpCas9-HF1			HF-B6			HF-B7			HF-B9			HF-B11			HF-B13			HF-B15			HF-B17			HF-B18			WT SpCas9			SpCas9-HF1			HF-B6			HF-B7			HF-B9			HF-B11
GuideRNA plasmid prep name	8323			8323			8323			8323			8323			8323			8323			8323			8323			8323			8323			1631			1631			1631			1631			1631			1631
Replicate	1	2	3	1	2	3	1	2	3	1	2	3	1	2	3	1	2	3	1	2	3	1	2	3	1	2	3	1	2	3	1	2	3	1	2	3	1	2	3	1	2	3	1	2	3	1	2	3	1
GFP negative cells %	7.57	6.84	6.66	72.43	70.58	75.11	69.51	67.87	67.47	79.89	78.26	82.6	91.41	86.8	83.59	76.63	74.88	79.77	88.79	85.27	80.44	75.92	74.9	78.22	91.69	85.4	83.3	62.64	58.83	58.91	73.55	71.24	67.76	77.88	81.03	82.96	18.22	23.85	21.78	80.28	81.48	81.17	85.78	85.51	82.47	80.74	81.22	82.48	86.46
mCherry%	77.36	71.79	71	82.05	82.93	89.54	87.05	83.39	77.37	80.14	83.98	91.42	90.75	82.9	73.66	76.59	84.29	92.75	96	86.33	78.32	77.15	82	91.37	89.65	84.14	76.73	75.16	84.91	83.58	91.23	87.52	77.41	82.78	91.7	94.68	87.26	90.26	80.4	81.89	88.16	86.28	76.83	79.31	73.28	78.08	83.26	85.35	87.5
Event count	9 608,00	10 000,00	10 000,00	10 000,00	10 000,00	10 000,00	10 000,00	10 000,00	10 000,00	10 000,00	10 000,00	10 000,00	5 014,00	9 419,00	10 219,00	10 000,00	10 000,00	10 000,00	8 782,00	10 000,00	10 190,00	10 000,00	10 000,00	10 000,00	3 208,00	5 252,00	7 404,00	10 000,00	10 000,00	10 000,00	10 000,00	10 000,00	10 000,00	10 168,00	9 200,00	10 000,00	10 000,00	10 000,00	10 000,00	10 000,00	9 026,00	10 000,00	5 015,00	8 606,00	9 449,00	10 000,00	10 000,00	10 000,00	8 525,00
[truncated: 74 more columns]

## Sheet: Sup. Fig. 1f
Cas9 variant	dSpCas9			WT SpCas9			SpCas9-HF1			HF-B9			HF-B7			HF-B18			HF-B19			HF-B3			HF-B4			HF-B5			HF-B2			HF-B17			HF-B10			HF-B8			WT SpCas9			SpCas9-HF1			HF-B9
GuideRNA plasmid prep name	8635			8635			8635			8635			8635			8635			8635			8635			8635			8635			8635			8635			8635			8635			8653			8653			8653
Replicate	1	2	3	1	2	3	1	2	3	1	2	3	1	2	3	1	2	3	1	2	3	1	2	3	1	2	3	1	2	3	1	2	3	1	2	3	1	2	3	1	2	3	1	2	3	1	2	3	1
GFP negative cells %	9.16	9.79	7.39	60.47	59.05	60.01	79.62	80.77	81.51	84.15	83.32	76.81	76.38	72.5	74.41	60.59	62.78	65.2	54.05	47.51	41.96	25.31	32.64	40.69	9.31	9.37	9.13	12.33	13.06	16.35	18.29	21.25	19.01	59.37	64.62	66.85	39.05	41.13	42.02	55.12	52.16	60.99	64.63	65.07	65.21	13.13	12.96	14.34	71.95
mCherry%	89.23	91.95	92.74	91.56	89.04	82.86	88.46	89.09	90.38	92.37	88.12	79.84	91.59	93.96	96.02	93.78	93.56	90.47	83.5	86.9	85.56	90.46	94.51	94.65	84.4	84.73	83.29	93.97	94.5	92.38	90.84	90.69	89.96	93.97	94.1	90.27	85.13	89	90.5	92.55	92.07	89.87	87.31	88.42	86.46	89.96	88.78	86	77.43
Event count	9 336,00	14 021,00	21 834,00	31 134,00	38 003,00	35 854,00	27 933,00	21 746,00	21 098,00	23 588,00	24 809,00	23 285,00	27 716,00	27 050,00	26 758,00	24 397,00	26 614,00	28 859,00	28 771,00	25 620,00	22 997,00	23 894,00	25 094,00	23 418,00	27 334,00	24 162,00	19 776,00	25 698,00	21 987,00	20 917,00	25 823,00	25 493,00	25 921,00	24 013,00	25 362,00	26 789,00	25 373,00	24 994,00	23 508,00	26 442,00	28 556,00	30 366,00	27 223,00	28 431,00	29 752,00	24 016,00	21 121,00	21 906,00	18 172,00
Cas9 variant	dSpCas9			WT SpCas9			SpCas9-HF1			HF-B9			HF-B13			HF-B14			HF-B15			HF-B11			HF-B12			WT SpCas9			SpCas9-HF1			HF-B9			HF-B13			HF-B14			HF-B15			HF-B11			HF-B12
GuideRNA plasmid prep name	8635			8635			8635			8635			8635			8635			8635			8635			8635			8653			8653			8653			8653			8653			8653			8653			8653
Replicate	1	2	3	1	2	3	1	2	3	1	2	3	1	2	3	1	2	3	1	2	3	1	2	3	1	2	3	1	2	3	1	2	3	1	2	3	1	2	3	1	2	3	1	2	3	1	2	3	1
GFP negative cells %	7.65	8.02	8.8	60.38	61.49	62.45	62.28	62.47	60.68	48.68	51.99	53.15	56.99	56.2	51.97	49.6	47.54	49.6	39.88	41.53	40.7	43.09	42.6	45.19	45.85	45.97	41.17	61.57	62.85	65.56	14.3	11.2	7.01	39.09	41.52	44.05	49.23	52.9	45.55	40.89	41.87	40.38	28.86	28.53	26.84	40.49	38.72	43.34	43.78
mCherry%	75.28	82.25	73.84	67.29	69.74	71.72	74.87	75.46	67.73	70.56	75.49	85.31	86.96	75.18	67.18	75.56	75.29	83.95	84.18	79.27	71.55	68.98	68.19	80.37	84.48	79.56	67.8	68.23	73.57	80.4	86.58	81.51	72.17	64.41	71.24	74.33	79.64	76.64	67.12	68.45	69.62	72.36	74.65	73.55	64.82	61.03	60.7	65.12	62.43
Event count	10 000,00	10 000,00	8 127,00	10 000,00	10 000,00	9 684,00	8 947,00	10 000,00	6 744,00	10 000,00	10 000,00	10 000,00	10 000,00	10 000,00	10 000,00	10 000,00	10 000,00	10 000,00	10 000,00	10 000,00	10 000,00	10 000,00	10 000,00	10 000,00	10 000,00	10 000,00	10 000,00	10 000,00	10 000,00	9 602,00	10 000,00	10 000,00	10 000,00	10 000,00	10 000,00	10 000,00	10 000,00	10 000,00	10 000,00	10 000,00	10 000,00	10 000,00	10 000,00	10 000,00	10 000,00	10 000,00	10 000,00	10 000,00	10 000,00
Cas9 variant	WT SpCas9			SpCas9-HF1			HF-B6			HF-B7			HF-B9			HF-B11			HF-B13			HF-B15			HF-B17			HF-B18			WT SpCas9			SpCas9-HF1			HF-B6			HF-B7			HF-B9			HF-B11			HF-B13
GuideRNA plasmid prep name	1639			1639			1639			1639			1639			1639			1639			1639			1639			1639			1619			1619			1619			1619			1619			1619			1619
Replicate	1	2	3	1	2	3	1	2	3	1	2	3	1	2	3	1	2	3	1	2	3	1	2	3	1	2	3	1	2	3	1	2	3	1	2	3	1	2	3	1	2	3	1	2	3	1	2	3	1
GFP negative cells %	81.17	85.09	87.1	81.34	79.38	73.31	70.78	67.12	65.88	89.45	81.75	75.1	76.51	80.73	79.34	86.35	77.03	76.1	70.19	78.85	77.02	77.04	75.22	75.39	36.08	46.52	38.75	57.93	58.69	52.48	77.03	78.24	81.76	14.76	13.03	13.2	30.42	32.07	34.66	58.74	61.72	59.19	40.29	42.25	38.83	53.12	53.31	42.4	36.38
mCherry%	82.2	88.87	92.46	94.7	91.28	86.39	87.24	86.47	90.3	87.92	83.32	75.31	88.8	93.88	93.71	95.17	83.76	84.23	85.8	94.53	95.11	85.98	78.18	78.43	80.8	92.12	83.08	84.98	85.47	78.34	82.47	84.85	88.82	89.19	86.27	85.07	85.8	88.38	89.35	87.06	86.01	84.09	83.25	86.52	86	93.24	92.21	84.81	87.03
Event count	10 123,00	10 362,00	10 000,00	10 000,00	10 000,00	10 000,00	10 000,00	10 000,00	10 000,00	2 739,00	8 665,00	10 000,00	10 000,00	10 000,00	10 000,00	8 223,00	10 000,00	10 000,00	10 000,00	10 000,00	10 000,00	8 332,00	8 637,00	10 000,00	10 000,00	10 000,00	10 000,00	10 000,00	10 000,00	10 000,00	10 000,00	10 000,00	10 000,00	10 000,00	10 000,00	10 000,00	10 000,00	10 000,00	10 000,00	10 000,00	5 995,00	8 789,00	10 000,00	10 000,00	10 000,00	10 000,00	9 295,00	10 000,00	10 000,00
[truncated: 275 more columns]

## Sheet: Sup. Fig. 2
Same data as Figure 2a
Cas9 variant	dSpCas9			WT SpCas9			eSpCas9			SpCas9-HF1			HeFSpCas9			evoSpCas9			B-SpCas9			B-eSpCas9			B-SpCas9-HF1 (HF-B9)			B-HeFSpCas9			B-evoSpCas9			dSpCas9			WT SpCas9			eSpCas9			SpCas9-HF1			HeFSpCas9			evoSpCas9
GuideRNA plasmid prep name	8323			8323			8323			8323			8323			8323			8323			8323			8323			8323			8323			1582			1582			1582			1582			1582			1582
Replicate	1	2	3	1	2	3	1	2	3	1	2	3	1	2	3	1	2	3	1	2	3	1	2	3	1	2	3	1	2	3	1	2	3	1	2	3	1	2	3	1	2	3	1	2	3	1	2	3	1
GFP negative cells %	10.03	9.37	8.94	59.98	62.62	60.89	74.02	72.24	72.08	68.52	69.96	69.19	40.73	40.87	32.7	76.08	76.39	75.12	66.08	68.67	62.52	68.78	70.85	67.88	48.84	48.55	47.71	16.6	16.68	16.59	33.52	38.46	36.2	7.48	8.71	8.74	45.31	46.69	49.74	50.19	54.96	58.51	55.46	54.29	45.55	15.82	14.43	15.79	52.32
mCherry%	90.98	92.67	93.94	85.7	85.69	86.35	93.06	91.83	92.83	90.95	91.84	92.44	90.46	91.15	88.73	95.41	95.15	94.53	88.59	89.99	87.97	91.05	92.6	90.92	64.03	65.97	66.24	83.91	85.61	81.42	89.59	90.66	88.84	91.47	93.82	92.49	83.71	88.42	87.23	92.21	93.23	92	91.79	90.96	88.77	91.28	90.88	92.13	95.72
Event count	10 327,00	9 881,00	10 000,00	10 908,00	10 000,00	10 000,00	10 000,00	10 000,00	10 000,00	10 000,00	10 000,00	10 000,00	10 000,00	10 000,00	10 000,00	10 000,00	10 000,00	10 000,00	10 000,00	10 000,00	10 000,00	10 000,00	10 000,00	10 000,00	10 000,00	10 000,00	10 000,00	10 000,00	10 000,00	10 000,00	10 000,00	10 000,00	10 000,00	10 000,00	10 000,00	10 000,00	10 000,00	10 000,00	10 000,00	10 000,00	10 000,00	10 000,00	10 000,00	10 000,00	10 000,00	10 000,00	10 000,00	10 000,00	10 000,00
Cas9 variant	dSpCas9			WT SpCas9			eSpCas9			SpCas9-HF1			HeFSpCas9			evoSpCas9			B-SpCas9			B-eSpCas9			B-SpCas9-HF1 (HF-B9)			B-HeFSpCas9			B-evoSpCas9			dSpCas9			WT SpCas9			eSpCas9			SpCas9-HF1			HeFSpCas9			evoSpCas9
GuideRNA plasmid prep name	13021			13021			13021			13021			13021			13021			13021			13021			13021			13021			13021			1634			1634			1634			1634			1634			1634
Replicate	1	2	3	1	2	3	1	2	3	1	2	3	1	2	3	1	2	3	1	2	3	1	2	3	1	2	3	1	2	3	1	2	3	1	2	3	1	2	3	1	2	3	1	2	3	1	2	3	1
GFP negative cells %	6.82	7.77	7.57	44.99	43.13	40.16	41.97	47.23	42.57	37.15	38.67	40.48	7	6.35	6.67	33.21	33.52	33.49	43.97	45.56	40.69	37.91	34.99	35.34	22.35	22.28	18.39	5.82	6.26	4.57	6.84	6.42	6.63	6.67	7.44	6.96	37.73	37.41	39.51	39.3	37.59	38.22	19.3	19.28	19.11	4.43	5.55	6.03	6.95
mCherry%	86.99	86.8	88.46	81.75	81.59	75.37	81.8	84.07	81.92	83.83	81.51	80.56	82.17	79.71	79.06	84.5	85.44	85.93	83.2	83.87	77.25	71.9	71.47	73.91	64.31	64.95	61.39	62.37	63.72	65.72	63.05	65.93	69.86	86.54	85.95	83.21	70.93	71.99	73.78	81.07	79.64	77.97	78.56	79.99	79.6	78.76	80.32	76.48	83.62
Event count	10 000,00	10 000,00	10 000,00	10 000,00	10 000,00	10 000,00	10 000,00	10 000,00	10 000,00	10 000,00	10 000,00	10 000,00	10 000,00	10 000,00	10 000,00	10 000,00	10 000,00	10 000,00	10 000,00	10 000,00	10 000,00	10 000,00	10 000,00	10 000,00	10 000,00	10 000,00	10 000,00	10 000,00	10 000,00	10 000,00	10 000,00	10 000,00	10 000,00	10 000,00	10 000,00	10 000,00	10 000,00	10 000,00	10 000,00	10 000,00	10 000,00	10 000,00	10 000,00	10 000,00	10 000,00	10 000,00	10 000,00	10 000,00	10 000,00
Cas9 variant	dSpCas9			WT SpCas9			eSpCas9			SpCas9-HF1			HeFSpCas9			evoSpCas9			B-SpCas9			B-eSpCas9			B-SpCas9-HF1 (HF-B9)			B-HeFSpCas9			B-evoSpCas9			dSpCas9			WT SpCas9			eSpCas9			SpCas9-HF1			HeFSpCas9			evoSpCas9
GuideRNA plasmid prep name	8623			8623			8623			8623			8623			8623			8623			8623			8623			8623			8623			8626			8626			8626			8626			8626			8626
Replicate	1	2	3	1	2	3	1	2	3	1	2	3	1	2	3	1	2	3	1	2	3	1	2	3	1	2	3	1	2	3	1	2	3	1	2	3	1	2	3	1	2	3	1	2	3	1	2	3	1
GFP negative cells %	11.32	10.31	10.32	69.27	64.73	61.32	54.49	55.84	57.75	49.23	45.24	41.93	9.7	8.9	10.65	13.24	15.83	14.44	68.07	68.21	56.13		58.72	54.88	31.31	31.95	19.79	9.38	8.65	10.07	8.17	7.94	9.68	9.78	9.77	11.68	54.53	53.76	52.1	55.78	51.06	45.81	52.79	51.53	49.36	10.42	10.21	11.01	65.01
mCherry%	85.28	85.07	82.24	88.09	86.98	85.86	80.14	80.17	77.33	86.81	87.59	83.01	88.84	88.62	86.82	66.79	85.01	81.21	88.98	89.82	84.91		85.84	80.53	88.82	90.11	73.52	81.86	78.8	84.09	62.89	59.68	87.43	88.03	83.83	88.71	76.61	78.29	76.74	76.88	74.41	74.28	77.03	76.79	71.76	80.07	84.25	80.17	88.1
Event count	12 897,00	9 385,00	9 332,00	9 324,00	9 407,00	9 438,00	9 481,00	9 440,00	9 415,00	9 369,00	9 420,00	9 492,00	9 411,00	9 412,00	9 384,00	9 559,00	9 509,00	9 483,00	9 383,00	9 432,00	9 503,00		9 491,00	9 448,00	9 323,00	9 441,00	9 491,00	9 484,00	9 453,00	9 435,00	9 462,00	9 536,00	9 405,00	9 295,00	9 417,00	9 417,00	9 073,00	9 060,00	9 135,00	10 000,00	10 000,00	10 000,00	10 000,00	10 000,00	10 000,00	10 000,00	10 000,00	10 000,00	10 000,00
Cas9 variant	dSpCas9			WT SpCas9			eSpCas9			SpCas9-HF1			HeFSpCas9			evoSpCas9			B-SpCas9			B-eSpCas9			B-SpCas9-HF1 (HF-B9)			B-HeFSpCas9			B-evoSpCas9			dSpCas9			WT SpCas9			eSpCas9			SpCas9-HF1			HeFSpCas9			evoSpCas9
GuideRNA plasmid prep name	8642			8642			8642			8642			8642			8642			8642			8642			8642			8642			8642			8643			8643			8643			8643			8643			8643
Replicate	1	2	3	1	2	3	1	2	3	1	2	3	1	2	3	1	2	3	1	2	3	1	2	3	1	2	3	1	2	3	1	2	3	1	2	3	1	2	3	1	2	3	1	2	3	1	2	3	1
GFP negative cells %	8.12	7.77	7.39	18.08	17.03	16.35	17.2	15.52	17.42	31.63	32.78	33.74	7.43	7.81	7.91	7.57	7.91	6.91	25.14	25.57	24.04	25.97	25.87	24.34	30.62	32.21	29.66	7.11	7.41	8.24	7.24	7.94	7.27	7.69	7.49	7.73	46.53	44.64	45.98	41.23	36.6	33.64	42.88	36.99	35.93	9.05	9.25	7.92	28.73
mCherry%	86.82	85.06	84.48	88.45	89.69	86.43	84.21	83.56	84.25	94.35	93.86	92.45	89.9	88.71	88.7	87.27	86.93	89.03	90.3	91.78	89.31	90.97	90.91	89.37	91.35	93.3	91.51	85.37	86.36	90.06	93.39	92.9	90.94	86.69	87.02	89.7	86.37	83.69	83.42	76.24	72.57	70.81	80.43	73.81	74.06	83.32	82.13	76.75	86.32
Event count	10 000,00	10 000,00	10 000,00	10 000,00	10 000,00	10 000,00	10 000,00	10 000,00	10 000,00	10 000,00	10 000,00	10 000,00	10 000,00	10 000,00	10 000,00	10 000,00	10 000,00	10 000,00	10 000,00	10 000,00	10 000,00	10 000,00	10 000,00	10 000,00	10 000,00	10 000,00	10 000,00	10 000,00	10 000,00	10 000,00	10 000,00	10 000,00	10 000,00	10 000,00	10 000,00	10 000,00	10 000,00	10 000,00	10 000,00	10 000,00	10 000,00	10 000,00	10 000,00	10 000,00	10 000,00	10 000,00	10 000,00	10 000,00	10 000,00
Cas9 variant	dSpCas9			WT SpCas9			eSpCas9			SpCas9-HF1			HeFSpCas9			evoSpCas9			B-SpCas9			B-eSpCas9			B-SpCas9-HF1 (HF-B9)			B-HeFSpCas9			B-evoSpCas9			dSpCas9			WT SpCas9			eSpCas9			SpCas9-HF1			HeFSpCas9			evoSpCas9
GuideRNA plasmid prep name	1581			1581			1581			1581			1581			1581			1581			1581			1581			1581			1581			1585			1585			1585			1585			1585			1585
Replicate	1	2	3	1	2	3	1	2	3	1	2	3	1	2	3	1	2	3	1	2	3	1	2	3	1	2	3	1	2	3	1	2	3	1	2	3	1	2	3	1	2	3	1	2	3	1	2	3	1
GFP negative cells %	8.03	7.83	7.41	63.29	63.13	61.69	60.28	60.99	56.57	54.52	59.36	61	7.26	6.38	6.85	37.17	32.62	32.46	52.98	54.86	56.26	54.35	62.66	56.76	50.85	52.17	54.51	6.97	7.64	7.58	9.36	8.8	8.11	6.36	6.39	6.63	73.47	72.65	70.96	72.44	71.61	69.06	72.45	69.56	67.55	18.02	17.56	17.52	38.52
mCherry%	91.69	92.67	91.02	92.48	93.5	94.48	95.16	94.82	91.75	90.98	94.55	95.91	96.02	95.08	92.42	95.46	94.58	91.58	90.57	93.65	94.97	95.56	94.23	92.7	93.12	94.04	95.71	95.29	95.38	93.14	96.16	95.76	93.91	92.43	92.72	91.2	95.44	94.49	93.38	90.56	87.81	91.91	91.04	90.71	90.13	90.23	92.92	93.32	93.06
Event count	10 093,00	10 000,00	10 000,00	10 000,00	10 000,00	10 000,00	10 000,00	10 000,00	10 000,00	10 000,00	10 000,00	10 000,00	10 000,00	10 000,00	10 000,00	10 000,00	10 000,00	10 000,00	10 000,00	10 000,00	10 000,00	4 908,00	10 000,00	10 000,00	10 000,00	10 000,00	10 000,00	10 000,00	10 000,00	10 000,00	10 000,00	10 000,00	10 000,00	10 000,00	10 000,00	10 000,00	10 000,00	10 000,00	10 000,00	10 000,00	10 000,00	10 000,00	10 000,00	10 000,00	10 000,00	10 000,00	10 000,00	10 000,00	10 000,00
[truncated: 512 more columns]

## Sheet: Sup. Fig. 3
Same data as Figure 2b
Cas9 variant	dSpCas9			WT SpCas9			eSpCas9			SpCas9-HF1			B-eSpCas9			B-SpCas9-HF1			WT SpCas9			eSpCas9			SpCas9-HF1			B-eSpCas9			B-SpCas9-HF1			WT SpCas9			eSpCas9			SpCas9-HF1			B-eSpCas9			B-SpCas9-HF1			dSpCas9
GuideRNA plasmid prep name	13021			13021			13021			13021			13021			13021			1609			1609			1609			1609			1609			1633			1633			1633			1633			1633			1613
Replicate	1	2	3	1	2	3	1	2	3	1	2	3	1	2	3	1	2	3	1	2	3	1	2	3	1	2	3	1	2	3	1	2	3	1	2	3	1	2	3	1	2	3	1	2	3	1	2	3	1
GFP negative cells %	2.84	3.55	2.64	61.05	61.71	58.43	46.16	48.83	52.08	60.34	59.76	57.69	49.86	42.91	43.46	32.69	31.7	31.79	56.64	49.72	55.35	3.48	3.21	3.03	3.27	3.04	3.68	40.51	36.04	38.91	16.08	14.6	15.46	69.99	69.45	69.79	60.53	62.97	62.36	69.53	71.6	71.59	59.87	56.02	58.29	69.36	68.6	73.78	3.78
mCherry%	60.86	58.58	57.17	57.36	61.14	55.81	40.86	44.71	41.07	61.92	65.04	63.29	59.55	51.83	45.58	50.48	52.36	46.96	65.66	52.8	49.41	42.84	42.96	39.33	60.3	58.25	48.33	53.91	54.83	58.19	60.21	55.62	51.87	64.04	67.08	66.57	49.66	47.31	42.43	71.37	74.87	77.99	58.64	53.71	50.52	80.21	79.55	85.65	71.66
Event count	10 000,00	10 000,00	10 000,00	10 000,00	10 000,00	10 000,00	10 000,00	10 000,00	10 000,00	10 000,00	10 000,00	10 000,00	10 000,00	10 000,00	10 000,00	10 000,00	10 000,00	10 000,00	10 000,00	10 000,00	10 000,00	10 000,00	10 000,00	10 000,00	10 000,00	10 000,00	10 000,00	10 000,00	10 000,00	10 000,00	10 000,00	10 000,00	10 000,00	10 000,00	10 000,00	10 000,00	10 000,00	10 000,00	10 000,00	10 000,00	10 000,00	10 000,00	10 000,00	10 000,00	10 000,00	10 000,00	10 000,00	10 000,00	10 000,00
Cas9 variant	dSpCas9			WT SpCas9			eSpCas9			SpCas9-HF1			B-eSpCas9			B-SpCas9-HF1			WT SpCas9			eSpCas9			SpCas9-HF1			B-eSpCas9			B-SpCas9-HF1			WT SpCas9			eSpCas9			SpCas9-HF1			B-eSpCas9			B-SpCas9-HF1			dSpCas9
GuideRNA plasmid prep name	1581			1581			1581			1581			1581			1581			1621			1621			1621			1621			1621			1588			1588			1588			1588			1588			1625
Replicate	1	2	3	1	2	3	1	2	3	1	2	3	1	2	3	1	2	3	1	2	3	1	2	3	1	2	3	1	2	3	1	2	3	1	2	3	1	2	3	1	2	3	1	2	3	1	2	3	1
GFP negative cells %	5.29	5.84	4.22	51.46	54.3	51.03	42.44	46.33	44.27	46.88	50.38	47.07	38.25	42.5		37.03	39.54	37.3	44.03	48.3	46.68	11.3	8.8	8.46	6.96	7.27	8.55	34.41	30.06	31.49	6.96	6.7	5.89	50.68	49.98	44.06	43.96	42.01	39.47	39.6	42.23	42.9	30.67	29.63	28.1	32.42	32.02	32.64	2.21
mCherry%	81.31	80.93	84.33	87.59	86.92	86.18	82.25	82.01	82.56	88.77	88.9	88.52	79.79	85.69		87.62	87.83	85.22	85.55	89.52	88.95	89.6	86.79	83.33	83.26	88.33	89.95	87.57	85.43	79.6	77.36	77.16	76.12	86.94	85.79	77.46	82.35	83.41	79.69	84.22	86.87	81.67	73.6	74.44	71.46	73.77	74.85	72.51	58.38
Event count	2 696,00	3 152,00	3 905,00	3 321,00	2 860,00	3 445,00	4 260,00	4 919,00	5 292,00	3 847,00	1 036,00	3 084,00	4 246,00	3 872,00		3 409,00	2 226,00	3 316,00	3 653,00	3 751,00	2 587,00	3 654,00	3 406,00	3 743,00	2 192,00	2 227,00	2 328,00	3 491,00	3 727,00	4 113,00	3 657,00	3 581,00	2 898,00	3 032,00	3 687,00	2 617,00	3 036,00	3 953,00	2 378,00	1 889,00	2 704,00	1 898,00	3 522,00	2 308,00	3 297,00	2 329,00	4 410,00	4 099,00	9 940,00
Cas9 variant	dSpCas9			WT SpCas9			eSpCas9			SpCas9-HF1			B-eSpCas9			B-SpCas9-HF1			WT SpCas9			eSpCas9			SpCas9-HF1			B-eSpCas9			B-SpCas9-HF1			WT SpCas9			eSpCas9			SpCas9-HF1			B-eSpCas9			B-SpCas9-HF1			dSpCas9
GuideRNA plasmid prep name	8323			8323			8323			8323			8323			8323			1631			1631			1631			1631			1631			1582			1582			1582			1582			1582			1622
Replicate	1	2	3	1	2	3	1	2	3	1	2	3	1	2	3	1	2	3	1	2	3	1	2	3	1	2	3	1	2	3	1	2	3	1	2	3	1	2	3	1	2	3	1	2	3	1	2	3	1
GFP negative cells %	7.9	5.85	6.13	90.49	86.47	83.95	88.47	89.69	87.67	88.23	90.6	86.34	87.88	79.01	80.1	87.62	87.57	87.02	88.46	73.06	79.83	56.82	62.13	62.86	21.41	10.08	13.28		82.58	79.42	84.35	86.72		63.85	71.75	75.4	76.75	73.14	66.87	62.63	62.35	74.4	68.81	62.55	68.12	74.54	69.96	62.84	6.74
mCherry%	82.7	83.27	81.69	78.02	67.46	66.62	72.51	76.26	71.46	72.45	75.45	71	74.33	61.35	61.47	75.29	73.19	74.57	73.65	50.18	55.63	54.12	59.99	64.43	68.09	45.92	56.71		63.96	57.54	65.19	76.41		70.63	80.79	80.78	79.11	79.87	75.57	70	70.78	78.83	74.18	75.44	78.08	76.83	73.84	68.6	72.74
Event count	10 635,00	10 590,00	10 000,00	10 000,00	10 000,00	10 000,00	10 000,00	10 000,00	10 000,00	10 000,00	10 000,00	10 000,00	10 000,00	10 000,00	10 000,00	10 000,00	10 000,00	10 000,00	10 000,00	10 000,00	10 000,00	10 000,00	10 000,00	10 000,00	10 000,00	10 000,00	10 000,00		10 000,00	10 000,00	10 000,00	10 000,00		10 000,00	10 000,00	10 000,00	10 000,00	10 000,00	10 000,00	10 000,00	10 000,00	10 000,00	10 000,00	10 000,00	10 000,00	10 000,00	10 000,00	10 000,00	10 000,00
Cas9 variant	dSpCas9			WT SpCas9			eSpCas9			SpCas9-HF1			B-eSpCas9			B-SpCas9-HF1			WT SpCas9			eSpCas9			SpCas9-HF1			B-eSpCas9			B-SpCas9-HF1			WT SpCas9			eSpCas9			SpCas9-HF1			B-eSpCas9			B-SpCas9-HF1			dSpCas9
GuideRNA plasmid prep name	8637			8637			8637			8637			8637			8637			8655			8655			8655			8655			8655			8638			8638			8638			8638			8638			8656
Replicate	1	2	3	1	2	3	1	2	3	1	2	3	1	2	3	1	2	3	1	2	3	1	2	3	1	2	3	1	2	3	1	2	3	1	2	3	1	2	3	1	2	3	1	2	3	1	2	3	1
GFP negative cells %	3.56	3.9	3.83	90.98	91.27	89.57	85.23	87.94	86.92	81.28	77.43	78.88	82.75	84.05	83.51	51.83	51.63	44.5	89.53	90.2	90.48		49.39	44.55	26.66	31.3	24.18		68.4	68.29	11.38	10.45	8.52	84.41	86.55	89.23	83.54	81.69	81.56	66.2	73.94	67.75	69.36	74	72.27	44.86	44.34	47.83	2.59
mCherry%	78.39	80.36	80.77	82.88	81.98	78.61	74.69	79.88	79.95	81.55	75.62	74.54	80.3	82.77	81.4	83.42	83.09	75.5	82.88	86.03	84.79		84.6	80.09	81.14	85.27	80.8		84.03	82.25	84.48	83.67	83.78	84.64	84.68	85.35	83.53	84.48	83.07	82.98	84.25	80.01	81.23	84.89	84.38	83.26	83.72	85.66	76.16
Event count	10 000,00	10 000,00	10 000,00	10 000,00	10 000,00	10 000,00	10 000,00	10 000,00	10 000,00	10 000,00	10 000,00	10 000,00	10 000,00	10 000,00	10 000,00	10 000,00	10 000,00	10 000,00	10 000,00	10 000,00	10 000,00		10 000,00	10 000,00	10 000,00	10 000,00	10 000,00		10 000,00	10 000,00	10 000,00	10 000,00	10 000,00	10 000,00	10 000,00	10 000,00	10 000,00	10 000,00	10 000,00	10 000,00	10 000,00	10 000,00	10 000,00	10 000,00	10 000,00	10 000,00	10 000,00	10 000,00	10 000,00
Cas9 variant	dSpCas9			WT SpCas9			HypaSpCas9			B-HypaSpCas9			WT SpCas9			HypaSpCas9			B-HypaSpCas9			WT SpCas9			HypaSpCas9			B-HypaSpCas9			dSpCas9			WT SpCas9			HypaSpCas9			B-HypaSpCas9			WT SpCas9			HypaSpCas9			B-HypaSpCas9
GuideRNA plasmid prep name	1582			1582			1582			1582			1622			1622			1622			1584			1584			1584			1623			1623			1623			1623			1585			1585			1585
Replicate	1	2	3	1	2	3	1	2	3	1	2	3	1	2	3	1	2	3	1	2	3	1	2	3	1	2	3	1	2	3	1	2	3	1	2	3	1	2	3	1	2	3	1	2	3	1	2	3	1
GFP negative cells %	12.22	15.27	10.5	66.3	62.76	63.03	64.12	69.8	62.58	61.98	58.86	53.38	60.54	68.31	69.4	65.1	59.71	56.05	45.82	52.31	54.68	66.06	61.58	57.78	60.94	67.66	68.65	53.07	40.07	43.06	10.93	15.23	17.01	59.36	57.54	55.51	37.46	44.33	50.16	49.83	46.75	37.64	75.1	78.44	78.29	83.86	79.5	76.42	64.47
mCherry%	85.26	87.16	86.39	89.59	88.42	83.15	84.83	91.53	86.95	95.25	92.8	87.73	86.72	93.98	95.69	95.73	88.15	90.67	86.39	93.66	95.6	95.36	89.81	89.17	86.69	94.64	95.37	94.11	79.77	85.05	78.64	88.82	91.58	88.43	87.2	78.93	75.71	86.94	91.62	89.96	83.27	72.55	86.89	91.24	94.15	95.69	91.84	84.58	75.35
Event count	10 000,00	10 000,00	9 989,00	10 000,00	9 746,00	8 545,00	9 115,00	6 978,00	7 281,00	6 111,00	6 970,00	7 357,00	9 583,00	6 993,00	5 201,00	3 137,00	4 128,00	6 529,00	9 011,00	5 158,00	3 564,00	5 543,00	5 330,00	7 610,00	8 638,00	5 257,00	4 929,00	3 500,00	6 376,00	6 908,00	7 426,00	5 145,00	6 150,00	5 462,00	7 806,00	8 169,00	8 194,00	4 761,00	4 319,00	4 354,00	5 169,00	7 942,00	8 199,00	6 486,00	8 216,00	5 988,00	7 230,00	6 613,00	10 000,00
Cas9 variant	dSpCas9			WT SpCas9			evoSpCas9			HeFSpCas9			B-evoSpCas9			B-HeFSpCas9			WT SpCas9			evoSpCas9			HeFSpCas9			B-evoSpCas9			B-HeFSpCas9			WT SpCas9			evoSpCas9			HeFSpCas9			B-evoSpCas9			B-HeFSpCas9			dSpCas9
GuideRNA plasmid prep name	8641			8641			8641			8641			8641			8641			8664			8664			8664			8664			8664			1585			1585			1585			1585			1585			1624
Replicate	1	2	3	1	2	3	1	2	3	1	2	3	1	2	3	1	2	3	1	2	3	1	2	3	1	2	3	1	2	3	1	2	3	1	2	3	1	2	3	1	2	3	1	2	3	1	2	3	1
GFP negative cells %	8.98	8.75	8.56	85.66	86.41	86.63	87.4	86.91	83.96	80.37	71.25	74.51	81.6	64.33	57.95	79.92	79.45	80.16	85.95	87.8	91.08	60.02	63.49	38.98	28.53	24.81	24.79	70.85	76.28	71.81	31.9	30.68	38.86	88.81	91.25	91.56	49.88	42.91	44.14	19.93	18.83	21.19	78.88	84.36	82.26	81.67	88.89	86.54	8.08
mCherry%	88.83	88.21	88.44	87.61	84.96	85.8	89.84	90.99	87.64	88.26	84.04	84.95	90.88	84.02	77.21	91.56	89.66	90.02	85.98	91.38	92.94	90.25	92.41	86.17	89.23	86.05	81.54	92.07	92.08	84.91	87.9	85.82	92.52	90.46	92.06	90.48	84.75	87.45	89.56	85.86	85.13	86.49	88.68	91.72	88.62	86.99	90.07	87.3	83.53
Event count	8 262,00	8 047,00	7 838,00	9 301,00	9 230,00	9 627,00	10 000,00	10 000,00	10 000,00	10 000,00	10 000,00	10 000,00	10 000,00	10 000,00	10 000,00	10 000,00	10 000,00	10 000,00	10 000,00	10 000,00	10 000,00	10 000,00	10 000,00	10 000,00	10 000,00	10 000,00	10 000,00	10 000,00	10 000,00	10 000,00	10 000,00	10 000,00	10 000,00	10 000,00	10 000,00	10 000,00	10 000,00	10 000,00	10 000,00	10 000,00	10 000,00	10 000,00	10 000,00	10 000,00	10 000,00	10 000,00	10 000,00	10 000,00	10 000,00
[truncated: 431 more columns]

## Sheet: Sup. Fig. 4
Partially same data as Figure 3a
Cas9 variant	dSpCas9			WT SpCas9			eSpCas9			SpCas9-HF1			HeFSpCas9			evoSpCas9			B-SpCas9			B-eSpCas9			B-SpCas9-HF1			B-HeFSpCas9			B-evoSpCas9			WT SpCas9			eSpCas9			SpCas9-HF1			HeFSpCas9			evoSpCas9			B-SpCas9
GuideRNA plasmid prep name	8323			8323			8323			8323			8323			8323			8323			8323			8323			8323			8323			8323MM1			8323MM1			8323MM1			8323MM1			8323MM1			8323MM1
Replicate	1	2	3	1	2	3	1	2	3	1	2	3	1	2	3	1	2	3	1	2	3	1	2	3	1	2	3	1	2	3	1	2	3	1	2	3	1	2	3	1	2	3	1	2	3	1	2	3	1
GFP negative cells %	4.13	7.41	7.44	80.03	83.75	86.08	83.01	81.92	82.52	81.28	82.36	80.87	34.43	32.99	31.71	75.53	74.38	72.46	81.68	80.34	81.65	85	81.93	83.71	81.56	85.78	85.26	18.79	19.18	13.05	40.74	40.88	43.58	82.22	82.75	83.84	73.7	75.18	72.47	33.33	29.62	35.85	9.52	10.35	10.15	7.28	7.28	5.96	84.28
mCherry%	75.17	81.14	81.87	72.06	75.54	75	65.84	69.85	75.05	75.54	73.08	70.53	62.77	68.88	68.96	65.7	70.23	75.61	82.17	76.17	71.85	66.85	70.13	80.31	79.69	84.78	76.56	68.62	77.68	74.11	71.8	79.1	85.68	79.28	78.59	75.82	66.07	71.28	69.03	71.52	72.03	73.33	49.54	69.34	60.91	56.14	70.67	74.96	79.75
Event count	25 452,00	5 736,00	5 384,00	4 198,00	4 562,00	5 096,00	5 705,00	5 661,00	5 999,00	5 176,00	5 740,00	5 165,00	5 673,00	5 691,00	5 313,00	5 405,00	5 308,00	5 916,00	4 684,00	4 860,00	4 891,00	4 998,00	5 508,00	5 525,00	5 745,00	5 334,00	5 132,00	4 870,00	4 879,00	5 337,00	4 010,00	3 890,00	3 972,00	4 435,00	4 455,00	4 367,00	4 989,00	4 579,00	4 899,00	4 593,00	4 519,00	4 454,00	4 600,00	4 279,00	4 175,00	4 551,00	4 470,00	5 284,00	4 045,00
Cas9 variant	dSpCas9			WT SpCas9			eSpCas9			SpCas9-HF1			HeFSpCas9			evoSpCas9			B-SpCas9			B-eSpCas9			B-SpCas9-HF1			B-HeFSpCas9			B-evoSpCas9			WT SpCas9			eSpCas9			SpCas9-HF1			HeFSpCas9			evoSpCas9			B-SpCas9
GuideRNA plasmid prep name	8641			8641			8641			8641			8641			8641			8641			8641			8641			8641			8641			8641MM1			8641MM1			8641MM1			8641MM1			8641MM1			8641MM1
Replicate	1	2	3	1	2	3	1	2	3	1	2	3	1	2	3	1	2	3	1	2	3	1	2	3	1	2	3	1	2	3	1	2	3	1	2	3	1	2	3	1	2	3	1	2	3	1	2	3	1
GFP negative cells %	9.13	9.02	9.68	89.47	88.2	85.92	86.35	82.35	88.39	87.45	86.42	85.15	82.21	72.75	70.55	77.92		71.56	72.99	85.69	87.57	90.67	76.77	72.17	76.76	90.73	89.93	77.39	85.05	77.13	84.31	82.04	83.38	93.2	87.51	89.27	86.26	71.82	85.45	85.95	81.64	83.99	11.06	9.29	9.9	59.06	58.29	54.91	86.59
mCherry%	89.14	90.46	90.32	76.45	74.42	69.23	65.56	64.57	69.92	71.01	69.6	63.79	70.53	60.32	55.04	65.48		50.7	61.54	77.86	79.48	79.61	58.98	59.14	67.05	82.13	79.23	75.67	83.47	74.67	78.91	81.55	84	89.38	81.39	79.85	74.97	59.61	76.65	78.15	75.67	74.73	75.42	71.69	70.08	78	79.38	79.42	78.02
Event count	4 217,00	4 120,00	3 833,00	3 877,00	3 565,00	10 000,00	10 000,00	10 000,00	10 000,00	10 000,00	10 000,00	10 000,00	10 000,00	10 000,00	10 000,00	10 000,00		10 000,00	10 000,00	10 000,00	10 000,00	10 000,00	10 000,00	10 000,00	10 000,00	10 000,00	10 000,00	10 000,00	10 000,00	10 000,00	10 000,00	10 000,00	10 000,00	10 000,00	10 000,00	10 000,00	10 000,00	10 000,00	10 000,00	10 000,00	10 000,00	10 022,00	3 250,00	3 288,00	3 215,00	10 000,00	10 000,00	10 000,00	10 000,00
Cas9 variant	dSpCas9			WT SpCas9			eSpCas9			SpCas9-HF1			HeFSpCas9			evoSpCas9			B-SpCas9			B-eSpCas9			B-SpCas9-HF1			B-HeFSpCas9			B-evoSpCas9			WT SpCas9			eSpCas9			evoSpCas9			B-SpCas9			B-eSpCas9			B-SpCas9-HF1
GuideRNA plasmid prep name	13020			13020			13020			13020			13020			13020			13020			13020			13020			13020			13020			13020MM1			13020MM1			13020MM1			13020MM1			13020MM1			13020MM1
Replicate	1	2	3	1	2	3	1	2	3	1	2	3	1	2	3	1	2	3	1	2	3	1	2	3	1	2	3	1	2	3	1	2	3	1	2	3	1	2	3	1	2	3	1	2	3	1	2	3	1
GFP negative cells %	4.99	5.93	5.58	78.85	77.99	79.72	71.14	75.88	78.78	75.07	75.24	71.72	5.45	7.22	6.78	15.09	16.34	26.93	81.03	74.52	70.58	68.58	75.68	78.25	82.1	81.92	76.21	4.57	4.58	4.74	5.59	7.7	6.48	86.25	85.02	83.69	4.24	4.29	4.44	5.3	5.55	4.12	68.03	72.33	70.32	3.51	3.56	4.19	3.85
mCherry%	72.93	74.25	74.77	66.09	64.14	64.26	66.88	71.65	77.61	68.35	64.06	53.5	67.04	71.79	79.07	76.56	73.43	85.06	81.75	65.55	56.69	71.01	80.14	82.28	83.74	76.32	67.13	65.92	79.55	80.22	70.71	75.59	80.38	72.93	68.91	59.28	60.44	69.04	68.04	66.74	67.78	62.35	61.09	66.42	64.8	67.88	63.53	57.24	68.57
Event count	10 000,00	10 000,00	10 000,00	10 000,00	10 000,00	10 000,00	10 000,00	10 000,00	10 000,00	10 000,00	10 000,00	10 000,00	10 000,00	10 000,00	10 000,00	10 000,00	10 000,00	10 000,00	10 000,00	10 000,00	10 000,00	10 000,00	10 000,00	10 000,00	10 000,00	10 000,00	10 000,00	10 000,00	10 000,00	10 000,00	10 000,00	10 286,00	10 000,00	10 000,00	10 000,00	10 000,00	10 000,00	10 000,00	10 000,00	10 000,00	10 000,00	10 000,00	10 000,00	10 000,00	10 000,00	10 000,00	10 000,00	10 000,00	10 000,00
Cas9 variant	dSpCas9			WT SpCas9			eSpCas9			SpCas9-HF1			HeFSpCas9			evoSpCas9			B-SpCas9			B-eSpCas9			B-SpCas9-HF1			B-HeFSpCas9			B-evoSpCas9			WT SpCas9			eSpCas9			evoSpCas9			B-SpCas9			B-eSpCas9			B-SpCas9-HF1
GuideRNA plasmid prep name	1588			1588			1588			1588			1588			1588			1588			1588			1588			1588			1588			1588MM1			1588MM1			1588MM1			1588MM1			1588MM1			1588MM1
Replicate	1	2	3	1	2	3	1	2	3	1	2	3	1	2	3	1	2	3	1	2	3	1	2	3	1	2	3	1	2	3	1	2	3	1	2	3	1	2	3	1	2	3	1	2	3	1	2	3	1
GFP negative cells %	7.67	7.24	7.66	83.45	85.14	81.02	79.8	79.4	79.62	68.83	71.05	64.97	8.58	8.51	7.83	8.46	7.84	6.8	81.08	76.65	75.69	74.4	56.72	52.03	58.57	64.7	67.44	6.83	7.05	7.25	7.32	6.59	5.92	47.8	54.24	64.16	9.1	10.07	9.29	8.84	8.68	9.17	62.84	66.49	61.75	9.05	8.83	8.8	10.11
mCherry%	63.83	67.27	71.57	59.85	65.29	57.11	59.49	64.21	55.24	55.02	54.68	48.1	57.24	59.72	56.46	65.73	67.98	57.61	54.48	52.98	48.45	65.67	50.58	45.09	47.77	53.63	52.73	66.51	66.71	65.26	56.66	55.53	51.52	66.69	70.23	69.19	70.03	72.83	72.52	60.98	56.91	58.12	72.73	73.22	72.49	66.21	63.96	56.39	69.03
Event count	18 641,00	18 165,00	18 158,00	10 005,00	10 000,00	10 000,00	10 000,00	10 000,00	10 000,00	10 000,00	10 000,00	10 000,00	10 000,00	10 000,00	10 000,00	10 000,00	10 000,00	10 000,00	10 000,00	10 000,00	10 000,00	10 000,00	10 000,00	10 000,00	10 000,00	10 000,00	10 000,00	10 000,00	10 000,00	10 000,00	10 000,00	10 000,00	10 000,00	10 000,00	10 000,00	10 000,00	10 000,00	10 000,00	10 000,00	10 000,00	10 000,00	10 000,00	10 000,00	10 000,00	10 000,00	10 000,00	10 000,00	10 000,00	10 000,00
[truncated: 551 more columns]

## Sheet: Sup. Fig. 6b
Same data as Figure 5a
Cas9 variant	dSpCas9			WT SpCas9			eSpCas9			eSpCas9-plus			SpCas9-HF1			SpCas9-HF1-plus			WT SpCas9			eSpCas9			eSpCas9-plus			SpCas9-HF1			SpCas9-HF1-plus			WT SpCas9			eSpCas9			eSpCas9-plus			SpCas9-HF1			SpCas9-HF1-plus			dSpCas9
GuideRNA plasmid prep name	8323			8323			8323			8323			8323			8323			1582			1582			1582			1582			1582			1587			1587			1587			1587			1587			1588
Replicate	1	2	3	1	2	3	1	2	3	1	2	3	1	2	3	1	2	3	1	2	3	1	2	3	1	2	3	1	2	3	1	2	3	1	2	3	1	2	3	1	2	3	1	2	3	1	2	3	1
GFP negative cells %	9.91	9.6	12.41	51.13	47.83	51.15	54.94	53.61	53.2	52.62	50.74	51.55	51.97	52.35	50.77	58.92	58.14	37.59	41.4	42.04	42.26	44.78	43.21		34.73	39.76	39.41	38.93	39.3	37.76	49.83	45.71	42.25	44.51	46.32	47.63	49.24	45.47	44.67	47.06	47.61	47.74	32.49	30.78	28.66	49.82	50.56	47.32	7.75
mCherry%	87.07	83.41	82.3	70.58	75.64	72.63	78.96	78.99	77.8	77.88	74.89	74.2	77.28	76.29	73.21	79.35	79.51	68.08	79.79	78.52	78.14	82.38	80.76		75.96	78.15	77.83	79.88	79.36	77.6	84.48	81.32	79.77	80.14	80.79	82.43	81.29	79.63	77.15	82.16	81.06	83.55	78.43	75.23	76.59	84.09	83.28	81.39	80.85
Event count	10 000,00	10 000,00	10 000,00	10 000,00	10 000,00	10 000,00	10 000,00	10 000,00	10 000,00	10 000,00	10 000,00	10 000,00	10 000,00	10 000,00	10 000,00	10 000,00	10 000,00	10 000,00	10 000,00	10 000,00	10 000,00	10 000,00	10 000,00		10 000,00	10 000,00	10 000,00	10 000,00	10 000,00	10 000,00	10 000,00	10 000,00	10 000,00	10 000,00	10 000,00	10 000,00	10 000,00	10 000,00	10 000,00	10 000,00	10 000,00	10 000,00	11 631,00	11 492,00	11 616,00	12 266,00	12 275,00	11 594,00	11 317,00
[truncated: 353 more columns]

## Sheet: Sup. Fig. 6c,d
Cas9 variant	dSpCas9			WT SpCas9			SpCas9-HF1			SpCas9-HF1-plus			WT SpCas9			SpCas9-HF1			SpCas9-HF1-plus			WT SpCas9			SpCas9-HF1			SpCas9-HF1-plus			dSpCas9			WT SpCas9			SpCas9-HF1			SpCas9-HF1-plus			WT SpCas9			SpCas9-HF1			SpCas9-HF1-plus
GuideRNA plasmid prep name	8323			8323			8323			8323			1631			1631			1631			1582			1582			1582			1622			1622			1622			1622			1589			1589			1589
Replicate	1	2	3	1	2	3	1	2	3	1	2	3	1	2	3	1	2	3	1	2	3	1	2	3	1	2	3	1	2	3	1	2	3	1	2	3	1	2	3	1	2	3	1	2	3	1	2	3	1
GFP negative cells %	7.8	6.51	8.63	83.34	86.27	87.18	83.3	81.81	83.22	83.92	85.09	84.71	84.69	84.69	84.27	16.72	13.96	14.49	82.29	79.96		69.84	70.82	68.86	70.57	68.91	67.54	59.95	56.63		7.06	7.97	6.44	72.21		57.09	11.71	15.97	16.12	48.91	50.83	44.81	79.26	79.64	82.83	74.46	74.99	77.32	83.76
mCherry%	95.4	96.36	96.5	92.05	93.44	93.28	90.99	90.44	89.8	92.28	93.06	91.75	92.3	91.66	90.72	90.78	89.03	89.93	93.32	90.91		94.59	93.76	93.52	92.59	93.83	91.36	91.75	91.54		98.2	98.38	93.6	96.34		90.81	83.88	88.38	87.12	89.07	89.08	85.6	86.95	87.08	90.6	83.67	84.74	87.03	91.62
Event count	10 000,00	10 000,00	10 000,00	10 000,00	10 000,00	10 000,00	10 000,00	10 000,00	10 000,00	10 000,00	10 000,00	10 000,00	10 000,00	10 000,00	10 000,00	10 000,00	10 000,00	10 000,00	10 000,00	10 000,00		10 000,00	10 000,00	10 000,00	10 000,00	10 000,00	10 000,00	10 000,00	10 000,00		10 000,00	10 000,00	10 000,00	10 000,00		10 000,00	10 000,00	10 000,00	10 000,00	10 000,00	10 000,00	10 000,00	10 000,00	10 000,00	10 000,00	10 000,00	10 000,00	10 000,00	10 000,00
[truncated: 311 more columns]

## Sheet: Sup. Fig. 6e,f
Cas9 variant	dSpCas9			WT SpCas9			eSpCas9			eSpCas9-plus			SpCas9-HF1			SpCas9-HF1-plus			WT SpCas9			eSpCas9			eSpCas9-plus			SpCas9-HF1			SpCas9-HF1-plus			WT SpCas9			eSpCas9			eSpCas9-plus			SpCas9-HF1			SpCas9-HF1-plus			WT SpCas9
GuideRNA plasmid prep name	8323			8323			8323			8323			8323			8323			8323MM1			8323MM1			8323MM1			8323MM1			8323MM1			8323MM2			8323MM2			8323MM2			8323MM2			8323MM2			8323MM3
Replicate	1	2	3	1	2	3	1	2	3	1	2	3	1	2	3	1	2	3	1	2	3	1	2	3	1	2	3	1	2	3	1	2	3	1	2	3	1	2	3	1	2	3	1	2	3	1	2	3	1
GFP negative cells %		5.99	6.99	81.31	81.39	83.92	83.51	84.44	85.23	84.28	83.62	84.62	79.5	84.43	82.66	82.54	85.09	79.59	77.65	85.58	82.35	78.7	81.77	77.79	83.32	81.7	80.15	65.92	63.38		77.55	79.91	81.23	80.38	78.42	78.05	75.06	74.52	77.78	71.58	67.32	69.25	48.69	47.45	47.05	47.76	50.1	53.23	75.48
mCherry%		88.61	88.47	85.53	88.18	91.99	93.05	95.02	94.59	94.63	94.18	94.26	90.91	93.29	92.17	92.5	96.01	92.65	88.82	94.2	90.57	91.7	93.86	91.26	95.6	94.93	90.99	95.45	93.61		91.74	95.12	95.9	95.22	92.89	88.64	90.69	88.89	90.5	93.87	90.8	91.42	83.62	80.46	81.02	89.78	92.78	91.74	89.67
Event count		10 000,00	10 000,00	10 000,00	10 000,00	8 654,00	10 000,00	10 000,00	10 000,00	10 000,00	10 000,00	9 961,00	6 955,00	6 979,00	10 000,00	10 000,00	10 000,00	10 000,00	10 000,00	10 000,00	10 000,00	10 000,00	10 000,00	10 000,00	10 000,00	10 000,00	10 000,00	7 430,00	10 008,00		10 000,00	10 000,00	10 000,00	10 000,00	10 000,00	10 000,00	10 000,00	10 000,00	10 000,00	10 000,00	10 000,00	10 000,00	10 000,00	10 000,00	9 783,00	10 000,00	10 000,00	10 000,00	10 000,00
Cas9 variant	dSpCas9			WT SpCas9			eSpCas9			eSpCas9-plus			SpCas9-HF1			SpCas9-HF1-plus			WT SpCas9			eSpCas9			eSpCas9-plus			SpCas9-HF1			SpCas9-HF1-plus			WT SpCas9			eSpCas9			eSpCas9-plus			SpCas9-HF1			SpCas9-HF1-plus			WT SpCas9
GuideRNA plazmid prep name	13021			13021			13021			13021			13021			13021			13021MM1			13021MM1			13021MM1			13021MM1			13021MM1			13021MM2			13021MM2			13021MM2			13021MM2			13021MM2			13021MM3
Replicate	1	2	3	1	2	3	1	2	3	1	2	3	1	2	3	1	2	3	1	2	3	1	2	3	1	2	3	1	2	3	1	2	3	1	2	3	1	2	3	1	2	3	1	2	3	1	2	3	1
GFP negative cells %	4.37	6.63	4.43	67.79	67.2	67.64	64.19	63.58	61.93	65.46	62.46	63.01	71.77	71.13	69.87	66.7	70.4	69.3	67.29	65.14	66.43	34.85	37.26	38.35	13.71	13.85	10.93	24.47	21.28	19.56	11.01	11.83	12.16	71.19	72.11	68.11	65.81	63.46	65.29	51.49	50.17	51.94	42.24	35.88	34.33	31.27	34.22	35.36	67.69
mCherry%	89.03	91.63	89.71	85.83	82.87	84.72	80.93	83.74	80.56	92.52	89.83	87.13	92.97	90.97	84.77	85.47	92.26	92.72	88.18	83.56	81.02	82.16	86.98	85.92	91.25	88.23	80.79	90.96	87.98	81.58	88.98	90.33	91.56	90.55	90.4	81.97	87.65	85.68	87.93	89.83	89.74	86.05	84.89	82.99	78.64	81.81	86.41	87.92	90.9
Event count	10 548,00	9 926,00	10 219,00	10 000,00	10 000,00	10 000,00	10 000,00	10 000,00	10 000,00	10 000,00	10 000,00	10 000,00	8 695,00	9 442,00	10 000,00	10 000,00	10 000,00	10 000,00	10 000,00	10 000,00	10 000,00	10 000,00	10 000,00	10 000,00	10 000,00	10 000,00	10 000,00	10 252,00	10 000,00	10 000,00	10 000,00	10 000,00	10 000,00	10 000,00	10 000,00	10 000,00	10 000,00	10 000,00	10 000,00	10 000,00	10 000,00	10 000,00	10 000,00	10 000,00	10 000,00	10 000,00	10 000,00	10 000,00	10 000,00
[truncated: 392 more columns]

[truncated: 6 more sheets: Sup. Fig. 8a, Sup. Fig. 8b, Sup. Fig. 8c, Sup. Fig. 8d, Sup. Fig. 8e, Sup. Fig. 8f]
