# Supplementary material for: Blackjack mutations improve the on-target activities of increased fidelity variants of SpCas9 with 5′G-extended sgRNAs
Source: Nat Commun. 2020 Mar 6;11:1223. doi: 10.1038/s41467-020-15021-5 (PMC7060260; doi:10.1038/s41467-020-15021-5)
Supplement: Supplementary file 8 — Supplementary Data 6 [file 41467_2020_15021_MOESM8_ESM.xlsx]

## Sheet: Figure 2a
Figure 2a
			eSpCas9	B-eSpCas9	SpCas9-HF1	B-SpCas9-HF1	HypaSpCas9	B-HypaSpCas9	evoSpCas9	B-evoSpCas9	HeFSpCas9	B-HeFSpCas9
Summary statistics on distributions	n		117	117	108	108	63	63	9	9	9	9
	Mean		27.7273	20.3996	17.2907	15.2574	41.0983	26.0999	27.248	5.04022	4.21467	1.348
	se		2.58096	2.5653	2.09187	2.48374	3.79194	3.44186	6.18459	0.812623	0.974198	0.530252
	95% Confidence Interval for Mean	Lower Bound	22.6154	15.3187	13.1438	10.3337	33.5184	19.2198	12.9863	3.16631	1.96816	0.125238
		Upper Bound	32.8392	25.4805	21.4376	20.1811	48.6783	32.9801	41.5097	6.91414	6.46117	2.57076
	5% Trimmed Mean		26.7039	18.6972	15.1976	13.0147	41.375	25.0232	27.2099	5.00454	4.14504	1.25319
	Median		23.2813	4.50467	7.61281	2.123	46.831	10.731	27.1013	4.90133	4.28133	0.651333
	Variance		779.377	769.95	472.6	666.247	905.866	746.323	344.242	5.94321	8.54155	2.5305
	Std. Deviation		27.9173	27.748	21.7394	25.8118	30.0976	27.3189	18.5538	2.43787	2.92259	1.59075
	Minimum		-3.03833	-3.74833	-2.34833	-3.63571	-1.98896	-1.36896	4.91133	1.10133	0.501333	-0.178667
	Maximum		78.3813	77.9313	77.1613	76.6947	79.381	73.041	50.2713	9.62133	9.18133	4.58133
	Range		81.4197	81.6797	79.5097	80.3304	81.37	74.41	45.36	8.52	8.68	4.76
	Interquartile Range		49.7413	48.2654	24.5658	17.312	61.02	52.98	41.155	3.065	4.975	2.215
	Skewness		0.501475	0.972292	1.46841	1.45961	-0.188125	0.630005	0.0314122	0.366503	0.438179	1.36205
	se		0.223623	0.223623	0.232515	0.232515	0.301589	0.301589	0.717137	0.717137	0.717137	0.717137
Shapiro-Wilk normality test		Statistic	0.859846	0.748348	0.783438	0.66179	0.871823	0.809336	0.895		0.945
		df	117	117	108	108	63	63	9		9
		Sig.	3.89105e-09	7.07085e-13	2.5583e-11	2.00625e-14	9.31478e-06	1.38053e-07	0.222		0.634
Paired-samples T test		n							9		9
		t							3.95671		4.13426
		df							8		8
		Sig. (2-tailed)							0.00419633		0.00327919
Wilcoxon Signed Ranks Test		n	117		108		63
		Z	-5.283		-4.398		-5.046
		Asymp. Sig. (2-tailed)	1.26895e-07		1.09002e-05		4.52151e-07

## Sheet: Figure 2b
Figure 2b
			eSpCas9	B-eSpCas9	SpCas9-HF1	B-SpCas9-HF1	HypaSpCas9	B-HypaSpCas9	evoSpCas9	B-evoSpCas9
Summary statistics on distributions	n		30	30	24	24	13	13	3	3
	Mean		0.369447	0.825017	0.306993	0.674339	0.533225	0.812184	0.358751	0.601284
	se		0.0582702	0.0431814	0.0520005	0.0732757	0.0920653	0.0644733	0.153617	0.250326
	95% Confidence Interval for Mean	Lower Bound	0.250271	0.736701	0.199422	0.522757	0.332632	0.671709	-0.30221	-0.475783
		Upper Bound	0.488623	0.913333	0.414564	0.825921	0.733818	0.952659	1.01971	1.67835
	5% Trimmed Mean		0.346673	0.838227	0.287608	0.687192	0.542311	0.82853
	Median		0.264095	0.871073	0.188488	0.807607	0.699066	0.845752	0.423186	0.471557
	Variance		0.101862	0.0559391	0.0648973	0.128864	0.110188	0.0540385	0.0707947	0.18799
	Std. Deviation		0.319159	0.236514	0.254749	0.358976	0.331946	0.232462	0.266073	0.433578
	Minimum		0.0396639	0.252356	0.0331296	0.0510006	0	0.273213	0.066378	0.247379
	Maximum		1.16666	1.15192	0.950863	1.06518	0.902907	1.05693	0.586688	1.08492
	Range		1.12699	0.899568	0.917734	1.01418	0.902907	0.783713	0.52031	0.837539
	Interquartile Range		0.563812	0.273638	0.397452	0.715492	0.610341	0.280615
	Skewness		0.767076	-1.01479	1.06282	-0.767142	-0.851249	-1.1843	-1.02586	1.22588
	se		0.426892	0.426892	0.472261	0.472261	0.616336	0.616336	1.22474	1.22474
Shapiro-Wilk normality test		Statistic	0.876068	0.909919	0.866225	0.820901	0.827804	0.888477	0.946854
		df	30	30	24	24	13	13	3
		Sig.	0.00229297	0.0148106	0.00444092	0.000660206	0.0148685	0.0929859	0.555716
Paired-samples T test		n							3
		t							-1.81731
		df							2
		Sig. (2-tailed)							0.210806
Wilcoxon Signed Ranks Test		n	30		24		13
		Z	-4.618		-4		-2.201
		Asymp. Sig. (2-tailed)	3.88218e-06		6.33425e-05		0.0277078

## Sheet: Figure 3a
Figure 3a
			WT SpCas9	B-WT SpCas9	eSpCas9	B-eSpCas9	SpCas9-HF1	B-SpCas9-HF1	HypaSpCas9	B-HypaSpCas9	evoSpCas9	B-evoSpCas9	HeFSpCas9	B-HeFSpCas9
Summary statistics on distributions	n		139	138	133	132	131	131	129	129	65	66	27	27
	Mean		41.0032	42.1076	40.2986	37.6491	36.4527	25.159	34.6952	30.8783	28.6819	11.0449	14.899	14.5123
	se		1.01302	0.937587	1.07615	1.41693	1.14824	1.45501	1.209	1.28055	2.02416	2.07192	2.4112	3.72411
	95% Confidence Interval for Mean	Lower Bound	39.0002	40.2536	38.1699	34.8461	34.181	22.2804	32.303	28.3445	24.6382	6.90704	9.94269	6.85731
		Upper Bound	43.0063	43.9616	42.4274	40.4522	38.7243	28.0375	37.0874	33.4121	32.7256	15.1829	19.8553	22.1673
	5% Trimmed Mean		41.0822	42.2772	40.5469	37.8971	36.6069	24.7063	34.854	31.0996	27.8665	8.83117	14.233	12.5843
	Median		39.3982	42.138	40.9382	37.5852	37.0522	22.2582	36.7727	31.5027	25.9222	3.65684	10.4315	8.99217
	Variance		142.644	121.311	154.027	265.015	172.719	277.334	188.558	211.537	266.321	283.328	156.975	374.463
	Std. Deviation		11.9434	11.0141	12.4108	16.2793	13.1423	16.6533	13.7316	14.5443	16.3193	16.8324	12.529	19.351
	Minimum		14.9922	14.7722	9.50217	-0.0178261	4.37821	-2.30783	5.60275	0.162745	4.56821	-2.51783	0.718205	-2.98783
	Maximum		66.3415	66.0182	66.4222	70.92	65.3215	65.3815	61.1427	57.8227	68.7922	66.9915	42.8022	66.6015
	Range		51.3493	51.246	56.92	70.9378	60.9433	67.6893	55.54	57.66	64.224	69.5093	42.084	69.5893
	Interquartile Range		17.9333	14.8971	17.1708	22.4895	16.49	24.326	18.59	22.645	20.3895	11.704	20.47	19.48
	Skewness		-0.0759577	-0.239656	-0.281228	-0.113605	-0.179616	0.269365	-0.277745	-0.239931	0.596283	1.97348	0.666599	1.88869
	se		0.205567	0.206295	0.210054	0.210831	0.211616	0.211616	0.213214	0.213214	0.297116	0.294953	0.447852	0.447852
Shapiro-Wilk normality test		Statistic	0.989		0.988		0.981212	0.972821	0.974043	0.974445	0.953275	0.706871	0.902791	0.730611
		df	141		135		131	131	129	129	65	66	27	27
		Sig.	0.358		0.306		0.0667741	0.00986616	0.0140248	0.0153299	0.0154749	3.4964e-10	0.0155038	1.06516e-05
Paired-samples T test		n	136		130
		t	-2.23073		3.04636
		df	135		129
		Sig. (2-tailed)	0.0273496		0.00280949
Wilcoxon Signed Ranks Test		n					130		129		65		27
		Z					-8.603		-4.758		-5.924		-1.177
		Asymp. Sig. (2-tailed)					7.73428e-18		1.95781e-06		3.14358e-09		0.239106

## Sheet: Sup. Fig. 4b
Supplementary Figure 4b
			WT SpCas9	B-WT SpCas9
Summary statistics on distributions	n		144	144
	Mean		59.9688	43.1061
	se		1.38873	1.80303
	95% Confidence Interval for Mean	Lower Bound	57.2237	39.5421
		Upper Bound	62.7139	46.6702
	5% Trimmed Mean		61.1765	43.4553
	Median		64.908	41.1828
	Variance		277.715	468.133
	Std. Deviation		16.6648	21.6364
	Minimum		0	1.54429
	Maximum		84.4113	80.1447
	Range		84.4113	78.6004
	Interquartile Range		24.1494	34.4529
	Skewness		-0.980517	-0.170375
	se		0.20204	0.20204
Shapiro-Wilk normality test		Statistic	0.922667	0.961078
		df	144	144
		Sig.	5.01445e-07	0.000422041
Wilcoxon Signed Ranks Test		n	144
		Z	-9.22
		Asymp. Sig. (2-tailed)	2.98018e-20

## Sheet: Sup. Fig. 8f
Supplementary Figure 8f
			eSpCas9	eSpCas9-plus	eSpCas9-ribosyme	eSpCas9-tRNA
Summary statistics on distributions	n		19	19	19	19
	Mean		0.203726	0.712904	0.585915	0.667068
	se		0.0276871	0.0839116	0.0744472	0.0611254
	95% Confidence Interval for Mean	Lower Bound	0.145557	0.536612	0.429507	0.538649
		Upper Bound	0.261894	0.889196	0.742323	0.795488
	5% Trimmed Mean		0.199593	0.72443	0.577909	0.673402
	Median		0.175087	0.888228	0.569935	0.642939
	Variance		0.014565	0.133782	0.105305	0.07099
	Std. Deviation		0.120685	0.365762	0.324508	0.26644
	Minimum		0.062756	0.0947106	0.0921133	0.100119
	Maximum		0.419094	1.12363	1.22383	1.12002
	Range		0.356338	1.02892	1.13172	1.0199
	Interquartile Range		0.270393	0.713114	0.510441	0.325465
	Skewness		0.793402	-0.838104	0.165628	-0.539025
	se		0.523767	0.523767	0.523767	0.523767
Shapiro-Wilk normality test		Statistic	0.837542	0.820052	0.968299	0.948075
		df	19	19	19	19
		Sig.	0.00423467	0.0022688	0.741992	0.366307
								eSpCas9-ribosyme /eSpCas9-tRNA
Paired-samples T test		n						19
		t						-1.07467
		df						18
		Sig. (2-tailed)						0.296718
			eSpCas9-plus /eSpCas9	eSpCas9-ribosyme /eSpCas9	eSpCas9-tRNA /eSpCas9	eSpCas9-ribosyme /eSpCas9-plus	eSpCas9-tRNA /eSpCas9-plus
Wilcoxon Signed Ranks Test		n	19	19	19	19	19
		Z	-3,574	-3,148	-3,621	-1,546	-,719
		Asymp. Sig. (2-tailed)	0.000351533	0.00164401	0.000293053	0.122095	0.472399
